# Supplementary material for: TMT-Based Quantitative Proteomic Analysis Reveals the Crucial Biological Pathways Involved in Self-Incompatibility Responses in Camellia oleifera
Source: Int J Mol Sci. 2020 Mar 14;21(6):1987. doi: 10.3390/ijms21061987 (PMC7139391; doi:10.3390/ijms21061987)
Supplement: Supplementary file 1 [file ijms-21-01987-s001.zip]

Archive with 25 entries (24 files):
- supply material/
- supply material/Figure S10 KEGG enrichment analysis of DAPs between CP48 and CP65..png
- supply material/Figure S11 KEGG enrichment analysis of DAPs between CP48 and CP75..png
- supply material/Figure S12 KEGG enrichment analysis of DAPs between SP48 and SP65..png
- supply material/Figure S13 KEGG enrichment analysis of DAPs between SP48 and SP75..png
- supply material/Figure S14 Protein domain enrichment analysis of DAPs between CP48 and CP65..png
- supply material/Figure S15 Protein domain enrichment analysis of DAPs between CP48 and CP75..png
- supply material/Figure S16 Protein domain enrichment analysis of DAPs between SP48 and SP65..png
- supply material/Figure S17 Protein domain enrichment analysis of DAPs between SP48 and SP75..png
- supply material/Figure S18 Protein domain enrichment analysis of DAPs between CP48 and SP48..png
- supply material/Figure S19 Protein domain enrichment analysis of DAPs between CP65 and SP65..png
- supply material/Figure S20 Protein domain enrichment analysis of DAPs between CP75 and SP75..png
- supply material/Figure S3 GO enrichment analysis of DAPs between CP48 and CP65..tif
- supply material/Figure S4 GO enrichment analysis of DAPs between CP48 and CP75..tif
- supply material/Figure S5 GO enrichment analysis of DAPs between SP48 and SP65..tif
- supply material/Figure S6 GO enrichment analysis of DAPs between SP48 and SP75..tif
- supply material/Figure S7 GO enrichment analysis of DAPs between CP48 and SP48..tif
- supply material/Figure S8 GO enrichment analysis of DAPs between CP65 and SP65..tif
- supply material/Figure S9 GO enrichment analysis of DAPs between CP75 and SP75..tif
- supply material/Table S2 Protein annotation..xlsx
- supply material/Table S21 Analysis of DEGs and DAPs of Self- and Cross Pollinated Pistils in C. oleifera..xlsx
- supply material/Table S22 Proteins involved in the pathway of peroxisome and lipid metabolism..xlsx
- supply material/Table S23 Proteins involved in the pathway of flavonoid biosynthesis..xlsx
- supply material/Table S24 Proteins involved in the pathway of splicesome..xlsx
- supply material/Table SI The detail information of identified proteins..xlsx
