# Supplementary material for: TMT-Based Quantitative Proteomic Analysis Reveals the Crucial Biological Pathways Involved in Self-Incompatibility Responses in Camellia oleifera
Source: Int J Mol Sci. 2020 Mar 14;21(6):1987. doi: 10.3390/ijms21061987 (PMC7139391; doi:10.3390/ijms21061987)
Supplement: Supplementary file 1 [file ijms-21-01987-s001.zip › supply material/Table S2 Protein annotation..xlsx]

## Sheet: Sheet1
Protein accession	Protein description	MW [kDa]	Score	Coverage [%]	#Peptides	#PSMs	#Unique peptides	SP48/SP65 Ratio	SP48/SP65 P value	SP48/SP75 Ratio	SP48/SP75 P value	SP48/CP48 Ratio	SP48/CP48 P value	SP48/CP65 Ratio	SP48/CP65 P value	SP48/CP75 Ratio	SP48/CP75 P value	SP65/SP75 Ratio	SP65/SP75 P value	SP65/CP48 Ratio	SP65/CP48 P value	SP65/CP65 Ratio	SP65/CP65 P value	SP65/CP75 Ratio	SP65/CP75 P value	SP75/CP48 Ratio	SP75/CP48 P value	SP75/CP65 Ratio	SP75/CP65 P value	SP75/CP75 Ratio	SP75/CP75 P value	CP48/CP65 Ratio	CP48/CP65 P value	CP48/CP75 Ratio	CP48/CP75 P value	CP65/CP75 Ratio	CP65/CP75 P value	Subcellular localization	Biological Process	Cellular Component	Molecular Function	KEGG KO No.	KEGG Gene	KEGG pathway	IPR ID	Domain description
c100025_g1	"gi|116672873|gb|ABK15574.1| ribulose-1,5-bisphosphate carboxylase/oxygenase small subunit [Camellia sinensis]"	17.731	55.447	38.1	6	10	4	1.072	0.455	1.06	0.356	0.856	0.301	1.077	0.0676	1.322	0.0184	0.989	0.913	0.799	0.238	1.005	0.954	1.233	0.155	0.808	0.226	1.017	0.785	1.247	0.08	1.258	0.189	1.543	0.0817	1.227	0.0421	chloroplast							IPR024680; IPR000894;	Ribulose-1,5-bisphosphate carboxylase small subunit, N-terminal; Ribulose bisphosphate carboxylase small chain, domain;
c100106_g1	gi|224066933|ref|XP_002302286.1| predicted protein [Populus trichocarpa] gi|222844012|gb|EEE81559.1| predicted protein [Populus trichocarpa]	10.206	12.984	27	2	2	2																															cytoplasm							IPR012936;	Endoplasmic reticulum vesicle transporter, C-terminal;
c100109_g2	gi|1143427|emb|CAA52149.1| heat shock protein 70 [Cucumis sativus]	6.8699	11.552	34.4	2	2	2																															cytoplasm
c100121_g1	gi|302780477|ref|XP_002972013.1| hypothetical protein SELMODRAFT_172403 [Selaginella moellendorffii] gi|302781552|ref|XP_002972550.1| hypothetical protein SELMODRAFT_172857 [Selaginella moellendorffii] gi|300160017|gb|EFJ26636.1| hypothetical protein SELMODRAFT_172857 [Selaginella moellendorffii] gi|300160312|gb|EFJ26930.1| hypothetical protein SELMODRAFT_172403 [Selaginella moellendorffii]	14.408	6.2426	9.4	1	1	1																															cytoplasm	GO:0006518 peptide metabolic process; GO:0043043 peptide biosynthetic process; GO:0044267 cellular protein metabolic process; GO:0006807 nitrogen compound metabolic process; GO:0009058 biosynthetic process; GO:0043603 cellular amide metabolic process; GO:0044238 primary metabolic process; GO:1901566 organonitrogen compound biosynthetic process; GO:1901576 organic substance biosynthetic process; G…	GO:0005840 ribosome; GO:0043229 intracellular organelle; GO:0043232 intracellular non-membrane-bounded organelle; GO:0015935 small ribosomal subunit; GO:0044446 intracellular organelle part; GO:0005737 cytoplasm; GO:0032991 macromolecular complex; GO:0044424 intracellular part; GO:0005623 cell; GO:0044422 organelle part; GO:0043228 non-membrane-bounded organelle; GO:0043226 organelle; GO:0044391 …	GO:0097159 organic cyclic compound binding; GO:1901363 heterocyclic compound binding; GO:0003723 RNA binding; GO:0005488 binding; GO:0003676 nucleic acid binding; GO:0005198 structural molecule activity; GO:0003735 structural constituent of ribosome;				IPR023575;	Ribosomal protein S19, superfamily;
c100228_g1	gi|462405106|gb|EMJ10570.1| hypothetical protein PRUPE_ppa008806mg [Prunus persica]	16.169	6.9928	5.7	1	1	1	0.885		0.836		0.961		0.82		0.912		0.944		1.087		0.927		1.03		1.151		0.982		1.091		0.853		0.948		1.112		nucleus							IPR005175;	PPC domain;
c100260_g1	gi|462402486|gb|EMJ08043.1| hypothetical protein PRUPE_ppa027064mg [Prunus persica]	2.9313	6.3115	48	1	1	1																																		GO:0097159 organic cyclic compound binding; GO:1901363 heterocyclic compound binding; GO:0000166 nucleotide binding; GO:1901265 nucleoside phosphate binding; GO:0005488 binding; GO:0036094 small molecule binding;				IPR012677;	Nucleotide-binding alpha-beta plait domain;
c100272_g1	gi|359487508|ref|XP_003633605.1| PREDICTED: pectinesterase 1-like [Vitis vinifera]	16.321	6.8136	6.7	1	1	1	1.057		0.838		1.074		1.071		0.795		0.793		1.016		1.013		0.752		1.281		1.278		0.949		0.998		0.74		0.742		chloroplast			GO:0004857 enzyme inhibitor activity; GO:0098772 molecular function regulator; GO:0030234 enzyme regulator activity;				IPR006501;	Pectinesterase inhibitor domain;
c100310_g1	gi|388500282|gb|AFK38207.1| unknown [Medicago truncatula]	4.5029	41.86	66.7	2	5	2	0.931	0.0132	0.971	0.196	0.921	0.0276	0.961	0.0849	0.895	0.0141	1.043	0.144	0.989	0.83	1.033	0.438	0.961	0.223	0.948	0.24	0.99	0.546	0.921	0.0649	1.044	0.589	0.972	0.215	0.931	0.139	cytoplasm	GO:0044699 single-organism process; GO:0008152 metabolic process; GO:0055114 oxidation-reduction process; GO:0044710 single-organism metabolic process;		GO:0016614 oxidoreductase activity, acting on CH-OH group of donors; GO:0016616 oxidoreductase activity, acting on the CH-OH group of donors, NAD or NADP as acceptor; GO:0003824 catalytic activity; GO:0016491 oxidoreductase activity;				IPR024084;	Isopropylmalate dehydrogenase-like domain;
c100337_g2	gi|462396010|gb|EMJ01809.1| hypothetical protein PRUPE_ppa007921mg [Prunus persica]	10.13	7.1173	12.5	1	1	1	0.793		0.804		0.982		0.932		1.036		1.014		1.239		1.176		1.308		1.222		1.159		1.289		0.949		1.056		1.112		cytoplasm
c100402_g1	gi|225448984|ref|XP_002270699.1| PREDICTED: ras-related protein RABF1 [Vitis vinifera] gi|147864853|emb|CAN79376.1| hypothetical protein VITISV_009584 [Vitis vinifera] gi|296085986|emb|CBI31427.3| unnamed protein product [Vitis vinifera]	4.4119	12.237	43.2	1	1	1	1.002		0.876		0.865		0.968		1.013		0.875		0.863		0.966		1.011		0.987		1.105		1.156		1.119		1.171		1.046		chloroplast
c100454_g2_m.168	Uncharacterized protein	12.342	16.586	16.5	2	2	2	1.029		0.927		0.958		1.065		1.155		0.901		0.931		1.035		1.122		1.034		1.149		1.245		1.111		1.205		1.084		chloroplast
c100474_g2	gi|317106596|dbj|BAJ53104.1| JHL20J20.11 [Jatropha curcas]	18.801	7.9117	9.1	1	1	1	1.249		0.818		0.89		0.932		0.884		0.655		0.713		0.747		0.708		1.088		1.139		1.081		1.047		0.993		0.949		cytoplasm	GO:0050794 regulation of cellular process; GO:0042592 homeostatic process; GO:0065008 regulation of biological quality; GO:0050789 regulation of biological process; GO:0045454 cell redox homeostasis; GO:0044763 single-organism cellular process; GO:0019725 cellular homeostasis; GO:0044699 single-organism process; GO:0009987 cellular process; GO:0065007 biological regulation;		GO:0009055 electron carrier activity; GO:0015035 protein disulfide oxidoreductase activity; GO:0016667 oxidoreductase activity, acting on a sulfur group of donors; GO:0015036 disulfide oxidoreductase activity; GO:0005515 protein binding; GO:0003824 catalytic activity; GO:0005488 binding; GO:0016491 oxidoreductase activity;				IPR002109; IPR010987; IPR004045; IPR012336;	Glutaredoxin; Glutathione S-transferase, C-terminal-like; Glutathione S-transferase, N-terminal; Thioredoxin-like fold;
c100487_g1	gi|224086707|ref|XP_002307940.1| predicted protein [Populus trichocarpa] gi|222853916|gb|EEE91463.1| predicted protein [Populus trichocarpa]	23.44	31.308	14.4	2	4	2	1.022	0.773	1.006	0.632	1.058	0.232	0.956	0.597	0.835	0.354	0.985	0.831	1.036	0.248	0.936	0.315	0.817	0.257	1.052	0.235	0.95	0.164	0.83	0.257	0.903	0.0516	0.789	0.11	0.873	0.486	extracellular							IPR008979;	Galactose-binding domain-like;
c100525_g2	"gi|356568270|ref|XP_003552336.1| PREDICTED: 2,3-bisphosphoglycerate-independent phosphoglycerate mutase-like [Glycine max]"	24.443	11.812	25.6	8	18	2	1.361		1.007		1.194		1.05		1.093		0.74		0.877		0.772		0.803		1.185		1.043		1.085		0.88		0.915		1.04		cytoplasm	GO:0046365 monosaccharide catabolic process; GO:0044724 single-organism carbohydrate catabolic process; GO:0044712 single-organism catabolic process; GO:0044281 small molecule metabolic process; GO:0044699 single-organism process; GO:0044282 small molecule catabolic process; GO:0044238 primary metabolic process; GO:0005975 carbohydrate metabolic process; GO:0071704 organic substance metabolic pro…	GO:0044424 intracellular part; GO:0005623 cell; GO:0044464 cell part; GO:0005622 intracellular; GO:0005737 cytoplasm;	GO:0016853 isomerase activity; GO:0046914 transition metal ion binding; GO:0003824 catalytic activity; GO:0005488 binding; GO:0016868 intramolecular transferase activity, phosphotransferases; GO:0043167 ion binding; GO:0043169 cation binding; GO:0046872 metal ion binding; GO:0004619 phosphoglycerate mutase activity; GO:0016866 intramolecular transferase activity; GO:0030145 manganese ion binding;				IPR017849; IPR006124; IPR011258; IPR017850;	Alkaline phosphatase-like, alpha/beta/alpha; Metalloenzyme; BPG-independent PGAM, N-terminal; Alkaline-phosphatase-like, core domain;
c100626_g1	gi|147793829|emb|CAN71156.1| hypothetical protein VITISV_036760 [Vitis vinifera]	21.968	12.804	4.3	2	2	2	0.576	0.0182	1.396	0.117	0.968	0.602	1.049	0.596	0.71	0.0174	2.425	0.0147	1.681	0.0144	1.823	0.0159	1.234	0.0611	0.693	0.0748	0.752	0.155	0.509	0.0172	1.084	0.27	0.734	0.000862	0.677	0.0135	cytoplasm
c100666_g1	gi|460400417|ref|XP_004245731.1| PREDICTED: heat shock protein STI-like [Solanum lycopersicum]	4.9694	31.014	36.2	2	3	2	1.124	0.64	1.256	0.127	1.173	0.302	1.119	0.616	1.16	0.828	1.117	0.0205	1.043	0.188	0.995	0.878	1.032	0.853	0.934	0.0839	0.891	0.00222	0.924	0.181	0.954	0.0933	0.989	0.431	1.037	0.814	cytoplasm			GO:0005515 protein binding; GO:0005488 binding;				IPR011990; IPR013026;	Tetratricopeptide-like helical domain; Tetratricopeptide repeat-containing domain;
c100713_g1	"gi|225452186|ref|XP_002265881.1| PREDICTED: prohibitin-1, mitochondrial [Vitis vinifera]"	20.275	59.619	32.8	5	7	5	1.065	0.000597	1.022	0.246	1.059	0.00562	1.001	0.656	1	0.536	0.959	0.147	0.994	0.839	0.94	0.00462	0.939	0.00106	1.036	0.157	0.98	0.424	0.979	0.143	0.945	0.0174	0.945	0.00468	0.999	0.353	chloroplast		GO:0016020 membrane;		K17080			IPR001107;	Band 7 domain;
c100719_g1	gi|460369827|ref|XP_004230758.1| PREDICTED: polyadenylate-binding protein 2-like [Solanum lycopersicum]	7.6155	8.3086	63.6	5	11	1	0.884		0.97		0.859		0.82		1.026		1.098		0.972		0.928		1.161		0.885		0.845		1.057		0.955		1.194		1.251		nucleus			GO:0097159 organic cyclic compound binding; GO:1901363 heterocyclic compound binding; GO:1901265 nucleoside phosphate binding; GO:0005488 binding; GO:0003676 nucleic acid binding; GO:0000166 nucleotide binding; GO:0036094 small molecule binding;				IPR000504; IPR012677;	RNA recognition motif domain; Nucleotide-binding alpha-beta plait domain;
c100737_g1	gi|462421882|gb|EMJ26145.1| hypothetical protein PRUPE_ppa021453mg [Prunus persica]	12.479	21.22	21.7	2	2	2	0.877	0.401	0.748	0.055	1.012	0.929	1.086	0.576	0.862	0.187	0.853	0.249	1.154	0.412	1.239	0.28	0.983	0.886	1.353	0.0807	1.452	0.0605	1.152	0.103	1.073	0.671	0.852	0.242	0.793	0.153	chloroplast
c100792_g1	gi|359475304|ref|XP_003631645.1| PREDICTED: coatomer subunit gamma-2-like [Vitis vinifera] gi|297741448|emb|CBI32579.3| unnamed protein product [Vitis vinifera]	3.9134	6.8238	24.3	1	1	1	0.985		1.057		1.006		0.981		0.98		1.073		1.021		0.996		0.995		0.952		0.928		0.928		0.975		0.975		0.999		cytoplasm	GO:0045184 establishment of protein localization; GO:0006810 transport; GO:0046907 intracellular transport; GO:0070727 cellular macromolecule localization; GO:0051649 establishment of localization in cell; GO:0016192 vesicle-mediated transport; GO:0006886 intracellular protein transport; GO:0071702 organic substance transport; GO:0008104 protein localization; GO:0033036 macromolecule localization…	GO:0016020 membrane; GO:0044464 cell part; GO:0005622 intracellular; GO:0098796 membrane protein complex; GO:0044425 membrane part; GO:0048475 coated membrane; GO:0005737 cytoplasm; GO:0032991 macromolecular complex; GO:0044424 intracellular part; GO:0030117 membrane coat; GO:0005623 cell; GO:0043234 protein complex; GO:0044444 cytoplasmic part;					IPR015873;	Clathrin alpha-adaptin/coatomer adaptor, appendage, C-terminal subdomain;
c100794_g1	gi|502146795|ref|XP_004506610.1| PREDICTED: signal recognition particle 14 kDa protein-like [Cicer arietinum]	10.569	14.025	20.4	2	2	2	1.106		0.914		0.805		1.101		1.089		0.826		0.727		0.996		0.985		0.88		1.205		1.192		1.369		1.354		0.989		nucleus	GO:0046907 intracellular transport; GO:0072599 establishment of protein localization to endoplasmic reticulum; GO:0072594 establishment of protein localization to organelle; GO:0072657 protein localization to membrane; GO:0045047 protein targeting to ER; GO:0071702 organic substance transport; GO:0006613 cotranslational protein targeting to membrane; GO:0015031 protein transport; GO:0051641 cellu…	GO:0005786 signal recognition particle, endoplasmic reticulum targeting; GO:0044464 cell part; GO:0005622 intracellular; GO:0048500 signal recognition particle; GO:0005737 cytoplasm; GO:0032991 macromolecular complex; GO:0044424 intracellular part; GO:1990904 ribonucleoprotein complex; GO:0005623 cell; GO:0030529 intracellular ribonucleoprotein complex; GO:0044444 cytoplasmic part;	GO:0097159 organic cyclic compound binding; GO:1901363 heterocyclic compound binding; GO:0005048 signal sequence binding; GO:0003723 RNA binding; GO:0042277 peptide binding; GO:0005488 binding; GO:0003676 nucleic acid binding; GO:0033218 amide binding; GO:0030942 endoplasmic reticulum signal peptide binding; GO:0008312 7S RNA binding;	K03104	SRP14; signal recognition particle subunit SRP14	ath03060 Protein export - Arabidopsis thaliana (thale cress);	IPR009018;	Signal recognition particle, SRP9/SRP14 subunit;
c100808_g1	"gi|225461656|ref|XP_002285438.1| PREDICTED: dol-P-Man:Man(6)GlcNAc(2)-PP-Dol alpha-1,2-mannosyltransferase-like [Vitis vinifera]"	11.586	52.854	18	1	1	1	1.033		1.266		1.013		1.061		1.483		1.225		0.98		1.027		1.435		0.8		0.838		1.172		1.048		1.465		1.398		nucleus			GO:0016757 transferase activity, transferring glycosyl groups; GO:0003824 catalytic activity; GO:0016740 transferase activity;	K03846	ALG9; alpha-1,2-mannosyltransferase [EC:2.4.1.259 2.4.1.261]	ath00510 N-Glycan biosynthesis - Arabidopsis thaliana (thale cress); ath01100 Metabolic pathways - Arabidopsis thaliana (thale cress);
c100819_g1	gi|108767394|gb|ABG06122.1| cellulose synthase [Gossypium hirsutum]	35.435	16.585	6.3	2	2	2	0.838	0.118	1.196	0.144	0.837	0.114	0.903	0.436	1.148	0.189	1.427	0.0144	0.999	0.976	1.078	0.461	1.369	0.0117	0.7	0.013	0.755	0.101	0.959	0.342	1.079	0.451	1.371	0.00992	1.271	0.12	cytoplasm	GO:0016051 carbohydrate biosynthetic process; GO:0044711 single-organism biosynthetic process; GO:0006073 cellular glucan metabolic process; GO:0000271 polysaccharide biosynthetic process; GO:0030243 cellulose metabolic process; GO:0044042 glucan metabolic process; GO:0044763 single-organism cellular process; GO:0044699 single-organism process; GO:0033692 cellular polysaccharide biosynthetic proc…	GO:0016020 membrane;	GO:0016759 cellulose synthase activity; GO:0016758 transferase activity, transferring hexosyl groups; GO:0003824 catalytic activity; GO:0035251 UDP-glucosyltransferase activity; GO:0016760 cellulose synthase (UDP-forming) activity; GO:0008194 UDP-glycosyltransferase activity; GO:0046527 glucosyltransferase activity; GO:0016757 transferase activity, transferring glycosyl groups; GO:0016740 transfe…				IPR027934; IPR013083;	Cellulose synthase, RING-type zinc finger; Zinc finger, RING/FYVE/PHD-type;
c100828_g1	gi|462422303|gb|EMJ26566.1| hypothetical protein PRUPE_ppa000846mg [Prunus persica]	29.592	59.485	14.6	3	4	3	1.184	0.0149	1.025	0.202	1.047	0.0751	0.988	0.442	1.049	0.307	0.866	0.0119	0.884	0.0159	0.834	0.00752	0.886	0.0908	1.021	0.0186	0.963	0.0164	1.023	0.563	0.943	0.00518	1.002	0.957	1.062	0.204	cytoplasm			GO:0005524 ATP binding; GO:1901265 nucleoside phosphate binding; GO:0001882 nucleoside binding; GO:0043167 ion binding; GO:0000166 nucleotide binding; GO:0097159 organic cyclic compound binding; GO:1901363 heterocyclic compound binding; GO:0032549 ribonucleoside binding; GO:0097367 carbohydrate derivative binding; GO:0032553 ribonucleotide binding; GO:0005488 binding; GO:0032550 purine ribonucleo…				IPR019489; IPR003959; IPR027417;	Clp ATPase, C-terminal; ATPase, AAA-type, core; P-loop containing nucleoside triphosphate hydrolase;
c100902_g1	gi|359476719|ref|XP_002271958.2| PREDICTED: uncharacterized protein LOC100263342 isoform 2 [Vitis vinifera]	20.088	13.057	16.4	2	2	2	1.039	0.205	0.94	0.365	1.014	0.536	0.942	0.146	0.98	0.169	0.905	0.217	0.976	0.464	0.906	0.0839	0.943	0.196	1.079	0.301	1.002	0.972	1.043	0.564	0.928	0.13	0.966	0.305	1.041	0.34	chloroplast
c100963_g1	gi|460392334|ref|XP_004241771.1| PREDICTED: uncharacterized protein At2g34160-like [Solanum lycopersicum]	13.8	11.819	25.6	3	5	2	0.966		0.969		0.971		1.058		0.974		1.003		1.005		1.095		1.009		1.002		1.092		1.006		1.09		1.004		0.921		chloroplast			GO:0097159 organic cyclic compound binding; GO:1901363 heterocyclic compound binding; GO:0005488 binding; GO:0003676 nucleic acid binding;
c100996_g1	gi|225455310|ref|XP_002275469.1| PREDICTED: uncharacterized protein LOC100241859 [Vitis vinifera]	32.906	12.683	7.8	2	2	2																															cytoplasm			GO:0005488 binding;				IPR011989; IPR016024;	Armadillo-like helical; Armadillo-type fold;
c101021_g2	gi|296085519|emb|CBI29251.3| unnamed protein product [Vitis vinifera]	21.763	7.3048	6.1	1	1	1	1.034		0.897		0.988		0.949		1.041		0.868		0.956		0.918		1.007		1.102		1.058		1.161		0.96		1.054		1.097		nucleus			GO:0005515 protein binding; GO:0005488 binding;				IPR020683;	Ankyrin repeat-containing domain;
c101022_g1	gi|297740885|emb|CBI31067.3| unnamed protein product [Vitis vinifera]	19.119	6.4846	4	1	1	1	0.955		1.026		0.917		0.914		1.028		1.075		0.96		0.958		1.076		0.893		0.891		1.001		0.997		1.121		1.124		chloroplast	GO:0044699 single-organism process; GO:0008152 metabolic process; GO:0055114 oxidation-reduction process; GO:0044710 single-organism metabolic process;		GO:0097159 organic cyclic compound binding; GO:1901363 heterocyclic compound binding; GO:0016614 oxidoreductase activity, acting on CH-OH group of donors; GO:1901265 nucleoside phosphate binding; GO:0050660 flavin adenine dinucleotide binding; GO:0003824 catalytic activity; GO:0005488 binding; GO:0043167 ion binding; GO:0043168 anion binding; GO:0000166 nucleotide binding; GO:0048037 cofactor bin…				IPR016166; IPR016169; IPR016167; IPR006094;	FAD-binding, type 2; CO dehydrogenase flavoprotein-like, FAD-binding, subdomain 2; FAD-binding, type 2, subdomain 1; FAD linked oxidase, N-terminal;
c101031_g4	gi|307136462|gb|ADN34267.1| methylmalonate-semialdehyde dehydrogenase [Cucumis melo subsp. melo]	14.949	16.399	32.4	2	4	1																															cytoplasm	GO:0044699 single-organism process; GO:0008152 metabolic process; GO:0055114 oxidation-reduction process; GO:0044710 single-organism metabolic process;		GO:0016620 oxidoreductase activity, acting on the aldehyde or oxo group of donors, NAD or NADP as acceptor; GO:0003824 catalytic activity; GO:0016491 oxidoreductase activity; GO:0016903 oxidoreductase activity, acting on the aldehyde or oxo group of donors;				IPR016161; IPR015590; IPR016163;	Aldehyde/histidinol dehydrogenase; Aldehyde dehydrogenase domain; Aldehyde dehydrogenase, C-terminal;
c10106_g1	gi|218193273|gb|EEC75700.1| hypothetical protein OsI_12519 [Oryza sativa Indica Group]	11.424	22.815	19.4	2	5	2	0.99	0.879	1.08	0.0164	1.14	0.0877	1.062	0.469	0.965	0.307	1.091	0.0455	1.151	0.115	1.072	0.552	0.974	0.289	1.055	0.591	0.983	0.455	0.893	0.013	0.931	0.337	0.846	0.041	0.909	0.187	chloroplast	GO:0016051 carbohydrate biosynthetic process; GO:0044711 single-organism biosynthetic process; GO:0006073 cellular glucan metabolic process; GO:0000271 polysaccharide biosynthetic process; GO:0030243 cellulose metabolic process; GO:0044042 glucan metabolic process; GO:0044763 single-organism cellular process; GO:0044699 single-organism process; GO:0033692 cellular polysaccharide biosynthetic proc…		GO:0016853 isomerase activity; GO:0016866 intramolecular transferase activity; GO:0003824 catalytic activity;
c101119_g1	gi|3255941|emb|CAA07470.1| PP1A protein [Catharanthus roseus]	17.761	6.7434	23	4	4	1	1.081		0.982		1.02		0.726		0.901		0.909		0.944		0.672		0.834		1.038		0.739		0.917		0.712		0.884		1.241		cytoplasm			GO:0016787 hydrolase activity; GO:0003824 catalytic activity;				IPR029052; IPR004843; IPR031675; IPR006186;	Metallo-dependent phosphatase-like; Calcineurin-like phosphoesterase domain, ApaH type; Serine-threonine protein phosphatase, N-terminal; Serine/threonine-specific protein phosphatase/bis(5-nucleosyl)-tetraphosphatase;
c101142_g4	gi|225452130|ref|XP_002262831.1| PREDICTED: blue copper protein [Vitis vinifera] gi|296090231|emb|CBI40050.3| unnamed protein product [Vitis vinifera]	13.302	13.087	13.7	2	4	2	0.807	0.000936	0.908	0.0386	1.147	0.00262	0.872	0.0195	0.713	5.74e-05	1.126	0.00574	1.422	3.67e-05	1.082	0.0469	0.884	0.00642	1.264	0.000138	0.961	0.299	0.785	0.000136	0.76	0.000258	0.621	2.71e-06	0.817	0.000702	extracellular			GO:0009055 electron carrier activity;				IPR003245; IPR008972;	Phytocyanin domain; Cupredoxin;
c101147_g1	gi|224054224|ref|XP_002298153.1| predicted protein [Populus trichocarpa] gi|118483891|gb|ABK93836.1| unknown [Populus trichocarpa] gi|222845411|gb|EEE82958.1| predicted protein [Populus trichocarpa] gi|384156893|gb|AFH68083.1| thioredoxin-like protein Clot [Populus trichocarpa x Populus deltoides]	9.6349	38.753	41.7	5	13	5	1.096	0.00442	1.051	0.409	1.049	0.116	1.049	0.00946	0.959	0.135	0.959	0.0959	0.957	0.27	0.957	0.338	0.874	0.000239	0.998	0.545	0.998	0.262	0.912	0.0618	1	0.675	0.914	0.0106	0.914	0.000257	cytoplasm							IPR012336;	Thioredoxin-like fold;
c101191_g1	gi|444300800|gb|AGD98709.1| aquaporin protein 6 [Camellia sinensis]	25.937	9.4449	6.3	1	1	1	0.893		0.715		1.024		0.851		0.698		0.801		1.147		0.953		0.782		1.432		1.189		0.976		0.831		0.682		0.821		vacuolar membrane	GO:0006810 transport; GO:0051179 localization; GO:0051234 establishment of localization;	GO:0016020 membrane;	GO:0005215 transporter activity;	K09873			IPR023271;	Aquaporin-like;
c101242_g1	gi|224102889|ref|XP_002334115.1| predicted protein [Populus trichocarpa] gi|222869605|gb|EEF06736.1| predicted protein [Populus trichocarpa]	7.0799	12.374	71.9	5	9	2	0.994	0.879	1.089	0.282	1.027	0.595	1.048	0.52	1.035	0.418	1.095	0.204	1.033	0.374	1.054	0.415	1.041	0.11	0.943	0.391	0.962	0.649	0.951	0.4	1.02	0.749	1.008	0.779	0.988	0.826	nucleus	GO:0050794 regulation of cellular process; GO:0044700 single organism signaling; GO:0051716 cellular response to stimulus; GO:0007165 signal transduction; GO:0050789 regulation of biological process; GO:0007154 cell communication; GO:0035556 intracellular signal transduction; GO:0044699 single-organism process; GO:0007264 small GTPase mediated signal transduction; GO:0023052 signaling; GO:0050896…		GO:1901265 nucleoside phosphate binding; GO:0001882 nucleoside binding; GO:0043167 ion binding; GO:0000166 nucleotide binding; GO:0097159 organic cyclic compound binding; GO:1901363 heterocyclic compound binding; GO:0032549 ribonucleoside binding; GO:0097367 carbohydrate derivative binding; GO:0032553 ribonucleotide binding; GO:0005488 binding; GO:0032550 purine ribonucleoside binding; GO:0043168…				IPR005225; IPR027417;	Small GTP-binding protein domain; P-loop containing nucleoside triphosphate hydrolase;
c101250_g1	gi|330318808|gb|AEC11064.1| photosystem I reaction center V [Camellia sinensis]	15.17	7.9401	6.5	1	2	1																															chloroplast	GO:0008152 metabolic process; GO:0044237 cellular metabolic process; GO:0009987 cellular process; GO:0015979 photosynthesis;	GO:0009521 photosystem; GO:0016020 membrane; GO:0044464 cell part; GO:0005622 intracellular; GO:0098796 membrane protein complex; GO:0044425 membrane part; GO:0009579 thylakoid; GO:0032991 macromolecular complex; GO:0044424 intracellular part; GO:0005623 cell; GO:0043234 protein complex; GO:0044436 thylakoid part; GO:0009522 photosystem I; GO:0034357 photosynthetic membrane;	GO:0097159 organic cyclic compound binding; GO:1901363 heterocyclic compound binding; GO:0016168 chlorophyll binding; GO:0046906 tetrapyrrole binding; GO:0005488 binding;	K08905	psaG; photosystem I subunit V	ath00195 Photosynthesis - Arabidopsis thaliana (thale cress); ath01100 Metabolic pathways - Arabidopsis thaliana (thale cress);	IPR023618;	Photosystem I PsaG/PsaK domain;
c101300_g2	gi|224114631|ref|XP_002332328.1| predicted protein [Populus trichocarpa] gi|222832575|gb|EEE71052.1| predicted protein [Populus trichocarpa]	18.498	19.327	14.5	2	2	2	0.978		0.887		0.938		0.906		0.875		0.907		0.96		0.927		0.895		1.059		1.022		0.987		0.966		0.932		0.965		cytoplasm	GO:0051188 cofactor biosynthetic process; GO:0042559 pteridine-containing compound biosynthetic process; GO:0018130 heterocycle biosynthetic process; GO:0006725 cellular aromatic compound metabolic process; GO:0006807 nitrogen compound metabolic process; GO:1901360 organic cyclic compound metabolic process; GO:0009058 biosynthetic process; GO:0006732 coenzyme metabolic process; GO:1901566 organon…		GO:0016829 lyase activity; GO:0016836 hydro-lyase activity; GO:0008124 4-alpha-hydroxytetrahydrobiopterin dehydratase activity; GO:0003824 catalytic activity; GO:0016835 carbon-oxygen lyase activity;
c101306_g1	gi|460403914|ref|XP_004247431.1| PREDICTED: uncharacterized protein LOC101250339 [Solanum lycopersicum]	23.664	11.096	10.7	2	2	1																															chloroplast							IPR027417;	P-loop containing nucleoside triphosphate hydrolase;
c101322_g4	gi|224073821|ref|XP_002304182.1| predicted protein [Populus trichocarpa] gi|118486249|gb|ABK94966.1| unknown [Populus trichocarpa] gi|222841614|gb|EEE79161.1| predicted protein [Populus trichocarpa]	7.7755	6.3822	10.3	1	1	1	0.987		0.909		1.055		1.185		1.093		0.921		1.07		1.201		1.108		1.161		1.304		1.203		1.123		1.036		0.923		cytoplasm	GO:0045184 establishment of protein localization; GO:0006810 transport; GO:0046907 intracellular transport; GO:0070727 cellular macromolecule localization; GO:0051649 establishment of localization in cell; GO:0016192 vesicle-mediated transport; GO:0006886 intracellular protein transport; GO:0071702 organic substance transport; GO:0008104 protein localization; GO:0033036 macromolecule localization…	GO:0016020 membrane; GO:0044464 cell part; GO:0005622 intracellular; GO:0098796 membrane protein complex; GO:0044425 membrane part; GO:0048475 coated membrane; GO:0005737 cytoplasm; GO:0032991 macromolecular complex; GO:0044424 intracellular part; GO:0030117 membrane coat; GO:0005623 cell; GO:0043234 protein complex; GO:0044444 cytoplasmic part;	GO:0005198 structural molecule activity;				IPR006692;	Coatomer, WD associated region;
c101326_g1	gi|298204915|emb|CBI34222.3| unnamed protein product [Vitis vinifera]	6.163	6.687	14.3	1	1	1																															cytoplasm
c101360_g1	gi|462412767|gb|EMJ17816.1| hypothetical protein PRUPE_ppa027121mg [Prunus persica]	30.531	6.6477	3.3	1	1	1	0.897		0.959		0.873		0.864		0.974		1.068		0.973		0.964		1.085		0.91		0.902		1.016		0.991		1.116		1.126		cytoplasm	GO:0008152 metabolic process;		GO:0016757 transferase activity, transferring glycosyl groups; GO:0016758 transferase activity, transferring hexosyl groups; GO:0003824 catalytic activity; GO:0016740 transferase activity;
c101360_g4	"gi|255584327|ref|XP_002532899.1| UDP-glucosyltransferase, putative [Ricinus communis] gi|223527333|gb|EEF29479.1| UDP-glucosyltransferase, putative [Ricinus communis]"	6.158	12.988	35.7	2	3	1	1.007	0.802	1.144	0.0248	1.144	0.000835	1.101	0.063	0.933	0.0907	1.136	0.0598	1.136	0.122	1.093	0.125	0.927	0.137	1	0.993	0.962	0.385	0.816	0.0229	0.962	0.385	0.816	0.0741	0.848	0.0388	chloroplast
c101365_g1	gi|294884474|gb|ADF47342.1| calmodulin 2-like protein [Bauhinia guianensis] gi|294884478|gb|ADF47344.1| calmodulin 2-like protein [Bauhinia guianensis] gi|294884480|gb|ADF47345.1| calmodulin 2-like protein [Bauhinia guianensis] gi|294884486|gb|ADF47348.1| calmodulin 2-like protein [Bauhinia purpurea] gi|294884488|gb|ADF47349.1| calmodulin 2-like protein [Bauhinia purpurea] gi|294884492|gb|ADF4735…	8.5563	126.2	54.7	7	18	6	1.191	3.81e-05	1.083	0.318	1.153	0.00414	1.129	0.00756	1.045	0.443	0.909	0.000542	0.969	0.397	0.949	0.0393	0.877	0.000122	1.065	0.0293	1.043	0.0746	0.965	0.769	0.979	0.411	0.906	0.0136	0.925	0.0313	mitochondria			GO:0043169 cation binding; GO:0046872 metal ion binding; GO:0005509 calcium ion binding; GO:0005488 binding; GO:0043167 ion binding;				IPR011992; IPR002048;	EF-hand domain pair; EF-hand domain;
c10141_g1	gi|326533846|dbj|BAJ93696.1| predicted protein [Hordeum vulgare subsp. vulgare]	23.569	6.4929	17.9	4	9	1																															cytoplasm
c101454_g1	gi|296087169|emb|CBI33543.3| unnamed protein product [Vitis vinifera]	3.5261	16.257	57.6	2	4	1	0.912	0.296	0.864	0.0229	0.834	0.00446	0.85	0.107	0.924	0.225	0.947	0.489	0.914	0.278	0.932	0.48	1.012	0.889	0.965	0.265	0.984	0.805	1.069	0.298	1.019	0.757	1.107	0.143	1.087	0.359	chloroplast
c101504_g1	"gi|159472172|ref|XP_001694225.1| ribosomal protein S25, component of cytosolic 80S ribosome and 40S small subunit [Chlamydomonas reinhardtii] gi|158276888|gb|EDP02658.1| ribosomal protein S25 [Chlamydomonas reinhardtii]"	8.7181	9.6912	13.5	1	2	1	1.263	0.116	1.016	0.858	1.085	0.463	1.074	0.493	1.402	0.109	0.805	0.00888	0.859	0.0944	0.85	0.0484	1.11	0.383	1.068	0.286	1.056	0.245	1.38	0.062	0.989	0.863	1.292	0.123	1.306	0.102	cytoplasm,nucleus
c101505_g1	gi|351727893|ref|NP_001238200.1| uncharacterized protein LOC100527836 [Glycine max] gi|255633340|gb|ACU17027.1| unknown [Glycine max]	7.047	24.522	34.4	2	3	2	1.091	0.534	1.143	0.181	1.119	0.255	1.028	0.97	1.036	0.877	1.048	0.371	1.026	0.576	0.942	0.437	0.95	0.5	0.979	0.457	0.899	0.0693	0.906	0.0734	0.918	0.0857	0.926	0.0896	1.008	0.857	cytoplasm,nucleus
c101515_g1	gi|460403453|ref|XP_004247205.1| PREDICTED: probable histone H2A variant 3-like [Solanum lycopersicum]	11.869	40.665	36.4	4	12	3	1.045	0.0682	0.927	0.00218	0.929	0.143	1.003	0.929	1.241	0.000241	0.887	0.000945	0.889	0.0256	0.959	0.275	1.187	9.95e-05	1.003	0.977	1.082	0.069	1.339	4.77e-07	1.079	0.182	1.335	5.7e-05	1.237	0.000139	mitochondria		GO:0043229 intracellular organelle; GO:0043232 intracellular non-membrane-bounded organelle; GO:0044446 intracellular organelle part; GO:0032991 macromolecular complex; GO:0044424 intracellular part; GO:0005623 cell; GO:0044422 organelle part; GO:0044427 chromosomal part; GO:0000786 nucleosome; GO:0043228 non-membrane-bounded organelle; GO:0043231 intracellular membrane-bounded organelle; GO:0043…	GO:0097159 organic cyclic compound binding; GO:1901363 heterocyclic compound binding; GO:0003677 DNA binding; GO:0046982 protein heterodimerization activity; GO:0005488 binding; GO:0046983 protein dimerization activity; GO:0003676 nucleic acid binding; GO:0005515 protein binding;	K11251			IPR032454; IPR009072; IPR007125;	Histone H2A, C-terminal domain; Histone-fold; Histone H2A/H2B/H3;
c101528_g1	"gi|359497456|ref|XP_003635524.1| PREDICTED: cellulose synthase-like protein E6-like, partial [Vitis vinifera]"	25.193	7.3256	7	1	1	1																															chloroplast	GO:0016051 carbohydrate biosynthetic process; GO:0044711 single-organism biosynthetic process; GO:0006073 cellular glucan metabolic process; GO:0000271 polysaccharide biosynthetic process; GO:0030243 cellulose metabolic process; GO:0044042 glucan metabolic process; GO:0044763 single-organism cellular process; GO:0044699 single-organism process; GO:0033692 cellular polysaccharide biosynthetic proc…	GO:0016020 membrane;	GO:0016759 cellulose synthase activity; GO:0016758 transferase activity, transferring hexosyl groups; GO:0003824 catalytic activity; GO:0035251 UDP-glucosyltransferase activity; GO:0016760 cellulose synthase (UDP-forming) activity; GO:0008194 UDP-glycosyltransferase activity; GO:0046527 glucosyltransferase activity; GO:0016757 transferase activity, transferring glycosyl groups; GO:0016740 transfe…
c101541_g1	gi|460406031|ref|XP_004248477.1| PREDICTED: putative disease resistance protein At1g50180-like [Solanum lycopersicum]	10.308	5.7573	9.9	1	1	1	1.021		1.065		1.114		1.055		1.048		1.043		1.09		1.033		1.026		1.046		0.991		0.984		0.948		0.941		0.993		cytoplasm			GO:1901265 nucleoside phosphate binding; GO:0001882 nucleoside binding; GO:0043167 ion binding; GO:0000166 nucleotide binding; GO:0097159 organic cyclic compound binding; GO:1901363 heterocyclic compound binding; GO:0032549 ribonucleoside binding; GO:0097367 carbohydrate derivative binding; GO:0032553 ribonucleotide binding; GO:0005488 binding; GO:0032550 purine ribonucleoside binding; GO:0043531…				IPR002182; IPR027417;	NB-ARC; P-loop containing nucleoside triphosphate hydrolase;
c101546_g1	gi|255599007|ref|XP_002537131.1| conserved hypothetical protein [Ricinus communis] gi|223517380|gb|EEF25252.1| conserved hypothetical protein [Ricinus communis]	7.5186	14.915	28.8	1	1	1	0.974		1.342		1.137		1.138		1.166		1.378		1.168		1.169		1.197		0.847		0.848		0.869		1.001		1.025		1.024		nucleus							IPR027443;	Isopenicillin N synthase-like;
c101547_g1	gi|462404070|gb|EMJ09627.1| hypothetical protein PRUPE_ppa000783mg [Prunus persica]	6.0938	8.7598	16.7	1	1	1	0.921		0.953		0.967		0.897		0.906		1.035		1.05		0.974		0.985		1.014		0.941		0.951		0.927		0.937		1.011		cytoplasm
c101551_g1	gi|469474163|gb|AGH33875.1| transketolase [Camellia sinensis]	11.461	11.968	15.6	2	3	2	0.964	0.0588	1.027	0.848	0.865	0.000796	0.918	0.0397	0.789	0.0258	1.065	0.346	0.897	0.0169	0.952	0.339	0.818	0.0146	0.842	0.024	0.894	0.155	0.768	0.0146	1.061	0.154	0.912	0.148	0.86	0.0506	chloroplast
c101558_g1	gi|449439862|ref|XP_004137704.1| PREDICTED: proliferation-associated protein 2G4-like [Cucumis sativus]	17.977	54.246	37.3	7	13	4	1.001	0.714	1.024	0.673	1.042	0.444	1.049	0.269	1.045	0.0648	1.023	0.988	1.041	0.717	1.048	0.516	1.044	0.177	1.017	0.699	1.025	0.469	1.021	0.12	1.007	0.781	1.003	0.29	0.996	0.349	cytoplasm							IPR000994;	Peptidase M24;
c101579_g1	gi|255565669|ref|XP_002523824.1| conserved hypothetical protein [Ricinus communis] gi|223536912|gb|EEF38550.1| conserved hypothetical protein [Ricinus communis]	17.034	12.6	12.3	2	2	2	0.957		0.907		0.994		1.148		0.955		0.948		1.038		1.199		0.997		1.096		1.265		1.052		1.154		0.96		0.832		cytoplasm	GO:0009414 response to water deprivation; GO:0001101 response to acid chemical; GO:0042221 response to chemical; GO:0006950 response to stress; GO:0009415 response to water; GO:0009628 response to abiotic stimulus; GO:1901700 response to oxygen-containing compound; GO:0010035 response to inorganic substance; GO:0050896 response to stimulus; GO:0009269 response to desiccation;						IPR013783; IPR013990; IPR004864;	Immunoglobulin-like fold; Water stress and hypersensitive response domain; Late embryogenesis abundant protein, LEA-14;
c101594_g2	gi|296082828|emb|CBI22129.3| unnamed protein product [Vitis vinifera]	24.04	5.7979	4.9	1	1	1	1.026		0.893		0.951		0.913		1.187		0.87		0.927		0.89		1.156		1.065		1.022		1.329		0.96		1.248		1.3		chloroplast	GO:0044699 single-organism process; GO:0008152 metabolic process; GO:0055114 oxidation-reduction process; GO:0044710 single-organism metabolic process;		GO:0097159 organic cyclic compound binding; GO:1901363 heterocyclic compound binding; GO:0020037 heme binding; GO:0005506 iron ion binding; GO:0046914 transition metal ion binding; GO:0003824 catalytic activity; GO:0005488 binding; GO:0043167 ion binding; GO:0043169 cation binding; GO:0046872 metal ion binding; GO:0016705 oxidoreductase activity, acting on paired donors, with incorporation or red…
c101671_g1	"gi|356516752|ref|XP_003527057.1| PREDICTED: ATPase 11, plasma membrane-type-like isoform 2 [Glycine max]"	8.2705	7.1897	11.3	1	1	1	1.218		0.89		1.012		0.988		1.105		0.731		0.831		0.812		0.908		1.137		1.111		1.242		0.977		1.092		1.118		cytoplasm			GO:0097159 organic cyclic compound binding; GO:1901363 heterocyclic compound binding; GO:1901265 nucleoside phosphate binding; GO:0005488 binding; GO:0043167 ion binding; GO:0043169 cation binding; GO:0046872 metal ion binding; GO:0000166 nucleotide binding; GO:0036094 small molecule binding;				IPR004014; IPR008250;	Cation-transporting P-type ATPase, N-terminal; P-type ATPase, A domain;
c101674_g1	gi|297736739|emb|CBI25921.3| unnamed protein product [Vitis vinifera]	8.7633	5.8014	11.2	1	1	1																															cytoplasm	GO:0044699 single-organism process; GO:0008152 metabolic process; GO:0055114 oxidation-reduction process; GO:0044710 single-organism metabolic process;		GO:0097159 organic cyclic compound binding; GO:1901363 heterocyclic compound binding; GO:0020037 heme binding; GO:0005506 iron ion binding; GO:0046914 transition metal ion binding; GO:0003824 catalytic activity; GO:0005488 binding; GO:0043167 ion binding; GO:0043169 cation binding; GO:0046872 metal ion binding; GO:0016705 oxidoreductase activity, acting on paired donors, with incorporation or red…
c101679_g1	gi|75318316|sp|O48809.1|LRX2_ARATH RecName: Full=Leucine-rich repeat extensin-like protein 2; Short=AtLRX2; Short=LRR/EXTENSIN2; AltName: Full=Cell wall hydroxyproline-rich glycoprotein; Flags: Precursor gi|5454187|gb|AAD43602.1|AC005698_1 T3P18.1 [Arabidopsis thaliana] gi|7940282|gb|AAF70841.1|AC003113_8 F24O1.18 [Arabidopsis thaliana]	8.9169	8.3409	12.2	1	1	1	1.051		1.008		0.918		0.972		0.987		0.959		0.874		0.925		0.939		0.911		0.965		0.979		1.059		1.075		1.015		chloroplast							IPR013210; IPR032675;	Leucine-rich repeat-containing N-terminal, plant-type; Leucine-rich repeat domain, L domain-like;
c101730_g1	"gi|297729317|ref|NP_001177022.1| Os12g0576750 [Oryza sativa Japonica Group] gi|255670423|dbj|BAH95750.1| Os12g0576750, partial [Oryza sativa Japonica Group]"	4.2659	15.741	31.6	1	2	1	1.344	0.0345	1.076	0.243	1.111	0.0423	1.001	0.985	0.842	0.138	0.801	0.0938	0.827	0.0833	0.745	0.069	0.627	0.038	1.033	0.564	0.93	0.407	0.783	0.0955	0.901	0.216	0.758	0.0655	0.842	0.18	chloroplast
c101756_g1	gi|330318688|gb|AEC11004.1| cytochrome b5 [Camellia sinensis]	2.8292	8.1903	37.5	1	3	1	0.933	0.042	1.151	0.0308	0.921	0.1	1.248	0.0101	1.186	0.0028	1.234	0.0722	0.988	0.721	1.338	0.046	1.271	0.019	0.801	0.028	1.084	0.153	1.03	0.389	1.354	0.0147	1.287	0.0146	0.95	0.181								IPR001199;	Cytochrome b5-like heme/steroid binding domain;
c101841_g1	gi|462408958|gb|EMJ14292.1| hypothetical protein PRUPE_ppa025496mg [Prunus persica]	10.042	13.079	20.9	2	3	2	1.08	0.306	1.15	0.178	1.122	0.141	1.094	0.31	1.15	0.111	1.065	0.389	1.039	0.189	1.013	0.749	1.065	0.172	0.976	0.895	0.951	0.433	1	0.68	0.975	0.127	1.025	0.472	1.051	0.175	chloroplast	GO:0008152 metabolic process;		GO:0016746 transferase activity, transferring acyl groups; GO:0003824 catalytic activity; GO:0016740 transferase activity;				IPR001078; IPR023213;	2-oxoacid dehydrogenase acyltransferase, catalytic domain; Chloramphenicol acetyltransferase-like domain;
c101857_g1	gi|341657648|gb|AEK86563.1| serine/threonine-protein phosphatase [Camellia sinensis]	12.888	23.888	27.7	3	3	2	0.965		1.062		1.03		1.044		1.123		1.1		1.067		1.082		1.163		0.97		0.984		1.058		1.014		1.09		1.075		cytoplasm			GO:0005515 protein binding; GO:0005488 binding;				IPR015915;	Kelch-type beta propeller;
c101890_g1	gi|225430422|ref|XP_002285422.1| PREDICTED: 40S ribosomal protein S11 [Vitis vinifera] gi|296082102|emb|CBI21107.3| unnamed protein product [Vitis vinifera]	9.5091	18.232	23.8	3	3	3	1.24	0.295	1	0.999	1.195	0.386	1.095	0.589	1.366	0.24	0.806	0.0556	0.963	0.716	0.882	0.1	1.101	0.525	1.195	0.155	1.095	0.15	1.366	0.111	0.916	0.366	1.143	0.449	1.248	0.189	cytoplasm	GO:0006518 peptide metabolic process; GO:0043043 peptide biosynthetic process; GO:0044267 cellular protein metabolic process; GO:0006807 nitrogen compound metabolic process; GO:0009058 biosynthetic process; GO:0043603 cellular amide metabolic process; GO:0044238 primary metabolic process; GO:1901566 organonitrogen compound biosynthetic process; GO:1901576 organic substance biosynthetic process; G…	GO:0005840 ribosome; GO:0043226 organelle; GO:0043229 intracellular organelle; GO:0043232 intracellular non-membrane-bounded organelle; GO:0044464 cell part; GO:0005622 intracellular; GO:0005737 cytoplasm; GO:0032991 macromolecular complex; GO:0044424 intracellular part; GO:1990904 ribonucleoprotein complex; GO:0005623 cell; GO:0030529 intracellular ribonucleoprotein complex; GO:0044444 cytoplasm…	GO:0003735 structural constituent of ribosome; GO:0005198 structural molecule activity;				IPR012340;	Nucleic acid-binding, OB-fold;
c101974_g1	gi|359481032|ref|XP_003632558.1| PREDICTED: probable pre-mRNA-splicing factor ATP-dependent RNA helicase-like [Vitis vinifera]	8.7249	11.496	15.2	1	1	1	0.697		0.799		0.911		0.92		1.177		1.147		1.307		1.321		1.69		1.139		1.151		1.473		1.01		1.293		1.279		cytoskeleton
c101988_g1	gi|462419865|gb|EMJ24128.1| hypothetical protein PRUPE_ppa005238mg [Prunus persica]	10.975	69.243	39.4	3	4	3	1.006	0.908	1.022	0.606	1.091	0.0234	1.014	0.801	0.989	0.922	1.016	0.722	1.085	0.0423	1.008	0.908	0.983	0.848	1.068	0.0429	0.992	0.797	0.968	0.59	0.929	0.035	0.906	0.0423	0.976	0.755	cytoskeleton
c101994_g1	gi|356534860|ref|XP_003535969.1| PREDICTED: NADH dehydrogenase [ubiquinone] 1 alpha subcomplex subunit 13-B-like [Glycine max]	9.7915	46.478	30.3	2	3	2	1.013	0.949	1.008	0.809	0.936	0.185	1.05	0.438	1.137	0.49	0.995	0.806	0.924	0.209	1.037	0.475	1.122	0.449	0.928	0.186	1.042	0.632	1.128	0.508	1.123	0.136	1.215	0.182	1.083	0.658	cytoplasm				K11353	NDUFA13; NADH dehydrogenase (ubiquinone) 1 alpha subcomplex subunit 13	ath00190 Oxidative phosphorylation - Arabidopsis thaliana (thale cress); ath01100 Metabolic pathways - Arabidopsis thaliana (thale cress);
c101997_g1	gi|449456098|ref|XP_004145787.1| PREDICTED: uncharacterized protein At5g22580-like isoform 1 [Cucumis sativus] gi|449456100|ref|XP_004145788.1| PREDICTED: uncharacterized protein At5g22580-like isoform 2 [Cucumis sativus] gi|449456102|ref|XP_004145789.1| PREDICTED: uncharacterized protein At5g22580-like isoform 3 [Cucumis sativus] gi|449496254|ref|XP_004160085.1| PREDICTED: uncharacterized protei…	7.2733	16.181	20	2	2	2	0.978	0.827	1.081	0.306	1.134	0.131	1.071	0.356	0.736	0.0234	1.106	0.35	1.159	0.205	1.095	0.389	0.753	0.0533	1.048	0.289	0.99	0.836	0.681	0.00908	0.944	0.22	0.649	0.00396	0.688	0.00948	cytoplasm							IPR013097; IPR011008;	Stress responsive alpha-beta barrel; Dimeric alpha-beta barrel;
c102024_g1	gi|224113019|ref|XP_002316363.1| predicted protein [Populus trichocarpa] gi|222865403|gb|EEF02534.1| predicted protein [Populus trichocarpa]	7.6085	80.581	79.1	6	12	6	1.057	0.0402	1.135	0.037	1.176	3.83e-06	1.093	0.00312	0.981	0.236	1.073	0.35	1.112	1.08e-06	1.034	0.0921	0.928	0.000682	1.036	0.0822	0.963	0.862	0.864	0.0067	0.93	0.0158	0.834	3.78e-08	0.897	8.22e-05	nucleus				K02152	ATPeV1G; V-type H+-transporting ATPase subunit G	ath00190 Oxidative phosphorylation - Arabidopsis thaliana (thale cress); ath01100 Metabolic pathways - Arabidopsis thaliana (thale cress); ath04145 Phagosome - Arabidopsis thaliana (thale cress);
c102052_g1	"gi|460378389|ref|XP_004234955.1| PREDICTED: glutamate synthase 1 [NADH], chloroplastic-like [Solanum lycopersicum]"	18.884	18.678	17.2	3	4	3	0.742		0.743		0.825		0.66		0.632		1.002		1.112		0.889		0.852		1.11		0.888		0.85		0.8		0.766		0.958		chloroplast	GO:0044699 single-organism process; GO:0008152 metabolic process; GO:0055114 oxidation-reduction process; GO:0044710 single-organism metabolic process;		GO:0003824 catalytic activity; GO:0016491 oxidoreductase activity;				IPR023753;	FAD/NAD(P)-binding domain;
c102072_g1	"gi|449462862|ref|XP_004149154.1| PREDICTED: succinate dehydrogenase [ubiquinone] flavoprotein subunit 1, mitochondrial-like [Cucumis sativus]"	5.7233	8.3641	39.1	3	9	1	1.217	0.0131	1.244	0.00962	1.168	0.0132	1.107	0.0267	1.15	0.0194	1.022	0.436	0.959	0.154	0.909	0.0307	0.945	0.11	0.939	0.0626	0.89	0.0164	0.924	0.0537	0.948	0.0292	0.985	0.395	1.039	0.0961	cytoplasm	GO:0044699 single-organism process; GO:0008152 metabolic process; GO:0055114 oxidation-reduction process; GO:0044710 single-organism metabolic process;		GO:0003824 catalytic activity; GO:0016491 oxidoreductase activity;				IPR015939;	Fumarate reductase/succinate dehydrogenase flavoprotein-like, C-terminal;
c102083_g1	"gi|225458301|ref|XP_002282736.1| PREDICTED: glucan endo-1,3-beta-glucosidase 7 [Vitis vinifera] gi|302142484|emb|CBI19687.3| unnamed protein product [Vitis vinifera]"	33.092	82.03	29.2	7	9	6	0.935	0.176	1.057	0.133	1.07	0.134	1.095	0.0302	0.872	0.0395	1.131	0.006	1.144	0.00626	1.171	0.00252	0.932	0.283	1.012	0.978	1.035	0.141	0.825	2.14e-05	1.023	0.15	0.815	3.52e-05	0.796	9.72e-05	extracellular	GO:0008152 metabolic process; GO:0005975 carbohydrate metabolic process; GO:0044238 primary metabolic process; GO:0071704 organic substance metabolic process;		GO:0004553 hydrolase activity, hydrolyzing O-glycosyl compounds; GO:0016787 hydrolase activity; GO:0003824 catalytic activity; GO:0016798 hydrolase activity, acting on glycosyl bonds;				IPR017853; IPR013781;	Glycoside hydrolase superfamily; Glycoside hydrolase, catalytic domain;
c102215_g5	gi|225465417|ref|XP_002264098.1| PREDICTED: uncharacterized protein LOC100256767 [Vitis vinifera] gi|297744324|emb|CBI37294.3| unnamed protein product [Vitis vinifera]	15.461	31.59	25.7	4	8	4	1.019	0.345	1.311	0.00014	1.23	0.000204	1.1	0.0157	1.107	0.0145	1.286	1.55e-08	1.207	3.72e-06	1.08	0.00096	1.086	0.0146	0.938	0.00544	0.84	5.65e-07	0.845	0.000562	0.895	0.00138	0.9	0.0492	1.006	0.689	cytoplasm							IPR008998;	Agglutinin domain;
c102226_g1	gi|462419722|gb|EMJ23985.1| hypothetical protein PRUPE_ppa006638mg [Prunus persica]	17.041	34.992	32	4	4	4	1.077	0.109	1.107	0.0354	1.08	0.0974	1.029	0.546	1.214	0.159	1.027	0.127	1.002	0.677	0.955	0.393	1.126	0.503	0.975	0.39	0.93	0.138	1.096	0.882	0.953	0.315	1.124	0.625	1.179	0.302	cytoplasm							IPR014729;	Rossmann-like alpha/beta/alpha sandwich fold;
c102263_g2	gi|470112263|ref|XP_004292356.1| PREDICTED: cytochrome P450 82C4-like [Fragaria vesca subsp. vesca]	8.8702	13.538	17.1	1	1	1	1.127		1.22		1.185		1.393		1.893		1.082		1.051		1.236		1.68		0.971		1.142		1.553		1.176		1.598		1.359		cytoplasm	GO:0044699 single-organism process; GO:0008152 metabolic process; GO:0055114 oxidation-reduction process; GO:0044710 single-organism metabolic process;		GO:0097159 organic cyclic compound binding; GO:1901363 heterocyclic compound binding; GO:0020037 heme binding; GO:0005506 iron ion binding; GO:0046914 transition metal ion binding; GO:0003824 catalytic activity; GO:0005488 binding; GO:0043167 ion binding; GO:0043169 cation binding; GO:0046872 metal ion binding; GO:0016705 oxidoreductase activity, acting on paired donors, with incorporation or red…
c102264_g1	gi|302142090|emb|CBI19293.3| unnamed protein product [Vitis vinifera]	13.302	7.5747	11.3	1	1	1	1.034		1.234		1.138		0.993		1.143		1.193		1.1		0.96		1.105		0.922		0.805		0.926		0.872		1.004		1.151		extracellular
c102272_g1	gi|460401581|ref|XP_004246297.1| PREDICTED: uncharacterized protein LOC101265467 isoform 1 [Solanum lycopersicum] gi|460401583|ref|XP_004246298.1| PREDICTED: uncharacterized protein LOC101265467 isoform 2 [Solanum lycopersicum]	23.944	52.011	31.6	5	9	5	0.955	0.92	0.942	0.906	0.921	0.223	0.866	0.017	0.921	0.289	0.987	0.987	0.964	0.134	0.907	0.00592	0.964	0.253	0.977	0.095	0.92	0.00362	0.977	0.234	0.941	0.0276	1	0.875	1.063	0.145	mitochondria				K20799
c102361_g1	"gi|255544191|ref|XP_002513158.1| alpha-galactosidase/alpha-n-acetylgalactosaminidase, putative [Ricinus communis] gi|223548169|gb|EEF49661.1| alpha-galactosidase/alpha-n-acetylgalactosaminidase, putative [Ricinus communis]"	9.1693	21.919	16.5	1	2	1	0.915	0.27	0.866	0.134	0.852	0.128	0.767	0.0384	0.672	0.043	0.947	0.102	0.932	0.15	0.838	0.00576	0.735	0.0444	0.984	0.658	0.885	0.0188	0.776	0.062	0.9	0.0657	0.789	0.0757	0.877	0.167	cytoplasm	GO:0008152 metabolic process; GO:0005975 carbohydrate metabolic process; GO:0044238 primary metabolic process; GO:0071704 organic substance metabolic process;		GO:0004553 hydrolase activity, hydrolyzing O-glycosyl compounds; GO:0016787 hydrolase activity; GO:0003824 catalytic activity; GO:0016798 hydrolase activity, acting on glycosyl bonds;				IPR013785; IPR017853;	Aldolase-type TIM barrel; Glycoside hydrolase superfamily;
c102383_g1	gi|359477159|ref|XP_002273815.2| PREDICTED: pathogenesis-related protein STH-2 [Vitis vinifera] gi|147853968|emb|CAN79554.1| hypothetical protein VITISV_025728 [Vitis vinifera] gi|296083307|emb|CBI22943.3| unnamed protein product [Vitis vinifera]	17.928	21.652	21.7	3	3	3	1.141	0.438	0.998	0.995	0.991	0.958	0.807	0.233	0.419	0.13	0.874	0.581	0.869	0.305	0.707	0.065	0.367	0.11	0.994	0.976	0.809	0.36	0.42	0.137	0.814	0.177	0.422	0.129	0.519	0.171	nucleus	GO:0006952 defense response; GO:0050896 response to stimulus; GO:0006950 response to stress; GO:0009607 response to biotic stimulus;						IPR023393; IPR000916;	START-like domain; Bet v I/Major latex protein;
c102387_g1	gi|460368308|ref|XP_004230009.1| PREDICTED: uncharacterized protein LOC101260575 [Solanum lycopersicum]	29.731	21.042	7	3	3	3	1.128	0.023	0.975	0.208	0.96	0.239	1.061	0.537	1.097	0.0715	0.865	0.00894	0.851	0.0247	0.94	0.544	0.972	0.413	0.984	0.552	1.087	0.391	1.124	0.0358	1.105	0.338	1.142	0.0509	1.034	0.734	mitochondria
c102393_g1	gi|462422914|gb|EMJ27177.1| hypothetical protein PRUPE_ppa012677mg [Prunus persica]	9.3517	7.3753	16	1	1	1	1.018		0.944		1.005		0.944		0.876		0.928		0.987		0.928		0.861		1.065		1		0.928		0.939		0.872		0.928		chloroplast							IPR016135;	Ubiquitin-conjugating enzyme/RWD-like;
c102411_g1	gi|462415170|gb|EMJ19907.1| hypothetical protein PRUPE_ppa008922mg [Prunus persica]	35.661	34.753	18.2	5	7	5	1.822	0.000103	0.878	0.00966	1.073	0.0103	1.026	0.0755	1.11	0.122	0.482	0.000121	0.589	0.000383	0.563	0.000224	0.609	0.00128	1.223	0.00254	1.169	0.00532	1.265	0.0111	0.956	0.132	1.034	0.803	1.082	0.461	cytoplasm			GO:0005544 calcium-dependent phospholipid binding; GO:0005488 binding; GO:0005543 phospholipid binding; GO:0043167 ion binding; GO:0008289 lipid binding; GO:0043169 cation binding; GO:0046872 metal ion binding; GO:0043168 anion binding; GO:0005509 calcium ion binding;
c102419_g1	"gi|410131067|gb|AFV61748.1| clathrin heavy chain, partial [Leucaena leucocephala]"	19.902	41.654	35.3	9	14	3	0.968	0.291	1.052	0.125	0.934	0.0638	0.996	0.862	1.118	0.182	1.087	0.0272	0.965	0.095	1.029	0.223	1.154	0.112	0.888	0.00198	0.947	0.04	1.062	0.376	1.066	0.0212	1.197	0.172	1.122	0.159	cytoplasm	GO:0045184 establishment of protein localization; GO:0006810 transport; GO:0046907 intracellular transport; GO:0070727 cellular macromolecule localization; GO:0051649 establishment of localization in cell; GO:0016192 vesicle-mediated transport; GO:0006886 intracellular protein transport; GO:0071702 organic substance transport; GO:0008104 protein localization; GO:0033036 macromolecule localization…		GO:0005515 protein binding; GO:0005488 binding;				IPR011990; IPR016024;	Tetratricopeptide-like helical domain; Armadillo-type fold;
c102429_g1	gi|502103333|ref|XP_004492257.1| PREDICTED: 60S ribosomal protein L32-1-like [Cicer arietinum]	14.601	76.272	63.7	9	22	9	1.094	0.0573	1.039	0.877	0.916	0.0009	0.999	0.366	1.209	0.0167	0.95	0.0187	0.837	7.8e-08	0.913	0.000483	1.104	0.17	0.881	6.3e-05	0.961	0.195	1.163	0.0116	1.091	0.0024	1.32	4.93e-07	1.21	0.00092	chloroplast	GO:0006518 peptide metabolic process; GO:0043043 peptide biosynthetic process; GO:0044267 cellular protein metabolic process; GO:0006807 nitrogen compound metabolic process; GO:0009058 biosynthetic process; GO:0043603 cellular amide metabolic process; GO:0044238 primary metabolic process; GO:1901566 organonitrogen compound biosynthetic process; GO:1901576 organic substance biosynthetic process; G…	GO:0005840 ribosome; GO:0043226 organelle; GO:0043229 intracellular organelle; GO:0043232 intracellular non-membrane-bounded organelle; GO:0044464 cell part; GO:0005622 intracellular; GO:0005737 cytoplasm; GO:0032991 macromolecular complex; GO:0044424 intracellular part; GO:1990904 ribonucleoprotein complex; GO:0005623 cell; GO:0030529 intracellular ribonucleoprotein complex; GO:0044444 cytoplasm…	GO:0003735 structural constituent of ribosome; GO:0005198 structural molecule activity;	K02912	RP-L32e; large subunit ribosomal protein L32e	ath03010 Ribosome - Arabidopsis thaliana (thale cress);
c102459_g1	gi|22001640|sp|Q93Y92.1|HBL2_GOSHI RecName: Full=Non-symbiotic hemoglobin 2; AltName: Full=GOShi GLB2; Short=Hb2 gi|15809418|gb|AAK21604.1| non-symbiotic hemoglobin class 2 [Gossypium hirsutum]	17.055	12.355	13.2	2	2	2	0.968	0.599	0.967	0.6	1.024	0.762	1.092	0.249	0.86	0.104	0.999	0.976	1.057	0.4	1.128	0.0509	0.888	0.0656	1.058	0.405	1.129	0.0616	0.889	0.0759	1.067	0.375	0.84	0.0835	0.787	0.0193	cytoplasm			GO:0097159 organic cyclic compound binding; GO:1901363 heterocyclic compound binding; GO:0020037 heme binding; GO:0046906 tetrapyrrole binding; GO:0019825 oxygen binding; GO:0005488 binding;				IPR009050; IPR000971; IPR012292;	Globin-like; Globin; Globin/Protoglobin;
c102502_g1	gi|356570259|ref|XP_003553307.1| PREDICTED: lysosomal alpha-mannosidase-like [Glycine max]	17.631	5.8729	5.3	1	1	1	1.04		0.913		1.051		0.987		0.851		0.879		1.011		0.949		0.819		1.15		1.08		0.932		0.939		0.81		0.862		cytoplasm	GO:0008152 metabolic process; GO:0005975 carbohydrate metabolic process; GO:0044238 primary metabolic process; GO:0071704 organic substance metabolic process;		GO:0004553 hydrolase activity, hydrolyzing O-glycosyl compounds; GO:0016787 hydrolase activity; GO:0015923 mannosidase activity; GO:0003824 catalytic activity; GO:0004559 alpha-mannosidase activity; GO:0016798 hydrolase activity, acting on glycosyl bonds;				IPR011330; IPR027291; IPR000602;	Glycoside hydrolase/deacetylase, beta/alpha-barrel; Glycoside hydrolase 38/57, N-terminal domain; Glycoside hydrolase family 38, N-terminal domain;
c102548_g1	gi|460397995|ref|XP_004244550.1| PREDICTED: regulator of nonsense transcripts 1 homolog [Solanum lycopersicum]	15.657	5.8748	6	1	1	1																															chloroplast
c102562_g1	gi|224107561|ref|XP_002314521.1| predicted protein [Populus trichocarpa] gi|222863561|gb|EEF00692.1| predicted protein [Populus trichocarpa]	18.618	39.835	23.7	3	3	3	0.955		0.939		0.99		1.045		0.922		0.984		1.037		1.094		0.966		1.054		1.113		0.982		1.056		0.932		0.883		chloroplast	GO:0065009 regulation of molecular function; GO:0044092 negative regulation of molecular function; GO:0043086 negative regulation of catalytic activity; GO:0050790 regulation of catalytic activity; GO:0065007 biological regulation;		GO:0004857 enzyme inhibitor activity; GO:0098772 molecular function regulator; GO:0030234 enzyme regulator activity;				IPR006501;	Pectinesterase inhibitor domain;
c102613_g1	gi|462420011|gb|EMJ24274.1| hypothetical protein PRUPE_ppa003751mg [Prunus persica]	14.892	24.986	20.8	2	3	2	1.111	0.213	1.171	0.233	1.089	0.286	1.106	0.324	1.045	0.701	1.054	0.577	0.981	0.573	0.996	0.962	0.941	0.569	0.931	0.466	0.945	0.625	0.893	0.438	1.015	0.82	0.959	0.692	0.945	0.639	nucleus
c102613_g2	gi|470121571|ref|XP_004296838.1| PREDICTED: probable histone-arginine methyltransferase 1.4-like [Fragaria vesca subsp. vesca]	14.918	12.248	16.2	2	2	2	0.921		0.859		0.862		0.816		0.767		0.933		0.935		0.886		0.832		1.003		0.95		0.892		0.947		0.889		0.939		nucleus
c102633_g1	gi|378405612|gb|AFB82645.1| quinone oxidoreductase [Camellia sinensis]	10.19	13.309	23.4	2	3	2	0.958	0.00178	0.961	0.576	0.939	0.00684	1.054	0.0492	1.126	0.0826	1.003	0.646	0.98	0.118	1.1	0.0482	1.175	0.0475	0.978	0.31	1.097	0.0862	1.172	0.0463	1.122	0.00834	1.199	0.0084	1.068	0.38	cytoplasm	GO:0044699 single-organism process; GO:0008152 metabolic process; GO:0055114 oxidation-reduction process; GO:0044710 single-organism metabolic process;						IPR011032; IPR013154;	GroES-like; Alcohol dehydrogenase, N-terminal;
c102657_g2	gi|148807175|gb|ABR13297.1| putative elongation factor 1-alpha [Prunus dulcis]	8.4087	25.803	28.8	4	8	4	0.817	2.7e-06	0.862	0.000725	0.941	0.212	0.981	0.608	0.976	0.739	1.055	0.0147	1.151	6.06e-05	1.2	3.94e-07	1.194	1.15e-06	1.091	0.00882	1.138	0.000435	1.132	0.000619	1.042	0.317	1.037	0.288	0.995	0.86	cytoplasm			GO:1901265 nucleoside phosphate binding; GO:0001882 nucleoside binding; GO:0043167 ion binding; GO:0016817 hydrolase activity, acting on acid anhydrides; GO:0016787 hydrolase activity; GO:0000166 nucleotide binding; GO:0017111 nucleoside-triphosphatase activity; GO:0097159 organic cyclic compound binding; GO:1901363 heterocyclic compound binding; GO:0032549 ribonucleoside binding; GO:0097367 carb…				IPR027417; IPR000795;	P-loop containing nucleoside triphosphate hydrolase; Transcription factor, GTP-binding domain;
c102706_g1	"gi|255550097|ref|XP_002516099.1| serine/threonine-protein kinase, putative [Ricinus communis] gi|223544585|gb|EEF46101.1| serine/threonine-protein kinase, putative [Ricinus communis]"	33.232	5.7592	2.5	1	1	1																															cytoplasm	GO:0016310 phosphorylation; GO:0044267 cellular protein metabolic process; GO:0044238 primary metabolic process; GO:0044237 cellular metabolic process; GO:0006796 phosphate-containing compound metabolic process; GO:0071704 organic substance metabolic process; GO:0008152 metabolic process; GO:0006468 protein phosphorylation; GO:0006793 phosphorus metabolic process; GO:0044260 cellular macromolecul…		GO:0005524 ATP binding; GO:1901265 nucleoside phosphate binding; GO:0016773 phosphotransferase activity, alcohol group as acceptor; GO:0001882 nucleoside binding; GO:0043167 ion binding; GO:0004672 protein kinase activity; GO:0000166 nucleotide binding; GO:0097159 organic cyclic compound binding; GO:1901363 heterocyclic compound binding; GO:0032549 ribonucleoside binding; GO:0097367 carbohydrate …				IPR000719; IPR011009;	Protein kinase domain; Protein kinase-like domain;
c102710_g1	gi|357477761|ref|XP_003609166.1| hypothetical protein MTR_4g112680 [Medicago truncatula] gi|355510221|gb|AES91363.1| hypothetical protein MTR_4g112680 [Medicago truncatula]	20.56	36.949	20.6	4	5	4	0.96	0.248	0.94	0.0663	0.946	0.0738	0.926	0.0504	0.958	0.477	0.978	0.281	0.985	0.386	0.964	0.293	0.997	0.495	1.007	0.711	0.985	0.783	1.019	0.109	0.979	0.891	1.012	0.123	1.034	0.0751	cytoplasm			GO:0097159 organic cyclic compound binding; GO:1901363 heterocyclic compound binding; GO:0016876 ligase activity, forming aminoacyl-tRNA and related compounds; GO:0003723 RNA binding; GO:0003824 catalytic activity; GO:0016875 ligase activity, forming carbon-oxygen bonds; GO:0005488 binding; GO:0003676 nucleic acid binding; GO:0016874 ligase activity; GO:0004826 phenylalanine-tRNA ligase activity;…				IPR009061; IPR005146;	Putative DNA-binding domain; B3/B4 tRNA-binding domain;
c102757_g1	gi|217071004|gb|ACJ83862.1| unknown [Medicago truncatula] gi|388522783|gb|AFK49453.1| unknown [Medicago truncatula]	14.366	14.495	11.3	1	2	1	0.985	0.467	1.066	0.565	0.978	0.764	1.115	0.0242	1.172	0.0151	1.083	0.478	0.993	0.924	1.132	0.00556	1.189	0.0054	0.917	0.522	1.046	0.691	1.099	0.449	1.141	0.189	1.198	0.121	1.05	0.0517	chloroplast			GO:0097159 organic cyclic compound binding; GO:1901363 heterocyclic compound binding; GO:1901265 nucleoside phosphate binding; GO:0005488 binding; GO:0003676 nucleic acid binding; GO:0000166 nucleotide binding; GO:0036094 small molecule binding;	K12833	SF3B14; pre-mRNA branch site protein p14	ath03040 Spliceosome - Arabidopsis thaliana (thale cress);	IPR000504; IPR012677; IPR034150;	RNA recognition motif domain; Nucleotide-binding alpha-beta plait domain; SF3B14, RNA recognition motif;
c102785_g1	"gi|255538072|ref|XP_002510101.1| sigma factor sigb regulation protein rsbq, putative [Ricinus communis] gi|223550802|gb|EEF52288.1| sigma factor sigb regulation protein rsbq, putative [Ricinus communis]"	29.653	81.905	33.1	9	10	9	0.812	6.67e-08	0.824	2.2e-06	0.99	0.329	0.813	1.14e-07	0.813	2.52e-07	1.014	0.699	1.219	3.42e-07	1.001	0.481	1.001	0.87	1.202	1.81e-05	0.987	0.367	0.987	0.812	0.821	6.67e-07	0.821	1.14e-06	1	0.427	cytoplasm							IPR029058; IPR000073;	Alpha/Beta hydrolase fold; Alpha/beta hydrolase fold-1;
c102804_g1	gi|225448651|ref|XP_002279730.1| PREDICTED: alpha-galactosidase [Vitis vinifera] gi|297736508|emb|CBI25379.3| unnamed protein product [Vitis vinifera]	12.519	8.8038	12.8	1	1	1	1.112		1.163		1.241		0.935		0.907		1.045		1.116		0.84		0.816		1.067		0.804		0.78		0.753		0.731		0.971		chloroplast			GO:0003824 catalytic activity;				IPR013785; IPR017853;	Aldolase-type TIM barrel; Glycoside hydrolase superfamily;
c102811_g1	gi|449452304|ref|XP_004143899.1| PREDICTED: signal peptide peptidase-like 2-like [Cucumis sativus] gi|449495775|ref|XP_004159941.1| PREDICTED: signal peptide peptidase-like 2-like [Cucumis sativus]	17.47	6.6186	6.8	1	1	1	1.079		0.986		1.006		0.853		1.02		0.914		0.933		0.791		0.945		1.02		0.865		1.034		0.848		1.013		1.195		chloroplast							IPR003137;	PA domain;
c102814_g1	"gi|255542263|ref|XP_002512195.1| calcium ion binding protein, putative [Ricinus communis] gi|223548739|gb|EEF50229.1| calcium ion binding protein, putative [Ricinus communis]"	15.081	57.028	35.3	6	11	5	0.979	0.155	1.028	0.117	1.091	0.269	0.956	0.053	0.564	0.000159	1.05	0.0193	1.114	0.0822	0.976	0.397	0.576	0.000222	1.061	0.778	0.929	0.00934	0.548	0.000124	0.876	0.0373	0.516	1.52e-06	0.59	0.000157	chloroplast			GO:0043169 cation binding; GO:0046872 metal ion binding; GO:0005509 calcium ion binding; GO:0005488 binding; GO:0043167 ion binding;				IPR011992; IPR002048;	EF-hand domain pair; EF-hand domain;
c102848_g1	gi|75172585|sp|Q9FV65.1|CAPPC_FLATR RecName: Full=Phosphoenolpyruvate carboxylase 2; Short=PEPC 2; Short=PEPCase 2; Short=ppcC gi|10443872|gb|AAG17619.1|AF248080_1 phosphoenolpyruvate carboxylase [Flaveria trinervia]	8.1171	18.881	56.3	3	5	2	0.918		0.885		0.884		1.07		0.647		0.965		0.963		1.166		0.705		0.998		1.209		0.731		1.211		0.732		0.604		cytoplasm
c102895_g1	gi|225438408|ref|XP_002275766.1| PREDICTED: auxilin-related protein 2-like [Vitis vinifera]	18.939	35.732	21.5	3	3	3	0.992	0.74	1.073	0.0536	0.998	0.273	0.944	0.47	0.983	0.679	1.082	0.0994	1.006	0.574	0.952	0.402	0.991	0.531	0.93	0.113	0.88	0.0969	0.916	0.0564	0.946	0.271	0.985	0.237	1.042	0.627	nucleus
c102900_g1	"gi|255555031|ref|XP_002518553.1| ATP binding protein, putative [Ricinus communis] gi|223542398|gb|EEF43940.1| ATP binding protein, putative [Ricinus communis]"	13.761	6.7223	7.3	1	1	1	0.987		0.987		0.969		0.989		0.897		1		0.982		1.002		0.909		0.982		1.002		0.909		1.02		0.926		0.908		chloroplast							IPR002902;	Gnk2-homologous domain;
c102915_g2_m.1076	Uncharacterized protein	21.44	16.405	8.6	3	4	3	0.799	0.0801	0.813	0.195	0.812	0.457	0.975	0.216	0.768	0.0133	1.017	0.897	1.016	0.936	1.22	0.0979	0.96	0.595	0.999	0.996	1.199	0.232	0.944	0.62	1.2	0.416	0.945	0.761	0.787	0.017	nucleus
c103004_g1	gi|144600706|gb|ABP01596.1| heat shock protein 60 [Ageratina adenophora]	30.003	323.31	62.7	20	43	8	1.049	0.157	1.049	0.0765	1.064	0.199	1.009	0.374	0.96	0.134	1	0.626	1.015	0.857	0.962	0.474	0.916	0.000618	1.015	0.505	0.962	0.234	0.916	0.00022	0.948	0.59	0.903	0.000878	0.952	0.00262	cytoplasm	GO:0006457 protein folding; GO:0009987 cellular process; GO:0042026 protein refolding;	GO:0044424 intracellular part; GO:0005623 cell; GO:0044464 cell part; GO:0005622 intracellular; GO:0005737 cytoplasm;	GO:0005524 ATP binding; GO:1901265 nucleoside phosphate binding; GO:0001882 nucleoside binding; GO:0043167 ion binding; GO:0000166 nucleotide binding; GO:0097159 organic cyclic compound binding; GO:1901363 heterocyclic compound binding; GO:0032549 ribonucleoside binding; GO:0097367 carbohydrate derivative binding; GO:0032553 ribonucleotide binding; GO:0005488 binding; GO:0032550 purine ribonucleo…				IPR027409; IPR027413;	GroEL-like apical domain; GroEL-like equatorial domain;
c103020_g1	gi|224128490|ref|XP_002320345.1| predicted protein [Populus trichocarpa] gi|222861118|gb|EEE98660.1| predicted protein [Populus trichocarpa]	9.2038	26.326	59	5	7	2	0.865		0.961		0.845		0.88		0.874		1.111		0.977		1.018		1.011		0.88		0.916		0.91		1.041		1.034		0.993		nucleus			GO:0097159 organic cyclic compound binding; GO:1901363 heterocyclic compound binding; GO:1901265 nucleoside phosphate binding; GO:0005488 binding; GO:0003676 nucleic acid binding; GO:0000166 nucleotide binding; GO:0036094 small molecule binding;				IPR000504; IPR012677;	RNA recognition motif domain; Nucleotide-binding alpha-beta plait domain;
c103047_g1	gi|224155731|ref|XP_002337631.1| predicted protein [Populus trichocarpa] gi|222839773|gb|EEE78096.1| predicted protein [Populus trichocarpa]	16.795	13.711	13.3	2	3	2	1.103		1.027		1.107		1.093		1.217		0.932		1.004		0.991		1.104		1.077		1.063		1.185		0.987		1.1		1.114		cytoplasm	GO:0016310 phosphorylation; GO:0044267 cellular protein metabolic process; GO:0044238 primary metabolic process; GO:0044237 cellular metabolic process; GO:0006796 phosphate-containing compound metabolic process; GO:0071704 organic substance metabolic process; GO:0008152 metabolic process; GO:0006468 protein phosphorylation; GO:0006793 phosphorus metabolic process; GO:0044260 cellular macromolecul…		GO:0005524 ATP binding; GO:1901265 nucleoside phosphate binding; GO:0016773 phosphotransferase activity, alcohol group as acceptor; GO:0001882 nucleoside binding; GO:0043167 ion binding; GO:0004672 protein kinase activity; GO:0000166 nucleotide binding; GO:0097159 organic cyclic compound binding; GO:1901363 heterocyclic compound binding; GO:0032549 ribonucleoside binding; GO:0097367 carbohydrate …				IPR000719; IPR011009;	Protein kinase domain; Protein kinase-like domain;
c103085_g1	gi|225432256|ref|XP_002271765.1| PREDICTED: uncharacterized protein LOC100240940 [Vitis vinifera] gi|297736848|emb|CBI26049.3| unnamed protein product [Vitis vinifera]	11.157	11.524	16.3	1	1	1																															chloroplast
c103089_g1	gi|460368987|ref|XP_004230346.1| PREDICTED: FACT complex subunit SPT16-like isoform 1 [Solanum lycopersicum] gi|460368989|ref|XP_004230347.1| PREDICTED: FACT complex subunit SPT16-like isoform 2 [Solanum lycopersicum]	18.341	24.124	24.5	4	4	3	0.918	0.131	0.837	0.161	0.968	0.47	0.894	0.0712	1.003	0.961	0.911	0.346	1.054	0.207	0.973	0.352	1.092	0.178	1.157	0.205	1.068	0.471	1.199	0.168	0.923	0.0893	1.037	0.518	1.123	0.105	mitochondria							IPR013953;	FACT complex subunit Spt16p/Cdc68p;
c103092_g1	gi|296089529|emb|CBI39348.3| unnamed protein product [Vitis vinifera]	17.153	9.536	6.9	1	1	1	0.873		0.934		0.97		0.89		1.051		1.07		1.112		1.02		1.204		1.039		0.953		1.125		0.917		1.083		1.181		vacuolar membrane
c103106_g1	gi|297743788|emb|CBI36671.3| unnamed protein product [Vitis vinifera]	5.8193	23.755	28	1	1	1	0.943		0.968		0.87		0.941		1.261		1.027		0.922		0.997		1.337		0.898		0.971		1.302		1.081		1.45		1.341		nucleus
c103118_g4	gi|357441973|ref|XP_003591264.1| Pectin acetylesterase [Medicago truncatula] gi|355480312|gb|AES61515.1| Pectin acetylesterase [Medicago truncatula]	13.975	5.9755	6.6	1	2	1	0.819		0.911		0.86		0.85		0.812		1.112		1.049		1.037		0.991		0.944		0.933		0.891		0.988		0.944		0.955		chloroplast			GO:0016787 hydrolase activity; GO:0003824 catalytic activity;
c103129_g1	gi|357474665|ref|XP_003607617.1| U6 snRNA-associated Sm-like protein LSm6 [Medicago truncatula] gi|355508672|gb|AES89814.1| U6 snRNA-associated Sm-like protein LSm6 [Medicago truncatula] gi|388502230|gb|AFK39181.1| unknown [Medicago truncatula]	8.5327	25.738	42.9	4	6	4	1.09	0.0533	1.052	0.199	1.123	0.0131	1.064	0.143	1.012	0.825	0.965	0.133	1.031	0.199	0.976	0.451	0.929	0.0295	1.067	0.0119	1.011	0.632	0.962	0.109	0.947	0.0739	0.901	0.0055	0.952	0.114	cytoplasm	GO:0006396 RNA processing; GO:0006725 cellular aromatic compound metabolic process; GO:1901360 organic cyclic compound metabolic process; GO:0006807 nitrogen compound metabolic process; GO:0044238 primary metabolic process; GO:0044237 cellular metabolic process; GO:0071704 organic substance metabolic process; GO:0006397 mRNA processing; GO:0016070 RNA metabolic process; GO:0000398 mRNA splicing, …	GO:0005732 small nucleolar ribonucleoprotein complex; GO:0044464 cell part; GO:0005622 intracellular; GO:0032991 macromolecular complex; GO:0044424 intracellular part; GO:1990904 ribonucleoprotein complex; GO:0005623 cell; GO:0030529 intracellular ribonucleoprotein complex;		K12625	LSM6; U6 snRNA-associated Sm-like protein LSm6	ath03018 RNA degradation - Arabidopsis thaliana (thale cress); ath03040 Spliceosome - Arabidopsis thaliana (thale cress);	IPR001163; IPR010920;	LSM domain, eukaryotic/archaea-type; LSM domain;
c103151_g2	gi|460384580|ref|XP_004237988.1| PREDICTED: AP-4 complex subunit mu-like [Solanum lycopersicum]	7.2622	7.0919	17.7	1	1	1																															cytoplasm							IPR028565;	Mu homology domain;
c103183_g1	gi|225454338|ref|XP_002275802.1| PREDICTED: putative UDP-rhamnose:rhamnosyltransferase 1 [Vitis vinifera]	37.418	20.418	8.1	3	3	3	1.181	0.0513	1.126	0.0899	1.163	0.0711	1.15	0.0894	1.314	0.0495	0.953	0.0822	0.985	0.591	0.974	0.461	1.112	0.19	1.033	0.297	1.022	0.523	1.167	0.1	0.989	0.779	1.129	0.169	1.142	0.156	cytoplasm	GO:0008152 metabolic process;		GO:0016757 transferase activity, transferring glycosyl groups; GO:0016758 transferase activity, transferring hexosyl groups; GO:0003824 catalytic activity; GO:0016740 transferase activity;
c103235_g1	gi|388495312|gb|AFK35722.1| unknown [Lotus japonicus]	8.64	14.189	23.1	2	4	1																															chloroplast	GO:0008152 metabolic process;		GO:0016746 transferase activity, transferring acyl groups; GO:0003824 catalytic activity; GO:0016740 transferase activity;				IPR001078; IPR023213;	2-oxoacid dehydrogenase acyltransferase, catalytic domain; Chloramphenicol acetyltransferase-like domain;
c103253_g1	gi|379061692|gb|AFC89654.1| RBP42 [Elaeis guineensis]	21.693	101.7	40.8	10	18	9	0.958	0.408	1.068	0.00678	0.959	0.198	1.005	0.161	1.114	3.94e-05	1.115	0.000383	1.001	0.579	1.049	0.00616	1.163	5.93e-08	0.898	0.000196	0.941	0.0418	1.043	0.299	1.048	0.000659	1.162	4.25e-09	1.108	5.8e-05	nucleus			GO:0097159 organic cyclic compound binding; GO:1901363 heterocyclic compound binding; GO:1901265 nucleoside phosphate binding; GO:0005488 binding; GO:0003676 nucleic acid binding; GO:0000166 nucleotide binding; GO:0036094 small molecule binding;				IPR000504; IPR012677;	RNA recognition motif domain; Nucleotide-binding alpha-beta plait domain;
c103263_g1	"gi|255538354|ref|XP_002510242.1| protein phosphatase, putative [Ricinus communis] gi|223550943|gb|EEF52429.1| protein phosphatase, putative [Ricinus communis]"	27.364	5.8237	4	1	1	1	1.043		1.038		1.201		1.316		1.02		0.995		1.152		1.261		0.978		1.157		1.267		0.982		1.095		0.849		0.775		extracellular			GO:0003824 catalytic activity;				IPR001932;	PPM-type phosphatase domain;
c103274_g1	gi|302566881|gb|ADL41189.1| lipoxygenase [Camellia sinensis]	9.9393	20.676	19.1	3	7	3	1.061	0.18	1.039	0.869	1.14	0.015	0.998	0.259	0.927	0.0204	0.979	0.1	1.075	0.0516	0.94	0.0023	0.874	0.00058	1.098	0.00486	0.961	0.0758	0.893	0.00522	0.875	0.000284	0.813	0.000121	0.929	0.0455	cytoplasm			GO:0005515 protein binding; GO:0005488 binding;				IPR001024;	PLAT/LH2 domain;
c103286_g1	gi|225446076|ref|XP_002272519.1| PREDICTED: uncharacterized protein LOC100264996 [Vitis vinifera]	13.054	7.8929	8.6	1	1	1																															chloroplast
c103287_g1	gi|225438924|ref|XP_002279324.1| PREDICTED: probable protein phosphatase 2C 63-like [Vitis vinifera]	9.6539	6.0078	9.6	1	1	1	0.933		0.863		0.928		0.962		1.068		0.925		0.995		1.031		1.146		1.076		1.115		1.239		1.036		1.151		1.111		cytoplasm			GO:0003824 catalytic activity;				IPR001932;	PPM-type phosphatase domain;
c103293_g1	gi|460381013|ref|XP_004236247.1| PREDICTED: signal recognition particle receptor subunit beta-like isoform 1 [Solanum lycopersicum] gi|460381015|ref|XP_004236248.1| PREDICTED: signal recognition particle receptor subunit beta-like isoform 2 [Solanum lycopersicum]	11.593	12.994	19.6	2	2	2	1.035	0.123	0.99	0.835	0.939	0.631	1.074	0.0406	1.369	0.248	0.957	0.447	0.908	0.487	1.038	0.11	1.324	0.293	0.949	0.707	1.085	0.236	1.384	0.247	1.143	0.371	1.458	0.242	1.275	0.352	cytoplasm,nucleus				K12272	SRPRB; signal recognition particle receptor subunit beta	ath03060 Protein export - Arabidopsis thaliana (thale cress);	IPR027417;	P-loop containing nucleoside triphosphate hydrolase;
c103341_g1	"gi|462423352|gb|EMJ27615.1| hypothetical protein PRUPE_ppa023338mg, partial [Prunus persica]"	9.7917	67.789	22.1	1	4	1	0.751	0.00466	0.867	0.0443	0.901	0.19	0.803	0.00686	0.679	0.00166	1.154	0.0575	1.2	0.00982	1.068	0.189	0.903	0.122	1.04	0.182	0.926	0.253	0.783	0.00562	0.891	0.0176	0.753	1.56e-05	0.845	0.0073	chloroplast			GO:0009055 electron carrier activity;				IPR003245; IPR008972;	Phytocyanin domain; Cupredoxin;
c103353_g1	gi|386368301|gb|AFJ06909.1| trehalose-6-phosphate synthase [Camellia sinensis]	14.766	14.187	16.3	2	2	2	1.028	0.203	1.094	0.109	1.098	0.124	1.226	0.0956	1.662	0.00432	1.064	0.23	1.068	0.242	1.193	0.131	1.617	0.0064	1.004	0.942	1.121	0.288	1.52	0.0163	1.117	0.312	1.514	0.0193	1.356	0.0848	nucleus
c103447_g1	gi|183238712|gb|ACC60982.1| beta-galactosidase 2 precursor [Petunia x hybrida]	54.81	43.714	9.3	4	4	4	1.131	0.252	0.873	0.0754	1.055	0.236	1.009	0.901	0.766	0.024	0.772	0.0873	0.933	0.501	0.893	0.377	0.677	0.0391	1.209	0.0605	1.157	0.172	0.877	0.127	0.957	0.591	0.726	0.0236	0.759	0.0557	chloroplast	GO:0008152 metabolic process; GO:0005975 carbohydrate metabolic process; GO:0044238 primary metabolic process; GO:0071704 organic substance metabolic process;		GO:0030246 carbohydrate binding; GO:0004553 hydrolase activity, hydrolyzing O-glycosyl compounds; GO:0016787 hydrolase activity; GO:0003824 catalytic activity; GO:0005488 binding; GO:0016798 hydrolase activity, acting on glycosyl bonds;				IPR025300; IPR000922; IPR008979;	Beta-galactosidase jelly roll domain; D-galactoside/L-rhamnose binding SUEL lectin domain; Galactose-binding domain-like;
c103493_g1	gi|157678962|dbj|BAF80479.1| PSI reaction center subunit II [Citrus sinensis]	22.811	31.817	25.8	3	4	3	1.154	0.0837	1.017	0.638	1.038	0.694	1.126	0.0589	1.181	0.0298	0.881	0.0783	0.9	0.37	0.976	0.599	1.024	0.585	1.021	0.819	1.107	0.0338	1.162	0.0127	1.084	0.436	1.138	0.273	1.049	0.0704	chloroplast	GO:0008152 metabolic process; GO:0044237 cellular metabolic process; GO:0009987 cellular process; GO:0015979 photosynthesis;	GO:0016020 membrane; GO:0098796 membrane protein complex; GO:0032991 macromolecular complex; GO:0044424 intracellular part; GO:0005623 cell; GO:0034357 photosynthetic membrane; GO:0009521 photosystem; GO:0009538 photosystem I reaction center; GO:0044464 cell part; GO:0005622 intracellular; GO:0044425 membrane part; GO:0009579 thylakoid; GO:0043234 protein complex; GO:0044436 thylakoid part; GO:00…		K02692	psaD; photosystem I subunit II	ath00195 Photosynthesis - Arabidopsis thaliana (thale cress); ath01100 Metabolic pathways - Arabidopsis thaliana (thale cress);
c103518_g2	gi|359496222|ref|XP_002263756.2| PREDICTED: pentatricopeptide repeat-containing protein At3g13150-like [Vitis vinifera]	35.61	16.417	9.6	3	3	3	0.933		0.913		0.94		0.956		1.17		0.979		1.008		1.024		1.254		1.03		1.047		1.281		1.017		1.244		1.224		chloroplast			GO:0005515 protein binding; GO:0005488 binding;				IPR011990;	Tetratricopeptide-like helical domain;
c103528_g1	gi|388510012|gb|AFK43072.1| unknown [Lotus japonicus]	13.91	25.854	41.5	6	11	4	0.912	0.697	0.903	0.537	0.911	0.461	0.999	0.566	1.155	0.0618	0.99	0.539	0.998	0.413	1.095	0.112	1.266	0.00806	1.009	0.795	1.106	0.0996	1.28	0.00916	1.097	0.0903	1.269	0.00942	1.157	0.0504	cytoplasm				K02896	RP-L24e; large subunit ribosomal protein L24e	ath03010 Ribosome - Arabidopsis thaliana (thale cress);	IPR011017;	TRASH domain;
c10352_g1	gi|460400363|ref|XP_004245704.1| PREDICTED: SNARE-interacting protein KEULE-like [Solanum lycopersicum]	10.321	12.039	18	1	1	1																															mitochondria	GO:0006904 vesicle docking involved in exocytosis; GO:0016192 vesicle-mediated transport; GO:0044763 single-organism cellular process; GO:0044699 single-organism process; GO:0048278 vesicle docking; GO:0022406 membrane docking; GO:0051234 establishment of localization; GO:0006810 transport; GO:1902578 single-organism localization; GO:0032940 secretion by cell; GO:0051179 localization; GO:0009987 …
c103561_g1	gi|296090697|emb|CBI41100.3| unnamed protein product [Vitis vinifera]	7.3557	10.425	18.2	1	3	1	0.999	0.984	0.988	0.9	0.921	0.486	0.974	0.733	1.098	0.322	0.989	0.892	0.922	0.434	0.975	0.627	1.1	0.169	0.932	0.507	0.985	0.81	1.112	0.196	1.057	0.519	1.192	0.258	1.128	0.0097	cytoplasm
c103615_g1	gi|297789703|ref|XP_002862790.1| hypothetical protein ARALYDRAFT_359372 [Arabidopsis lyrata subsp. lyrata] gi|297308515|gb|EFH39048.1| hypothetical protein ARALYDRAFT_359372 [Arabidopsis lyrata subsp. lyrata]	4.8575	6.5289	35.7	2	2	1	0.997		0.89		0.859		0.9		0.909		0.893		0.862		0.903		0.912		0.965		1.011		1.022		1.048		1.059		1.011		cytoskeleton
c103622_g1	gi|255544804|ref|XP_002513463.1| conserved hypothetical protein [Ricinus communis] gi|223547371|gb|EEF48866.1| conserved hypothetical protein [Ricinus communis]	6.6937	6.9593	17.5	1	1	1	1.347		1.22		1.361		1.14		1.121		0.905		1.01		0.846		0.832		1.116		0.935		0.919		0.838		0.823		0.983		chloroplast
c103630_g1	gi|359491108|ref|XP_003634222.1| PREDICTED: omega-hydroxypalmitate O-feruloyl transferase-like [Vitis vinifera]	30.587	16.337	15.7	4	4	2	0.946		1.016		0.945		1.093		0.729		1.075		0.999		1.156		0.771		0.93		1.075		0.717		1.157		0.771		0.667		cytoplasm			GO:0016746 transferase activity, transferring acyl groups; GO:0016747 transferase activity, transferring acyl groups other than amino-acyl groups; GO:0003824 catalytic activity; GO:0016740 transferase activity;				IPR023213;	Chloramphenicol acetyltransferase-like domain;
c103677_g2	gi|359488881|ref|XP_003633838.1| PREDICTED: ABC transporter B family member 15-like [Vitis vinifera]	51.565	6.8352	1.9	1	2	1	1.061	0.384	1	0.994	0.937	0.583	1.163	0.167	1.191	0.119	0.943	0.183	0.884	0.324	1.096	0.279	1.123	0.176	0.937	0.545	1.163	0.104	1.191	0.0627	1.241	0.184	1.27	0.153	1.024	0.782	endoplasmic reticulum	GO:0006810 transport; GO:0055085 transmembrane transport; GO:0051179 localization; GO:0051234 establishment of localization;	GO:0031224 intrinsic component of membrane; GO:0016020 membrane; GO:0016021 integral component of membrane; GO:0044425 membrane part;	GO:1901265 nucleoside phosphate binding; GO:0015399 primary active transmembrane transporter activity; GO:0016817 hydrolase activity, acting on acid anhydrides; GO:0016787 hydrolase activity; GO:0016887 ATPase activity; GO:0097159 organic cyclic compound binding; GO:1901363 heterocyclic compound binding; GO:0016462 pyrophosphatase activity; GO:0003824 catalytic activity; GO:0032553 ribonucleotide…				IPR003593; IPR003439; IPR011527; IPR027417;	AAA+ ATPase domain; ABC transporter-like; ABC transporter type 1, transmembrane domain; P-loop containing nucleoside triphosphate hydrolase;
c103694_g1	gi|460399898|ref|XP_004245473.1| PREDICTED: uncharacterized protein C119.09c-like [Solanum lycopersicum]	18.42	10.48	12.1	2	2	2																															cytoplasm		GO:0043229 intracellular organelle; GO:0016020 membrane; GO:0005783 endoplasmic reticulum; GO:0042175 nuclear outer membrane-endoplasmic reticulum membrane network; GO:0005737 cytoplasm; GO:0044446 intracellular organelle part; GO:0012505 endomembrane system; GO:0031224 intrinsic component of membrane; GO:0044424 intracellular part; GO:0005623 cell; GO:0016021 integral component of membrane; GO:0…
c103737_g1	gi|225451455|ref|XP_002270017.1| PREDICTED: uncharacterized protein LOC100265298 isoform 1 [Vitis vinifera] gi|296082341|emb|CBI21346.3| unnamed protein product [Vitis vinifera]	20.003	15.419	11.6	2	2	2	1.119	0.354	0.969	0.396	0.992	0.885	0.991	0.817	0.787	0.0654	0.866	0.262	0.886	0.355	0.885	0.331	0.703	0.0772	1.024	0.653	1.022	0.598	0.812	0.0811	0.999	0.974	0.793	0.0823	0.794	0.0742	cytoplasm
c103750_g1	gi|359491648|ref|XP_002280975.2| PREDICTED: uncharacterized protein LOC100248444 [Vitis vinifera]	64.466	47.044	11.2	6	7	6	0.966	0.202	0.974	0.421	1.029	0.784	1.009	0.686	0.914	0.00626	1.009	0.526	1.066	0.0421	1.045	0.402	0.947	0.0219	1.057	0.155	1.036	0.731	0.938	0.00666	0.98	0.441	0.888	0.000155	0.906	0.0155	nucleus	GO:0016043 cellular component organization; GO:0006725 cellular aromatic compound metabolic process; GO:0097659 nucleic acid-templated transcription; GO:0016570 histone modification; GO:0044267 cellular protein metabolic process; GO:0009058 biosynthetic process; GO:0006354 DNA-templated transcription, elongation; GO:0044237 cellular metabolic process; GO:0071704 organic substance metabolic proces…	GO:0043229 intracellular organelle; GO:0000428 DNA-directed RNA polymerase complex; GO:0055029 nuclear DNA-directed RNA polymerase complex; GO:0061695 transferase complex, transferring phosphorus-containing groups; GO:0044446 intracellular organelle part; GO:0030880 RNA polymerase complex; GO:0031981 nuclear lumen; GO:0032991 macromolecular complex; GO:0044424 intracellular part; GO:1990234 trans…		K15177
c103871_g2	gi|359475312|ref|XP_003631649.1| PREDICTED: adenylyl cyclase-associated protein 1-like [Vitis vinifera] gi|297741452|emb|CBI32583.3| unnamed protein product [Vitis vinifera]	3.0393	9.8854	50	1	1	1	1.137		1.022		0.97		1.103		1.007		0.899		0.853		0.97		0.885		0.949		1.08		0.985		1.137		1.038		0.913			GO:0000902 cell morphogenesis; GO:0032502 developmental process; GO:0009653 anatomical structure morphogenesis; GO:0016043 cellular component organization; GO:0006996 organelle organization; GO:0044767 single-organism developmental process; GO:0048869 cellular developmental process; GO:0044763 single-organism cellular process; GO:0032989 cellular component morphogenesis; GO:0044699 single-organis…		GO:0003779 actin binding; GO:0005515 protein binding; GO:0008092 cytoskeletal protein binding; GO:0005488 binding;				IPR016098; IPR013912;	Cyclase-associated protein CAP/septum formation inhibitor MinC, C-terminal; Adenylate cyclase-associated CAP, C-terminal;
c103922_g1	gi|224109936|ref|XP_002315361.1| predicted protein [Populus trichocarpa] gi|118489920|gb|ABK96757.1| unknown [Populus trichocarpa x Populus deltoides] gi|222864401|gb|EEF01532.1| predicted protein [Populus trichocarpa]	13.058	25.975	33.3	3	6	3	1.096	0.321	1.067	0.607	1.104	0.205	1.061	0.946	1.06	0.251	0.974	0.743	1.007	0.946	0.968	0.329	0.967	0.82	1.034	0.734	0.994	0.632	0.993	0.83	0.961	0.197	0.96	0.76	0.999	0.243	chloroplast	GO:0050794 regulation of cellular process; GO:0060255 regulation of macromolecule metabolic process; GO:0019219 regulation of nucleobase-containing compound metabolic process; GO:0009891 positive regulation of biosynthetic process; GO:2001141 regulation of RNA biosynthetic process; GO:0009893 positive regulation of metabolic process; GO:0051173 positive regulation of nitrogen compound metabolic p…	GO:0043226 organelle; GO:0043231 intracellular membrane-bounded organelle; GO:0043229 intracellular organelle; GO:0005634 nucleus; GO:0044464 cell part; GO:0005622 intracellular; GO:0044424 intracellular part; GO:0043227 membrane-bounded organelle; GO:0005623 cell;	GO:0043169 cation binding; GO:0046872 metal ion binding; GO:0008270 zinc ion binding; GO:0046914 transition metal ion binding; GO:0005488 binding; GO:0043167 ion binding;	K15171			IPR022800; IPR029040;	Spt4/RpoE2 zinc finger; RNA polymerase subunit RPABC4/transcription elongation factor Spt4;
c103935_g2	gi|462403170|gb|EMJ08727.1| hypothetical protein PRUPE_ppa014126mg [Prunus persica]	9.656	29.098	40	3	4	3																															vacuolar membrane
c103958_g1	gi|225442541|ref|XP_002284183.1| PREDICTED: VHS domain-containing protein At3g16270 [Vitis vinifera] gi|297743233|emb|CBI36100.3| unnamed protein product [Vitis vinifera]	10.05	14.291	29.8	2	2	2	1.013		1.02		0.996		1.121		0.971		1.007		0.983		1.107		0.959		0.977		1.099		0.952		1.126		0.975		0.866		nucleus
c103961_g1	gi|460392164|ref|XP_004241687.1| PREDICTED: uncharacterized protein LOC101260542 [Solanum lycopersicum]	14.874	13.758	14.1	2	2	2	0.911		0.844		0.984		0.798		0.862		0.926		1.079		0.875		0.946		1.165		0.945		1.021		0.811		0.877		1.081		chloroplast							IPR033469; IPR023577;	CYTH-like domain; CYTH domain;
c103965_g1	gi|462399009|gb|EMJ04677.1| hypothetical protein PRUPE_ppa022313mg [Prunus persica]	16.198	17.354	18	2	3	2	1.043	0.385	1.281	0.0496	1.198	0.0418	1.034	0.675	1.148	0.108	1.228	0.325	1.149	0.388	0.992	0.385	1.101	0.52	0.936	0.695	0.808	0.161	0.896	0.674	0.863	0.18	0.958	0.868	1.11	0.218	chloroplast							IPR000782;	FAS1 domain;
c104011_g1	gi|224091353|ref|XP_002309228.1| hypothetical protein POPTRDRAFT_653315 [Populus trichocarpa] gi|222855204|gb|EEE92751.1| hypothetical protein POPTRDRAFT_653315 [Populus trichocarpa]	7.7736	6.8276	13	1	3	1	1.008	0.877	0.969	0.486	0.834	0.033	0.888	0.145	0.918	0.171	0.962	0.252	0.827	0.0135	0.881	0.101	0.911	0.0921	0.86	0.00102	0.916	0.14	0.948	0.11	1.065	0.315	1.101	0.0306	1.034	0.478	chloroplast
c104018_g1	gi|224122988|ref|XP_002318966.1| predicted protein [Populus trichocarpa] gi|222857342|gb|EEE94889.1| predicted protein [Populus trichocarpa]	15.582	51.913	46.6	7	12	1	0.859		0.973		0.925		1.061		1.028		1.133		1.078		1.236		1.197		0.951		1.091		1.056		1.147		1.111		0.968		cytoplasm	GO:0046907 intracellular transport; GO:0072594 establishment of protein localization to organelle; GO:0017038 protein import; GO:1902593 single-organism nuclear import; GO:0044699 single-organism process; GO:0051169 nuclear transport; GO:0071702 organic substance transport; GO:0015031 protein transport; GO:1902582 single-organism intracellular transport; GO:0051234 establishment of localization; …	GO:0043226 organelle; GO:0043231 intracellular membrane-bounded organelle; GO:0043229 intracellular organelle; GO:0005634 nucleus; GO:0044464 cell part; GO:0005622 intracellular; GO:0005737 cytoplasm; GO:0044424 intracellular part; GO:0043227 membrane-bounded organelle; GO:0005623 cell;	GO:0022892 substrate-specific transporter activity; GO:0008565 protein transporter activity; GO:0005488 binding; GO:0005215 transporter activity;				IPR002652; IPR011989; IPR016024;	Importin-alpha, importin-beta-binding domain; Armadillo-like helical; Armadillo-type fold;
c104018_g2	gi|356529274|ref|XP_003533220.1| PREDICTED: importin subunit alpha-1-like [Glycine max]	22.521	122.47	51.8	10	21	3	0.902	0.0158	0.955	0.42	0.949	0.199	0.97	0.564	0.885	0.0634	1.058	0.0179	1.052	0.194	1.076	0.00534	0.981	0.915	0.994	0.511	1.016	0.755	0.927	0.158	1.022	0.347	0.933	0.408	0.912	0.0999	chloroplast	GO:0046907 intracellular transport; GO:0072594 establishment of protein localization to organelle; GO:0017038 protein import; GO:1902593 single-organism nuclear import; GO:0044699 single-organism process; GO:0051169 nuclear transport; GO:0071702 organic substance transport; GO:0015031 protein transport; GO:1902582 single-organism intracellular transport; GO:0051234 establishment of localization; …	GO:0043226 organelle; GO:0043231 intracellular membrane-bounded organelle; GO:0043229 intracellular organelle; GO:0005634 nucleus; GO:0044464 cell part; GO:0005622 intracellular; GO:0005737 cytoplasm; GO:0044424 intracellular part; GO:0043227 membrane-bounded organelle; GO:0005623 cell;	GO:0022892 substrate-specific transporter activity; GO:0005515 protein binding; GO:0008565 protein transporter activity; GO:0005488 binding; GO:0005215 transporter activity;				IPR002652; IPR011989; IPR016024;	Importin-alpha, importin-beta-binding domain; Armadillo-like helical; Armadillo-type fold;
c104024_g1	gi|251826414|gb|ACT21093.1| phenylalanine ammonia-lyase [Camellia oleifera]	11.962	10.284	37.8	4	11	1	0.743		1.189		0.892		0.881		0.733		1.601		1.201		1.186		0.988		0.75		0.741		0.617		0.988		0.823		0.833		chloroplast			GO:0003824 catalytic activity;				IPR024083; IPR008948;	Fumarase/histidase, N-terminal; L-Aspartase-like;
c104056_g1	gi|462404278|gb|EMJ09835.1| hypothetical protein PRUPE_ppa019870mg [Prunus persica]	17.253	6.4122	6.3	1	1	1	1.043		1.001		0.936		1.032		1.069		0.959		0.897		0.989		1.024		0.935		1.031		1.068		1.102		1.142		1.036		cytoplasm							IPR006683; IPR029069;	Thioesterase domain; HotDog domain;
c104096_g1	gi|502136084|ref|XP_004502554.1| PREDICTED: ADP-ribosylation factor-binding protein GGA3-like isoform X3 [Cicer arietinum]	12.398	14.81	15	2	2	2	0.986	0.662	0.992	0.91	1.051	0.351	1.102	0.184	0.937	0.154	1.006	0.924	1.066	0.226	1.117	0.13	0.95	0.15	1.059	0.471	1.11	0.279	0.944	0.417	1.048	0.492	0.891	0.0942	0.851	0.0696	nucleus
c104125_g1	gi|255570069|ref|XP_002525997.1| conserved hypothetical protein [Ricinus communis] gi|223534729|gb|EEF36421.1| conserved hypothetical protein [Ricinus communis]	13.456	5.7881	8	1	1	1																															cytoplasm			GO:0005488 binding;				IPR011989; IPR032878; IPR016024;	Armadillo-like helical; Vacuole morphology and inheritance protein 14, Fab1-binding region; Armadillo-type fold;
c104129_g1	gi|45935117|gb|AAS79575.1| hypothetical protein [Ipomoea trifida] gi|117165993|dbj|BAF36295.1| hypothetical protein [Ipomoea trifida]	21.101	6.425	4.9	1	1	1																															nucleus	GO:0050794 regulation of cellular process; GO:0010468 regulation of gene expression; GO:0006355 regulation of transcription, DNA-templated; GO:0031326 regulation of cellular biosynthetic process; GO:0080090 regulation of primary metabolic process; GO:0060255 regulation of macromolecule metabolic process; GO:0019219 regulation of nucleobase-containing compound metabolic process; GO:0010556 regulat…
c104133_g3	gi|462422551|gb|EMJ26814.1| hypothetical protein PRUPE_ppa003229mg [Prunus persica]	4.1336	7.2865	28.9	1	1	1	0.973		1.144		1.024		1.151		1.269		1.176		1.052		1.183		1.304		0.895		1.006		1.109		1.125		1.24		1.102		cytoplasm
c104145_g1	gi|462408926|gb|EMJ14260.1| hypothetical protein PRUPE_ppa020492mg [Prunus persica]	21.02	14.681	13.1	2	3	2	1.125		1.086		1.068		0.975		1.001		0.965		0.949		0.866		0.889		0.984		0.898		0.922		0.913		0.938		1.027		peroxisome	GO:0008152 metabolic process; GO:0005975 carbohydrate metabolic process; GO:0044238 primary metabolic process; GO:0071704 organic substance metabolic process;		GO:0004553 hydrolase activity, hydrolyzing O-glycosyl compounds; GO:0016787 hydrolase activity; GO:0003824 catalytic activity; GO:0016798 hydrolase activity, acting on glycosyl bonds;				IPR031330; IPR017853; IPR013781;	Glycoside hydrolase 35, catalytic domain; Glycoside hydrolase superfamily; Glycoside hydrolase, catalytic domain;
c104165_g1	"gi|255554262|ref|XP_002518171.1| chaperonin-60kD, ch60, putative [Ricinus communis] gi|223542767|gb|EEF44304.1| chaperonin-60kD, ch60, putative [Ricinus communis]"	33.025	304.71	62.3	19	60	14	0.998	0.512	0.999	0.68	1.003	0.256	0.968	0.206	0.896	5.98e-07	1.001	0.824	1.005	0.488	0.97	0.0146	0.898	1.29e-09	1.004	0.426	0.969	0.0589	0.897	1.84e-08	0.965	0.00564	0.893	4.82e-10	0.925	3.58e-06	mitochondria	GO:0006457 protein folding; GO:0009987 cellular process; GO:0042026 protein refolding;	GO:0044424 intracellular part; GO:0005623 cell; GO:0044464 cell part; GO:0005622 intracellular; GO:0005737 cytoplasm;	GO:0005524 ATP binding; GO:1901265 nucleoside phosphate binding; GO:0001882 nucleoside binding; GO:0043167 ion binding; GO:0000166 nucleotide binding; GO:0097159 organic cyclic compound binding; GO:1901363 heterocyclic compound binding; GO:0032549 ribonucleoside binding; GO:0097367 carbohydrate derivative binding; GO:0032553 ribonucleotide binding; GO:0005488 binding; GO:0032550 purine ribonucleo…	K04077	groEL; chaperonin GroEL	ath03018 RNA degradation - Arabidopsis thaliana (thale cress);	IPR027409; IPR027413;	GroEL-like apical domain; GroEL-like equatorial domain;
c104189_g1	gi|502152268|ref|XP_004508846.1| PREDICTED: protease Do-like 9-like [Cicer arietinum]	16.404	13.665	22.5	3	3	2	0.887		0.99		0.89		0.929		1.099		1.116		1.003		1.048		1.239		0.899		0.939		1.11		1.045		1.235		1.182		nucleus
c104195_g1	gi|359494617|ref|XP_002265730.2| PREDICTED: nuclear-pore anchor-like [Vitis vinifera]	52.025	308.98	49.9	23	30	23	1.065	0.00658	1.013	0.455	1.037	0.0206	0.978	0.158	0.949	0.0134	0.952	0.0184	0.974	0.547	0.918	0.000417	0.891	8.41e-07	1.024	0.0608	0.965	0.0383	0.937	0.000703	0.942	0.00142	0.915	2.55e-06	0.971	0.479	cytoplasm
c104241_g1	gi|429465284|gb|AFZ85273.1| cytochrome c oxidase subunit 2 (mitochondrion) [Gossypium hirsutum] gi|429465287|gb|AFZ85274.1| cytochrome c oxidase subunit 2 (mitochondrion) [Gossypium hirsutum] gi|429465290|gb|AFZ85275.1| cytochrome c oxidase subunit 2 (mitochondrion) [Gossypium hirsutum]	29.782	19.806	9.2	3	6	3	0.949	0.034	0.934	0.0509	0.899	0.00652	0.888	0.0218	0.97	0.742	0.984	0.93	0.947	0.184	0.935	0.316	1.022	0.271	0.963	0.191	0.951	0.309	1.038	0.303	0.988	0.993	1.079	0.0855	1.092	0.119	cytoplasm	GO:0008152 metabolic process; GO:0006091 generation of precursor metabolites and energy; GO:0044710 single-organism metabolic process; GO:0055114 oxidation-reduction process; GO:0044763 single-organism cellular process; GO:0022900 electron transport chain; GO:0044699 single-organism process; GO:0044237 cellular metabolic process; GO:0009987 cellular process;	GO:0031224 intrinsic component of membrane; GO:0016020 membrane; GO:0016021 integral component of membrane; GO:0044425 membrane part;	GO:0015075 ion transmembrane transporter activity; GO:0043167 ion binding; GO:0022892 substrate-specific transporter activity; GO:0015077 monovalent inorganic cation transmembrane transporter activity; GO:0016676 oxidoreductase activity, acting on a heme group of donors, oxygen as acceptor; GO:0005507 copper ion binding; GO:0016675 oxidoreductase activity, acting on a heme group of donors; GO:001…	K02261	COX2; cytochrome c oxidase subunit 2	ath00190 Oxidative phosphorylation - Arabidopsis thaliana (thale cress); ath01100 Metabolic pathways - Arabidopsis thaliana (thale cress);	IPR034210; IPR002429; IPR008972; IPR014222; IPR011759;	Cytochrome c oxidase subunit 2, C-terminal; Cytochrome c oxidase subunit II-like C-terminal; Cupredoxin; Cytochrome c oxidase, subunit II; Cytochrome C oxidase subunit II, transmembrane domain;
c104294_g1	gi|224060989|ref|XP_002300310.1| predicted protein [Populus trichocarpa] gi|222847568|gb|EEE85115.1| predicted protein [Populus trichocarpa]	20.903	9.9806	13.8	2	2	1																															nucleus
c104299_g2	gi|449438799|ref|XP_004137175.1| PREDICTED: exportin-1-like [Cucumis sativus] gi|449476468|ref|XP_004154745.1| PREDICTED: exportin-1-like [Cucumis sativus]	7.4532	73.163	57.8	4	6	4	0.998	0.636	0.961	0.199	0.976	0.833	0.99	0.475	1.075	0.0688	0.963	0.599	0.978	0.872	0.992	0.893	1.077	0.136	1.016	0.52	1.031	0.362	1.119	0.0394	1.015	0.933	1.102	0.22	1.086	0.0446	nucleus							IPR011989;	Armadillo-like helical;
c104306_g1	gi|225428661|ref|XP_002284886.1| PREDICTED: uncharacterized protein LOC100262433 [Vitis vinifera] gi|297741363|emb|CBI32494.3| unnamed protein product [Vitis vinifera]	19.842	26.148	16.2	3	4	3	0.978	0.953	0.906	0.1	1.104	0.0441	1.104	0.104	0.871	0.0689	0.926	0.0864	1.129	0.028	1.129	0.0732	0.89	0.0551	1.219	0.0122	1.219	0.0211	0.961	0.929	1	0.56	0.788	0.0081	0.788	0.0144	chloroplast
c104321_g1	gi|16025105|gb|AAL11455.1| NADP-dependent malic enzyme [Flaveria brownii]	5.2629	6.7532	19.1	1	1	1																															chloroplast							IPR016040;	NAD(P)-binding domain;
c104333_g1	gi|148807201|gb|ABR13310.1| putative NAD dependent malic enzyme [Prunus dulcis]	5.2491	7.531	26.7	1	2	1	0.89	0.0583	0.85	0.0306	0.816	0.0876	0.862	0.0379	0.862	0.0513	0.954	0.00882	0.916	0.000243	0.969	0.0372	0.969	0.229	0.96	0.01	1.015	0.186	1.015	0.518	1.057	0.0114	1.057	0.0886	1	0.997	mitochondria
c104347_g1	"gi|255548205|ref|XP_002515159.1| Ubiquinone biosynthesis protein coq-8, putative [Ricinus communis] gi|223545639|gb|EEF47143.1| Ubiquinone biosynthesis protein coq-8, putative [Ricinus communis]"	8.6998	5.9586	12.2	1	1	1	0.942		0.883		0.932		0.859		0.85		0.938		0.99		0.912		0.903		1.055		0.973		0.963		0.922		0.912		0.99		chloroplast
c104356_g1	gi|359495964|ref|XP_002267137.2| PREDICTED: uncharacterized protein LOC100266068 [Vitis vinifera]	32.347	59.982	22.9	5	6	5	1.126	0.121	0.963	0.255	0.927	0.0462	1.034	0.685	1.162	0.0298	0.855	0.0417	0.823	0.0119	0.918	0.294	1.031	0.859	0.963	0.53	1.074	0.22	1.207	0.0121	1.115	0.0717	1.253	0.00148	1.123	0.158	nucleus
c104369_g1	gi|225439111|ref|XP_002270168.1| PREDICTED: V-type proton ATPase subunit E1 [Vitis vinifera]	21.049	24.508	27.5	5	11	3	0.967	0.624	0.81	0.00522	0.848	0.0385	0.854	0.0504	0.744	0.00532	0.838	0.0118	0.877	0.0778	0.883	0.113	0.769	0.00968	1.046	0.411	1.054	0.164	0.919	0.358	1.007	0.652	0.878	0.163	0.872	0.0719	cytoplasm	GO:0098655 cation transmembrane transport; GO:0034220 ion transmembrane transport; GO:0098660 inorganic ion transmembrane transport; GO:0090662 ATP hydrolysis coupled transmembrane transport; GO:0015988 energy coupled proton transmembrane transport, against electrochemical gradient; GO:0044699 single-organism process; GO:0006818 hydrogen transport; GO:0015992 proton transport; GO:0051234 establis…	GO:0032991 macromolecular complex; GO:0016020 membrane; GO:0033178 proton-transporting two-sector ATPase complex, catalytic domain; GO:0043234 protein complex; GO:0098796 membrane protein complex; GO:0044425 membrane part; GO:0016469 proton-transporting two-sector ATPase complex;	GO:0022804 active transmembrane transporter activity; GO:0042625 ATPase coupled ion transmembrane transporter activity; GO:0015075 ion transmembrane transporter activity; GO:0022853 active ion transmembrane transporter activity; GO:0015399 primary active transmembrane transporter activity; GO:0022892 substrate-specific transporter activity; GO:0044769 ATPase activity, coupled to transmembrane mov…
c104382_g1	gi|462405165|gb|EMJ10629.1| hypothetical protein PRUPE_ppa009515mg [Prunus persica]	33.395	6.3596	4.5	1	1	1																															plasma membrane				K08246	CPI1; cycloeucalenol cycloisomerase [EC:5.5.1.9]	ath00100 Steroid biosynthesis - Arabidopsis thaliana (thale cress); ath01100 Metabolic pathways - Arabidopsis thaliana (thale cress); ath01110 Biosynthesis of secondary metabolites - Arabidopsis thaliana (thale cress);
c104397_g1	"gi|225455268|ref|XP_002273657.1| PREDICTED: probable 6-phosphogluconolactonase 4, chloroplastic [Vitis vinifera]"	7.2443	9.4017	24.2	1	1	1	0.954		0.908		1.201		1.021		0.855		0.952		1.258		1.07		0.896		1.322		1.124		0.942		0.85		0.712		0.838		chloroplast
c104412_g1	gi|460384024|ref|XP_004237715.1| PREDICTED: probable protein phosphatase 2C 11-like [Solanum lycopersicum]	16.826	36.019	29.7	4	4	3	1.011	0.724	1.022	0.65	1.119	0.118	0.952	0.448	0.936	0.121	1.011	0.791	1.107	0.107	0.941	0.34	0.926	0.034	1.095	0.207	0.931	0.341	0.915	0.12	0.85	0.113	0.836	0.0337	0.983	0.759	nucleus			GO:0043169 cation binding; GO:0003824 catalytic activity; GO:0005488 binding; GO:0043167 ion binding;				IPR001932;	PPM-type phosphatase domain;
c104414_g1	gi|194716776|gb|ACF93237.1| monodehydroascorbate reductase [Picrorhiza kurrooa]	20.302	81.51	44.4	6	12	6	1.12	0.000478	1.013	0.51	1.118	0.00118	1.039	0.171	0.989	0.485	0.904	0.0148	0.998	0.578	0.927	0.00418	0.882	1.56e-05	1.104	0.0289	1.026	0.64	0.976	0.21	0.929	0.0209	0.884	6e-05	0.952	0.0295	mitochondria	GO:0044699 single-organism process; GO:0008152 metabolic process; GO:0055114 oxidation-reduction process; GO:0044710 single-organism metabolic process;		GO:0003824 catalytic activity; GO:0016491 oxidoreductase activity;				IPR023753;	FAD/NAD(P)-binding domain;
c104447_g1	gi|356505082|ref|XP_003521321.1| PREDICTED: uncharacterized protein LOC100793722 [Glycine max]	11.569	7.4146	10.4	1	1	1	1.296		1.237		1.302		1.303		1.228		0.954		1.004		1.005		0.948		1.052		1.054		0.993		1.001		0.943		0.942		chloroplast							IPR011051; IPR008579; IPR014710;	RmlC-like cupin domain; Domain of unknown function DUF861, cupin-3; RmlC-like jelly roll fold;
c104484_g1	gi|462401729|gb|EMJ07286.1| hypothetical protein PRUPE_ppa012914mg [Prunus persica]	4.0905	7.3747	25	1	2	1	1.035	0.258	1.053	0.242	1.082	0.0865	1.081	0.267	0.983	0.633	1.017	0.591	1.046	0.129	1.045	0.468	0.95	0.178	1.028	0.433	1.027	0.671	0.934	0.178	0.999	0.977	0.908	0.0742	0.909	0.211	mitochondria							IPR012336;	Thioredoxin-like fold;
c104499_g1	gi|75161264|sp|Q8VWZ7.1|C76B6_CATRO RecName: Full=Geraniol 8-hydroxylase; AltName: Full=Cytochrome P450 76B6; AltName: Full=Geraniol 10-hydroxylase; Short=CrG10H gi|17065916|emb|CAC80883.1| geraniol 10-hydroxylase [Catharanthus roseus]	42.561	6.2548	2.9	1	1	1	0.89		0.808		0.851		0.838		0.876		0.908		0.956		0.942		0.984		1.054		1.037		1.084		0.985		1.029		1.045		chloroplast	GO:0044699 single-organism process; GO:0008152 metabolic process; GO:0055114 oxidation-reduction process; GO:0044710 single-organism metabolic process;		GO:0097159 organic cyclic compound binding; GO:1901363 heterocyclic compound binding; GO:0020037 heme binding; GO:0005506 iron ion binding; GO:0046914 transition metal ion binding; GO:0003824 catalytic activity; GO:0005488 binding; GO:0043167 ion binding; GO:0043169 cation binding; GO:0046872 metal ion binding; GO:0016705 oxidoreductase activity, acting on paired donors, with incorporation or red…
c104553_g2	gi|108802671|ref|YP_636329.1| cytochrome b6 [Eucalyptus globulus subsp. globulus] gi|167391836|ref|YP_001671713.1| cytochrome b6 [Carica papaya] gi|309322476|ref|YP_003933990.1| cytochrome b6 [Eucalyptus grandis] gi|122219166|sp|Q49KW8.1|CYB6_EUCGG RecName: Full=Cytochrome b6 gi|60460837|gb|AAX21057.1| cytochrome b6/f complex subunit IV [Eucalyptus globulus subsp. globulus] gi|166344163|gb|ABY868…	24.17	5.9755	3.7	1	1	1	1.085		0.982		0.961		1.008		1.084		0.905		0.886		0.929		0.999		0.979		1.027		1.104		1.049		1.128		1.076		plasma membrane	GO:0008152 metabolic process; GO:0006091 generation of precursor metabolites and energy; GO:0044710 single-organism metabolic process; GO:0055114 oxidation-reduction process; GO:0015980 energy derivation by oxidation of organic compounds; GO:0044763 single-organism cellular process; GO:0022900 electron transport chain; GO:0044699 single-organism process; GO:0022904 respiratory electron transport …	GO:0031224 intrinsic component of membrane; GO:0016020 membrane; GO:0016021 integral component of membrane; GO:0044425 membrane part;	GO:0097159 organic cyclic compound binding; GO:1901363 heterocyclic compound binding; GO:0009055 electron carrier activity; GO:0020037 heme binding; GO:0005506 iron ion binding; GO:0046914 transition metal ion binding; GO:0003824 catalytic activity; GO:0005488 binding; GO:0043167 ion binding; GO:0043169 cation binding; GO:0045158 electron transporter, transferring electrons within cytochrome b6/f…	K02635	petB; cytochrome b6	ath00195 Photosynthesis - Arabidopsis thaliana (thale cress); ath01100 Metabolic pathways - Arabidopsis thaliana (thale cress);	IPR027387; IPR016174; IPR005797;	Cytochrome b/b6-like domain; Di-haem cytochrome, transmembrane; Cytochrome b/b6, N-terminal;
c104583_g1	gi|212960417|gb|ACJ38666.1| cellulose synthase [Betula luminifera]	46.843	25.419	9.1	3	3	2	1.021	0.806	1.232	0.11	0.962	0.663	1.072	0.426	1.235	0.145	1.207	0.00268	0.943	0.333	1.05	0.007	1.209	0.169	0.781	0.0238	0.87	0.0059	1.002	0.964	1.114	0.0931	1.283	0.0575	1.152	0.116	cytoplasm	GO:0016051 carbohydrate biosynthetic process; GO:0044711 single-organism biosynthetic process; GO:0006073 cellular glucan metabolic process; GO:0000271 polysaccharide biosynthetic process; GO:0030243 cellulose metabolic process; GO:0044042 glucan metabolic process; GO:0044763 single-organism cellular process; GO:0044699 single-organism process; GO:0033692 cellular polysaccharide biosynthetic proc…	GO:0016020 membrane;	GO:0016759 cellulose synthase activity; GO:0016758 transferase activity, transferring hexosyl groups; GO:0003824 catalytic activity; GO:0035251 UDP-glucosyltransferase activity; GO:0016760 cellulose synthase (UDP-forming) activity; GO:0008194 UDP-glycosyltransferase activity; GO:0046527 glucosyltransferase activity; GO:0016757 transferase activity, transferring glycosyl groups; GO:0016740 transfe…				IPR027934; IPR013083;	Cellulose synthase, RING-type zinc finger; Zinc finger, RING/FYVE/PHD-type;
c104629_g1	gi|224125716|ref|XP_002329700.1| predicted protein [Populus trichocarpa] gi|222870608|gb|EEF07739.1| predicted protein [Populus trichocarpa]	15.068	42.727	18.6	3	9	3	0.888	0.0402	0.836	0.00156	0.783	0.000277	0.847	0.00464	0.974	0.785	0.941	0.0253	0.882	0.00224	0.953	0.112	1.096	0.0316	0.937	0.255	1.012	0.411	1.164	0.00106	1.081	0.0586	1.243	0.000162	1.15	0.00344	Golgi apparatus
c104632_g1	gi|225436215|ref|XP_002269584.1| PREDICTED: lysyl-tRNA synthetase-like [Vitis vinifera]	11.133	6.0892	18.1	3	3	1	1.121		1.057		1.034		1.09		1.231		0.942		0.923		0.972		1.098		0.979		1.031		1.165		1.053		1.19		1.13		nucleus
c104662_g1	gi|449449799|ref|XP_004142652.1| PREDICTED: eukaryotic translation initiation factor 3 subunit E-like [Cucumis sativus]	42.894	273.34	52.6	17	24	17	1.027	0.0248	0.947	0.0705	1.037	0.0912	0.985	0.274	1.087	0.00152	0.921	0.000202	1.009	0.294	0.959	0.00328	1.058	0.166	1.095	0.000838	1.041	0.561	1.148	1.72e-05	0.95	0.0127	1.048	0.0182	1.103	0.000256	cytoplasm		GO:0044464 cell part; GO:0005622 intracellular; GO:0005737 cytoplasm; GO:0032991 macromolecular complex; GO:0044424 intracellular part; GO:0043234 protein complex; GO:0005623 cell; GO:0044444 cytoplasmic part; GO:0005852 eukaryotic translation initiation factor 3 complex;	GO:0097159 organic cyclic compound binding; GO:1901363 heterocyclic compound binding; GO:0003723 RNA binding; GO:0008135 translation factor activity, RNA binding; GO:0005488 binding; GO:0003676 nucleic acid binding; GO:0003743 translation initiation factor activity; GO:0005515 protein binding;	K03250	EIF3E; translation initiation factor 3 subunit E	ath03013 RNA transport - Arabidopsis thaliana (thale cress);	IPR019010; IPR011990;	Eukaryotic translation initiation factor 3 subunit E, N-terminal; Tetratricopeptide-like helical domain;
c104674_g1	gi|460379787|ref|XP_004235642.1| PREDICTED: uncharacterized protein LOC101254885 [Solanum lycopersicum]	57.712	85.9	21.4	10	11	10	1.014	0.222	1.033	0.238	0.991	0.595	1.046	0.277	1.249	0.0293	1.019	0.939	0.978	0.132	1.032	0.93	1.233	0.048	0.96	0.148	1.013	0.875	1.21	0.0575	1.055	0.168	1.26	0.0242	1.194	0.0452	nucleus	GO:0016043 cellular component organization; GO:0006725 cellular aromatic compound metabolic process; GO:0097659 nucleic acid-templated transcription; GO:0016570 histone modification; GO:0044267 cellular protein metabolic process; GO:0009058 biosynthetic process; GO:0006354 DNA-templated transcription, elongation; GO:0044237 cellular metabolic process; GO:0071704 organic substance metabolic proces…	GO:0043229 intracellular organelle; GO:0000428 DNA-directed RNA polymerase complex; GO:0055029 nuclear DNA-directed RNA polymerase complex; GO:0061695 transferase complex, transferring phosphorus-containing groups; GO:0044446 intracellular organelle part; GO:0030880 RNA polymerase complex; GO:0031981 nuclear lumen; GO:0032991 macromolecular complex; GO:0044424 intracellular part; GO:1990234 trans…		K15174
c104701_g2	gi|462420257|gb|EMJ24520.1| hypothetical protein PRUPE_ppa009516mg [Prunus persica]	13.054	12.717	16.8	2	2	2	1.037		0.879		0.842		0.813		1.104		0.848		0.812		0.784		1.065		0.958		0.924		1.255		0.965		1.311		1.358		nucleus
c104713_g1_m.1754	Uncharacterized protein	14.005	19.511	17.8	1	1	1	1.022		1.027		1.231		0.874		1.004		1.005		1.204		0.855		0.982		1.198		0.851		0.977		0.71		0.816		1.149		nucleus
c104732_g1	gi|225442665|ref|XP_002279835.1| PREDICTED: uncharacterized protein LOC100244623 [Vitis vinifera]	33.433	26.569	15.9	4	5	4	1.138	0.182	0.989	0.868	0.989	0.904	1.003	0.964	0.882	0.155	0.869	0.0046	0.869	0.158	0.881	0.0217	0.775	0.000462	1	0.999	1.014	0.528	0.891	0.00582	1.014	0.836	0.891	0.177	0.879	0.0164	nucleus			GO:0097159 organic cyclic compound binding; GO:1901363 heterocyclic compound binding; GO:0003677 DNA binding; GO:0005488 binding; GO:0003676 nucleic acid binding;				IPR009057; IPR017877;	Homeobox domain-like; Myb-like domain;
c104748_g1_m.1772	Uncharacterized protein	9.919	77.021	47.1	4	6	4	1.086	0.831	1.055	0.761	0.935	0.107	1.08	0.667	1.162	0.127	0.972	0.858	0.861	0.0185	0.995	0.736	1.071	0.0499	0.886	0.0845	1.023	0.999	1.101	0.301	1.155	0.00802	1.243	0.000876	1.076	0.0597	nucleus
c104755_g1	gi|225432412|ref|XP_002276957.1| PREDICTED: uncharacterized protein LOC100244334 [Vitis vinifera]	29.951	9.6763	6.3	1	1	1																															nucleus
c104760_g1	"gi|255566401|ref|XP_002524186.1| NEDD8-activating enzyme E1 regulatory subunit, putative [Ricinus communis] gi|223536555|gb|EEF38201.1| NEDD8-activating enzyme E1 regulatory subunit, putative [Ricinus communis]"	9.5297	11.77	19.3	2	2	2	1.154		1.005		1.105		1.035		1.062		0.871		0.958		0.897		0.921		1.1		1.03		1.057		0.936		0.961		1.026		cytoplasm			GO:0008641 small protein activating enzyme activity; GO:0016877 ligase activity, forming carbon-sulfur bonds; GO:0003824 catalytic activity; GO:0016874 ligase activity;				IPR000594;	THIF-type NAD/FAD binding fold;
c104764_g1	gi|357510757|ref|XP_003625667.1| Translin-like protein [Medicago truncatula] gi|355500682|gb|AES81885.1| Translin-like protein [Medicago truncatula]	4.2046	9.8177	27	1	2	1	1.202	0.0305	1.082	0.165	1.194	0.0398	1.068	0.166	1.048	0.321	0.9	0.0485	0.993	0.808	0.889	0.00746	0.872	0.0283	1.103	0.0774	0.987	0.622	0.968	0.401	0.895	0.0294	0.878	0.045	0.981	0.481	cytoplasm,nucleus			GO:0097159 organic cyclic compound binding; GO:1901363 heterocyclic compound binding; GO:0003677 DNA binding; GO:0043565 sequence-specific DNA binding; GO:0005488 binding; GO:0003676 nucleic acid binding;				IPR016069;	Translin, C-terminal;
c104768_g1	gi|359495964|ref|XP_002267137.2| PREDICTED: uncharacterized protein LOC100266068 [Vitis vinifera]	21.266	15.885	9.6	2	3	2	1.049	0.062	0.92	0.152	0.934	0.107	1.001	0.992	1.188	0.00996	0.877	0.169	0.891	0.0331	0.954	0.671	1.132	0.00844	1.016	0.73	1.088	0.426	1.291	0.0229	1.072	0.485	1.271	0.0109	1.186	0.193	nucleus
c104780_g1	gi|298205165|emb|CBI17224.3| unnamed protein product [Vitis vinifera]	7.138	59.289	60	5	8	4	0.958	0.189	0.9	0.0321	0.934	0.112	0.918	0.0272	0.922	0.0185	0.939	0.104	0.974	0.528	0.958	0.0731	0.962	0.0481	1.038	0.281	1.02	0.817	1.024	0.777	0.983	0.289	0.987	0.159	1.004	0.569	chloroplast							IPR012340;	Nucleic acid-binding, OB-fold;
c104852_g1	gi|224149902|ref|XP_002336882.1| predicted protein [Populus trichocarpa] gi|222837055|gb|EEE75434.1| predicted protein [Populus trichocarpa]	7.2291	6.6798	26.2	1	1	1	0.871		0.711		0.779		0.648		0.683		0.817		0.895		0.744		0.785		1.095		0.911		0.961		0.831		0.877		1.055		cytoplasm
c104872_g1	gi|225439825|ref|XP_002274179.1| PREDICTED: protein GPR107-like [Vitis vinifera]	10.197	7.6438	14.1	1	1	1	0.928		1.092		0.977		1.145		0.95		1.177		1.052		1.234		1.024		0.894		1.049		0.87		1.173		0.973		0.829		nucleus
c104879_g1	"gi|502155536|ref|XP_004510111.1| PREDICTED: malate dehydrogenase, cytoplasmic-like [Cicer arietinum]"	28.064	64.328	26	7	12	6	1.224	4.56e-06	0.99	0.577	1.003	0.779	1.129	0.018	1.26	3.94e-05	0.809	2.93e-07	0.819	1.81e-05	0.922	0.0172	1.029	0.827	1.013	0.847	1.14	0.00404	1.272	2.59e-06	1.126	0.0153	1.256	5.54e-05	1.116	0.0223	cytoplasm	GO:0043648 dicarboxylic acid metabolic process; GO:0055114 oxidation-reduction process; GO:0044281 small molecule metabolic process; GO:0044763 single-organism cellular process; GO:0044699 single-organism process; GO:0005975 carbohydrate metabolic process; GO:0044238 primary metabolic process; GO:0044237 cellular metabolic process; GO:0071704 organic substance metabolic process; GO:0008152 metabo…		GO:0016614 oxidoreductase activity, acting on CH-OH group of donors; GO:0016616 oxidoreductase activity, acting on the CH-OH group of donors, NAD or NADP as acceptor; GO:0016615 malate dehydrogenase activity; GO:0003824 catalytic activity; GO:0016491 oxidoreductase activity;				IPR022383; IPR016040; IPR001236; IPR015955;	Lactate/malate dehydrogenase, C-terminal; NAD(P)-binding domain; Lactate/malate dehydrogenase, N-terminal; Lactate dehydrogenase/glycoside hydrolase, family 4, C-terminal;
c104904_g1	"gi|460397090|ref|XP_004244101.1| PREDICTED: dihydrolipoyllysine-residue succinyltransferase component of 2-oxoglutarate dehydrogenase complex 2, mitochondrial-like [Solanum lycopersicum]"	10.381	7.3801	19.1	2	2	1	0.83		0.918		0.885		0.968		0.924		1.106		1.067		1.167		1.114		0.964		1.055		1.007		1.094		1.044		0.955		cytoplasm	GO:0008152 metabolic process;		GO:0016746 transferase activity, transferring acyl groups; GO:0003824 catalytic activity; GO:0016740 transferase activity;				IPR001078; IPR023213;	2-oxoacid dehydrogenase acyltransferase, catalytic domain; Chloramphenicol acetyltransferase-like domain;
c104933_g1	gi|225464655|ref|XP_002276766.1| PREDICTED: ABC transporter G family member 8-like [Vitis vinifera]	62.567	7.1528	1.8	1	1	1	0.85		0.912		0.855		0.654		0.713		1.073		1.006		0.769		0.838		0.938		0.717		0.782		0.764		0.833		1.09		chloroplast		GO:0016020 membrane;	GO:0005524 ATP binding; GO:1901265 nucleoside phosphate binding; GO:0001882 nucleoside binding; GO:0043167 ion binding; GO:0016817 hydrolase activity, acting on acid anhydrides; GO:0016787 hydrolase activity; GO:0000166 nucleotide binding; GO:0017111 nucleoside-triphosphatase activity; GO:0016887 ATPase activity; GO:0097159 organic cyclic compound binding; GO:1901363 heterocyclic compound binding…				IPR003593; IPR003439; IPR027417; IPR013525;	AAA+ ATPase domain; ABC transporter-like; P-loop containing nucleoside triphosphate hydrolase; ABC-2 type transporter;
c104941_g1	"gi|462421218|gb|EMJ25481.1| hypothetical protein PRUPE_ppa019442mg, partial [Prunus persica]"	9.7673	6.2463	9.2	1	1	1	1.105		0.931		0.992		1.397		1.084		0.843		0.898		1.265		0.982		1.065		1.501		1.165		1.409		1.094		0.776		cytoplasm							IPR008502;	Prolamin-like domain;
c104952_g1	gi|224137600|ref|XP_002327166.1| predicted protein [Populus trichocarpa] gi|222835481|gb|EEE73916.1| predicted protein [Populus trichocarpa]	26.773	70.9	39.3	9	16	9	1.039	0.0637	0.993	0.954	1.01	0.992	1.105	0.00106	1.234	2.77e-08	0.956	0.071	0.972	0.0271	1.064	0.0143	1.188	2.58e-08	1.016	0.941	1.113	0.00138	1.242	5.66e-08	1.095	0.00032	1.222	2.37e-09	1.116	0.00036	cytoplasm			GO:0097159 organic cyclic compound binding; GO:1901363 heterocyclic compound binding; GO:0003723 RNA binding; GO:1901265 nucleoside phosphate binding; GO:0005488 binding; GO:0003676 nucleic acid binding; GO:0000166 nucleotide binding; GO:0036094 small molecule binding;				IPR000504; IPR012677;	RNA recognition motif domain; Nucleotide-binding alpha-beta plait domain;
c104957_g1	gi|502169251|ref|XP_004514569.1| PREDICTED: N-alpha-acetyltransferase 10-like [Cicer arietinum]	21.653	23.722	14.7	3	4	3	1.019	0.717	1.008	0.987	0.994	0.688	1.013	0.81	1.12	0.092	0.989	0.655	0.976	0.867	0.994	0.635	1.099	0.0214	0.986	0.667	1.005	0.782	1.111	0.0575	1.019	0.767	1.126	0.18	1.106	0.0145	extracellular			GO:0016746 transferase activity, transferring acyl groups; GO:0008080 N-acetyltransferase activity; GO:0003824 catalytic activity; GO:0016740 transferase activity; GO:0016747 transferase activity, transferring acyl groups other than amino-acyl groups; GO:0016407 acetyltransferase activity; GO:0016410 N-acyltransferase activity;	K20791			IPR000182; IPR016181;	GNAT domain; Acyl-CoA N-acyltransferase;
c104959_g1	gi|224075499|ref|XP_002304655.1| predicted protein [Populus trichocarpa] gi|222842087|gb|EEE79634.1| predicted protein [Populus trichocarpa]	71.541	32.458	8	5	6	5	0.985	0.571	0.913	0.224	1.019	0.38	1.069	0.258	0.991	0.584	0.927	0.283	1.034	0.275	1.085	0.175	1.006	0.952	1.115	0.12	1.171	0.0864	1.085	0.265	1.05	0.551	0.973	0.274	0.927	0.176	chloroplast							IPR024553; IPR002035;	Domain of unknown function DUF2828; von Willebrand factor, type A;
c10497_g1	gi|224108391|ref|XP_002314831.1| predicted protein [Populus trichocarpa] gi|222863871|gb|EEF01002.1| predicted protein [Populus trichocarpa]	8.5668	7.4141	11.7	1	2	1	0.966	0.423	0.914	0.113	0.891	0.0841	0.869	0.0561	0.838	0.0749	0.946	0.0183	0.923	0.0363	0.9	0.018	0.868	0.0718	0.976	0.224	0.951	0.0595	0.917	0.156	0.975	0.301	0.94	0.267	0.964	0.453	chloroplast	GO:0008152 metabolic process; GO:0005975 carbohydrate metabolic process; GO:0044238 primary metabolic process; GO:0071704 organic substance metabolic process;		GO:0004553 hydrolase activity, hydrolyzing O-glycosyl compounds; GO:0016787 hydrolase activity; GO:0003824 catalytic activity; GO:0016798 hydrolase activity, acting on glycosyl bonds;				IPR013785; IPR013780; IPR017853;	Aldolase-type TIM barrel; Glycosyl hydrolase, all-beta; Glycoside hydrolase superfamily;
c104990_g1	gi|469474163|gb|AGH33875.1| transketolase [Camellia sinensis]	7.015	6.7147	33.3	2	2	1	0.865		0.89		0.83		0.931		0.797		1.029		0.96		1.077		0.922		0.933		1.047		0.896		1.122		0.96		0.856		chloroplast	GO:0008152 metabolic process;		GO:0003824 catalytic activity;				IPR009014;	Transketolase C-terminal/Pyruvate-ferredoxin oxidoreductase domain II;
c105002_g1	"gi|255575471|ref|XP_002528637.1| ATPP2-A13, putative [Ricinus communis] gi|223531926|gb|EEF33740.1| ATPP2-A13, putative [Ricinus communis]"	16.381	11.257	11.2	1	1	1																															chloroplast
c105004_g1	gi|225439930|ref|XP_002280272.1| PREDICTED: syntaxin-71 [Vitis vinifera] gi|297741579|emb|CBI32711.3| unnamed protein product [Vitis vinifera]	5.2547	5.8044	46	2	2	1	1.177		1.058		1.145		1.184		1.137		0.899		0.973		1.006		0.966		1.082		1.119		1.075		1.034		0.993		0.96		cytoplasm
c105044_g1	gi|224080937|ref|XP_002306237.1| predicted protein [Populus trichocarpa] gi|222855686|gb|EEE93233.1| predicted protein [Populus trichocarpa]	17.658	6.6602	5.9	1	1	1	1.049		1.039		0.961		1.02		0.948		0.991		0.916		0.973		0.904		0.924		0.982		0.912		1.062		0.987		0.929		cytoplasm	GO:0044699 single-organism process; GO:0008152 metabolic process; GO:0055114 oxidation-reduction process; GO:0044710 single-organism metabolic process;		GO:0003824 catalytic activity; GO:0016491 oxidoreductase activity;				IPR006076; IPR023753;	FAD dependent oxidoreductase; FAD/NAD(P)-binding domain;
c105061_g1	"gi|225431177|ref|XP_002269841.1| PREDICTED: GDP-mannose 4,6 dehydratase 2 [Vitis vinifera]"	13.091	18.156	23	3	6	3	0.921	0.00342	0.915	0.000264	0.95	0.0291	1.057	0.197	0.959	0.0324	0.993	0.282	1.031	0.143	1.148	0.0025	1.042	0.188	1.038	0.00858	1.155	0.00454	1.049	0.0172	1.113	0.0105	1.01	0.94	0.908	0.011	peroxisome							IPR016040;	NAD(P)-binding domain;
c105077_g1	gi|449454452|ref|XP_004144969.1| PREDICTED: uncharacterized protein LOC101218710 [Cucumis sativus] gi|449471215|ref|XP_004153243.1| PREDICTED: uncharacterized protein LOC101217077 [Cucumis sativus] gi|449515187|ref|XP_004164631.1| PREDICTED: uncharacterized LOC101218710 [Cucumis sativus]	10.64	12.235	17.2	1	1	1	0.87		0.888		0.777		0.847		0.915		1.02		0.894		0.974		1.052		0.876		0.955		1.031		1.09		1.177		1.08		chloroplast
c105092_g1	gi|52851180|emb|CAH58638.1| putative xanthine/uracil permease [Plantago major]	8.1081	6.4266	19.4	1	1	1																															cytoplasm
c105209_g1	gi|502079269|ref|XP_004486207.1| PREDICTED: putative uncharacterized protein DDB_G0280071-like [Cicer arietinum]	23.016	6.8136	4.7	1	2	1	1.162		1.12		1.07		1.135		1.194		0.964		0.921		0.976		1.027		0.956		1.013		1.066		1.06		1.115		1.052		mitochondria
c105216_g2	"gi|255583536|ref|XP_002532525.1| glutathione s-transferase, putative [Ricinus communis] gi|223527756|gb|EEF29859.1| glutathione s-transferase, putative [Ricinus communis]"	25.144	12.316	9	2	2	2	1.076	0.211	1.064	0.29	0.957	0.212	0.948	0.144	0.705	0.04	0.989	0.87	0.889	0.128	0.88	0.109	0.655	0.0354	0.899	0.164	0.89	0.139	0.662	0.0379	0.99	0.791	0.736	0.0529	0.744	0.0553	chloroplast			GO:0005515 protein binding; GO:0005488 binding;	K00799	GST; glutathione S-transferase [EC:2.5.1.18]	ath00480 Glutathione metabolism - Arabidopsis thaliana (thale cress);	IPR010987; IPR004046; IPR012336; IPR004045;	Glutathione S-transferase, C-terminal-like; Glutathione S-transferase, C-terminal; Thioredoxin-like fold; Glutathione S-transferase, N-terminal;
c105219_g1	gi|462396349|gb|EMJ02148.1| hypothetical protein PRUPE_ppa000062mg [Prunus persica]	22.587	41.072	7.5	1	1	1	1.041		1.108		1.023		1.088		1.173		1.064		0.983		1.045		1.126		0.923		0.982		1.058		1.063		1.146		1.078		chloroplast
c105233_g1	gi|112280259|gb|ABI14665.1| calcium-transporting ATPase [Aegiceras corniculatum]	14.76	14.771	9.5	1	3	1	0.88	0.068	0.888	0.247	0.883	0.144	0.936	0.59	1.101	0.337	1.009	0.763	1.004	0.494	1.064	0.0346	1.251	0.00886	0.994	0.882	1.054	0.334	1.239	0.073	1.06	0.0393	1.246	0.0426	1.176	0.0998	nucleus		GO:0031224 intrinsic component of membrane; GO:0016020 membrane; GO:0016021 integral component of membrane; GO:0044425 membrane part;	GO:0097159 organic cyclic compound binding; GO:1901363 heterocyclic compound binding; GO:1901265 nucleoside phosphate binding; GO:0005488 binding; GO:0043167 ion binding; GO:0043169 cation binding; GO:0046872 metal ion binding; GO:0000166 nucleotide binding; GO:0036094 small molecule binding;				IPR023298; IPR023299; IPR008250;	P-type ATPase, transmembrane domain; P-type ATPase, cytoplasmic domain N; P-type ATPase, A domain;
c105261_g1	gi|297738996|emb|CBI28241.3| unnamed protein product [Vitis vinifera]	37.497	57.799	33.3	10	11	7	0.997	0.235	0.93	0.072	0.918	0.00424	0.959	0.669	1.075	0.588	0.933	0.345	0.92	0.345	0.962	0.57	1.079	0.262	0.987	0.678	1.032	0.189	1.156	0.11	1.046	0.167	1.172	0.135	1.121	0.458	cytoplasm			GO:0097159 organic cyclic compound binding; GO:1901363 heterocyclic compound binding; GO:0003677 DNA binding; GO:0005488 binding; GO:0003676 nucleic acid binding;				IPR012337; IPR025525;	Ribonuclease H-like domain; hAT-like transposase, RNase-H fold;
c105270_g1	gi|224130402|ref|XP_002320828.1| ketopantoate hydroxymethyltransferase [Populus trichocarpa] gi|222861601|gb|EEE99143.1| ketopantoate hydroxymethyltransferase [Populus trichocarpa]	12.198	6.502	6.2	1	1	1	0.96		1.059		0.969		0.966		1.057		1.104		1.01		1.007		1.102		0.915		0.912		0.998		0.997		1.091		1.094		chloroplast	GO:0051188 cofactor biosynthetic process; GO:0009110 vitamin biosynthetic process; GO:0016053 organic acid biosynthetic process; GO:0042398 cellular modified amino acid biosynthetic process; GO:0044699 single-organism process; GO:0009058 biosynthetic process; GO:1901566 organonitrogen compound biosynthetic process; GO:0044237 cellular metabolic process; GO:0071704 organic substance metabolic proc…		GO:0003864 3-methyl-2-oxobutanoate hydroxymethyltransferase activity; GO:0016741 transferase activity, transferring one-carbon groups; GO:0016742 hydroxymethyl-, formyl- and related transferase activity; GO:0003824 catalytic activity; GO:0016740 transferase activity;	K00606	panB; 3-methyl-2-oxobutanoate hydroxymethyltransferase [EC:2.1.2.11]	ath00770 Pantothenate and CoA biosynthesis - Arabidopsis thaliana (thale cress); ath01100 Metabolic pathways - Arabidopsis thaliana (thale cress); ath01110 Biosynthesis of secondary metabolites - Arabidopsis thaliana (thale cress);	IPR015813;	Pyruvate/Phosphoenolpyruvate kinase-like domain;
c105293_g1	gi|224083856|ref|XP_002307146.1| predicted protein [Populus trichocarpa] gi|222856595|gb|EEE94142.1| predicted protein [Populus trichocarpa]	36.246	6.9645	3.6	1	1	1	0.904		0.993		1.043		0.936		0.951		1.098		1.154		1.036		1.052		1.051		0.943		0.958		0.898		0.912		1.016		nucleus			GO:0043169 cation binding; GO:0046872 metal ion binding; GO:0005509 calcium ion binding; GO:0005488 binding; GO:0043167 ion binding;				IPR002048; IPR011992;	EF-hand domain; EF-hand domain pair;
c105315_g1	gi|470129073|ref|XP_004300453.1| PREDICTED: vacuolar protein sorting-associated protein 51 homolog [Fragaria vesca subsp. vesca]	4.9317	6.9541	30.4	1	1	1	1.061		1.067		1.185		0.993		0.948		1.005		1.116		0.936		0.893		1.111		0.931		0.889		0.838		0.8		0.954		vacuolar membrane
c105317_g1	gi|444300812|gb|AGD98715.1| aquaporin protein 12 [Camellia sinensis]	25.274	7.6308	4.4	1	2	1	1.064	0.448	0.949	0.255	1.102	0.157	1.123	0.0284	0.952	0.227	0.892	0.258	1.035	0.716	1.056	0.538	0.895	0.256	1.161	0.112	1.183	0.0515	1.003	0.963	1.02	0.739	0.864	0.106	0.847	0.0439	vacuolar membrane	GO:0006810 transport; GO:0051179 localization; GO:0051234 establishment of localization;	GO:0016020 membrane;	GO:0005215 transporter activity;	K09873			IPR023271;	Aquaporin-like;
c105354_g1	gi|19878|emb|CAA44820.1| heat shock protein 70 [Nicotiana tabacum]	43.465	20.735	23.5	13	30	2	0.861		0.847		0.805		0.917		0.775		0.983		0.935		1.065		0.9		0.951		1.083		0.915		1.139		0.963		0.845		cytoplasm							IPR029048; IPR029047;	Heat shock protein 70kD, C-terminal domain; Heat shock protein 70kD, peptide-binding domain;
c105355_g1	gi|460369007|ref|XP_004230356.1| PREDICTED: uncharacterized protein LOC101263469 [Solanum lycopersicum]	19.08	5.9148	5.7	1	1	1																															nucleus							IPR021139; IPR029060;	NYN domain, limkain-b1-type; PIN domain-like;
c105365_g1	gi|225447610|ref|XP_002273149.1| PREDICTED: N-acetyltransferase 9-like protein [Vitis vinifera] gi|296084990|emb|CBI28405.3| unnamed protein product [Vitis vinifera]	22.598	5.7366	6	1	1	1																															cytoplasm			GO:0016746 transferase activity, transferring acyl groups; GO:0008080 N-acetyltransferase activity; GO:0003824 catalytic activity; GO:0016740 transferase activity; GO:0016747 transferase activity, transferring acyl groups other than amino-acyl groups; GO:0016407 acetyltransferase activity; GO:0016410 N-acyltransferase activity;				IPR000182; IPR016181;	GNAT domain; Acyl-CoA N-acyltransferase;
c105372_g1	gi|2495256|sp|Q39601.1|SSRP1_CATRO RecName: Full=FACT complex subunit SSRP1; AltName: Full=Facilitates chromatin transcription complex subunit SSRP1; AltName: Full=Recombination signal sequence recognition protein 1 gi|433872|emb|CAA82251.1| HMG protein [Catharanthus roseus]	11.758	14.491	25.5	3	4	2	0.857		0.896		0.942		0.959		0.883		1.046		1.099		1.12		1.031		1.051		1.071		0.986		1.019		0.938		0.92		nucleus							IPR011993;	PH domain-like;
c105378_g1	gi|470137846|ref|XP_004304671.1| PREDICTED: GDSL esterase/lipase At5g14450-like [Fragaria vesca subsp. vesca]	38.811	79.344	28.4	10	20	10	1.024	0.122	1.041	0.334	1.022	0.0381	1.051	0.173	1.027	0.097	1.016	0.724	0.998	0.225	1.027	0.879	1.003	0.607	0.982	0.233	1.01	0.697	0.987	0.515	1.029	0.394	1.005	0.502	0.977	0.803	cytoskeleton			GO:0016787 hydrolase activity; GO:0003824 catalytic activity; GO:0016788 hydrolase activity, acting on ester bonds;				IPR001087; IPR013830;	GDSL lipase/esterase; SGNH hydrolase-type esterase domain;
c105385_g2	gi|502160845|ref|XP_004511926.1| PREDICTED: heterogeneous nuclear ribonucleoprotein 1-like [Cicer arietinum]	4.262	7.3272	29.7	1	3	1	0.955	0.554	0.925	0.23	0.876	0.088	0.96	0.819	1.027	0.615	0.969	0.322	0.917	0.0942	1.005	0.742	1.075	0.0789	0.946	0.566	1.038	0.3	1.11	0.0795	1.097	0.115	1.173	0.018	1.07	0.437	cytoplasm,nucleus			GO:0097159 organic cyclic compound binding; GO:1901363 heterocyclic compound binding; GO:1901265 nucleoside phosphate binding; GO:0005488 binding; GO:0003676 nucleic acid binding; GO:0000166 nucleotide binding; GO:0036094 small molecule binding;				IPR000504; IPR012677;	RNA recognition motif domain; Nucleotide-binding alpha-beta plait domain;
c105427_g2	gi|296086201|emb|CBI31642.3| unnamed protein product [Vitis vinifera]	22.891	7.2429	4.9	1	1	1																															Golgi apparatus	GO:0016310 phosphorylation; GO:0044267 cellular protein metabolic process; GO:0044238 primary metabolic process; GO:0044237 cellular metabolic process; GO:0006796 phosphate-containing compound metabolic process; GO:0071704 organic substance metabolic process; GO:0008152 metabolic process; GO:0006468 protein phosphorylation; GO:0006793 phosphorus metabolic process; GO:0044260 cellular macromolecul…		GO:0005524 ATP binding; GO:1901265 nucleoside phosphate binding; GO:0016773 phosphotransferase activity, alcohol group as acceptor; GO:0001882 nucleoside binding; GO:0043167 ion binding; GO:0004672 protein kinase activity; GO:0000166 nucleotide binding; GO:0097159 organic cyclic compound binding; GO:1901363 heterocyclic compound binding; GO:0032549 ribonucleoside binding; GO:0097367 carbohydrate …				IPR001220; IPR000719; IPR001245; IPR013320; IPR011009;	Legume lectin domain; Protein kinase domain; Serine-threonine/tyrosine-protein kinase catalytic domain; Concanavalin A-like lectin/glucanase domain; Protein kinase-like domain;
c105435_g1	gi|449442585|ref|XP_004139062.1| PREDICTED: uncharacterized protein LOC101220273 [Cucumis sativus]	9.3777	12.782	21.2	2	2	2	0.916		0.871		0.906		0.939		0.907		0.952		0.989		1.025		0.991		1.039		1.077		1.041		1.037		1.002		0.967		mitochondria							IPR011993; IPR001849;	PH domain-like; Pleckstrin homology domain;
c105473_g1	"gi|255552341|ref|XP_002517215.1| Mavicyanin, putative [Ricinus communis] gi|223543850|gb|EEF45378.1| Mavicyanin, putative [Ricinus communis]"	7.5965	18.649	26.1	1	4	1	1.063		1.03		1.042		1.025		0.971		0.969		0.98		0.964		0.913		1.011		0.995		0.942		0.984		0.932		0.947		cytoplasm			GO:0009055 electron carrier activity;				IPR003245; IPR008972;	Phytocyanin domain; Cupredoxin;
c105495_g1	gi|449454532|ref|XP_004145008.1| PREDICTED: MLO-like protein 1-like [Cucumis sativus] gi|449473940|ref|XP_004154026.1| PREDICTED: MLO-like protein 1-like [Cucumis sativus] gi|449498923|ref|XP_004160672.1| PREDICTED: MLO-like protein 1-like [Cucumis sativus]	9.2697	19.052	20.5	3	3	3	1		1.031		1.048		1.011		1.054		1.031		1.048		1.011		1.054		1.016		0.98		1.022		0.964		1.005		1.042		chloroplast	GO:0006952 defense response; GO:0050896 response to stimulus; GO:0006950 response to stress;	GO:0031224 intrinsic component of membrane; GO:0016020 membrane; GO:0016021 integral component of membrane; GO:0044425 membrane part;		K08472
c105501_g1	gi|359482658|ref|XP_002285224.2| PREDICTED: uncharacterized protein LOC100251511 [Vitis vinifera]	52.822	5.7999	1.7	1	1	1	1.107		1.005		0.777		1.017		0.828		0.908		0.702		0.919		0.748		0.773		1.012		0.823		1.309		1.065		0.814		cytoplasm
c105515_g2	gi|297742528|emb|CBI34677.3| unnamed protein product [Vitis vinifera]	6.2932	8.1893	20.3	1	1	1																															chloroplast							IPR005175;	PPC domain;
c105555_g1	"gi|460366772|ref|XP_004229253.1| PREDICTED: dynein light chain 2, cytoplasmic-like [Solanum lycopersicum]"	10.549	37.241	53.1	5	6	5	0.968	0.426	1.029	0.147	1.017	0.152	1.024	0.208	1.054	0.0305	1.063	0.00998	1.05	0.0299	1.058	0.0277	1.088	0.00176	0.988	0.713	0.995	0.933	1.024	0.24	1.007	0.688	1.036	0.601	1.029	0.269	cytoplasm	GO:0007017 microtubule-based process; GO:0009987 cellular process;	GO:0043229 intracellular organelle; GO:0043232 intracellular non-membrane-bounded organelle; GO:0044430 cytoskeletal part; GO:0044446 intracellular organelle part; GO:0032991 macromolecular complex; GO:0044424 intracellular part; GO:0030286 dynein complex; GO:0005875 microtubule associated complex; GO:0005623 cell; GO:0044422 organelle part; GO:0043228 non-membrane-bounded organelle; GO:0043226 o…		K10418
c105579_g1	"gi|255584168|ref|XP_002532823.1| glutathione s-transferase, putative [Ricinus communis] gi|223527414|gb|EEF29553.1| glutathione s-transferase, putative [Ricinus communis]"	14.24	18.948	14.6	3	4	1	1.151		0.948		1.217		1.321		1.057		0.823		1.057		1.147		0.918		1.285		1.394		1.115		1.085		0.868		0.8		chloroplast							IPR010987;	Glutathione S-transferase, C-terminal-like;
c105587_g1	"gi|270383720|dbj|BAI53118.1| ribulose-1,5-bisphosphate carboxylase/oxygenase small subunit [Eucalyptus globulus]"	20.359	6.3821	18.4	3	7	1																															chloroplast				K01602	rbcS; ribulose-bisphosphate carboxylase small chain [EC:4.1.1.39]	ath01200 Carbon metabolism - Arabidopsis thaliana (thale cress); ath01100 Metabolic pathways - Arabidopsis thaliana (thale cress); ath00630 Glyoxylate and dicarboxylate metabolism - Arabidopsis thaliana (thale cress); ath00710 Carbon fixation in photosynthetic organisms - Arabidopsis thaliana (thale cress);	IPR024680; IPR000894;	Ribulose-1,5-bisphosphate carboxylase small subunit, N-terminal; Ribulose bisphosphate carboxylase small chain, domain;
c105599_g1	gi|224092720|ref|XP_002334877.1| predicted protein [Populus trichocarpa] gi|222831911|gb|EEE70388.1| predicted protein [Populus trichocarpa]	6.7047	12.955	37.7	2	4	1	1.006	0.76	1.015	0.0715	0.89	0.281	1.115	0.00314	1.338	0.0582	1.009	0.636	0.885	0.272	1.108	0.0273	1.331	0.0639	0.878	0.35	1.099	0.0032	1.319	0.166	1.252	0.115	1.503	0.0706	1.201	0.144	extracellular	GO:0006518 peptide metabolic process; GO:0043043 peptide biosynthetic process; GO:0044267 cellular protein metabolic process; GO:0006807 nitrogen compound metabolic process; GO:0009058 biosynthetic process; GO:0043603 cellular amide metabolic process; GO:0044238 primary metabolic process; GO:1901566 organonitrogen compound biosynthetic process; GO:1901576 organic substance biosynthetic process; G…	GO:0005840 ribosome; GO:0043226 organelle; GO:0043229 intracellular organelle; GO:0043232 intracellular non-membrane-bounded organelle; GO:0044464 cell part; GO:0005622 intracellular; GO:0005737 cytoplasm; GO:0032991 macromolecular complex; GO:0044424 intracellular part; GO:1990904 ribonucleoprotein complex; GO:0005623 cell; GO:0030529 intracellular ribonucleoprotein complex; GO:0044444 cytoplasm…	GO:0003735 structural constituent of ribosome; GO:0005198 structural molecule activity;
c105607_g1	gi|460372096|ref|XP_004231869.1| PREDICTED: protein IRX15-like [Solanum lycopersicum]	19.547	21.504	17.2	3	3	3	0.834	0.0811	0.979	0.809	0.818	0.0772	0.895	0.159	0.894	0.171	1.175	0.135	0.982	0.738	1.074	0.2	1.073	0.225	0.836	0.121	0.914	0.289	0.913	0.299	1.094	0.173	1.093	0.191	0.999	0.989	cytoplasm	GO:0044085 cellular component biogenesis; GO:0016051 carbohydrate biosynthetic process; GO:0000271 polysaccharide biosynthetic process; GO:0044036 cell wall macromolecule metabolic process; GO:0044699 single-organism process; GO:0009058 biosynthetic process; GO:0044237 cellular metabolic process; GO:0044264 cellular polysaccharide metabolic process; GO:0071704 organic substance metabolic process;…						IPR021148;	Polysaccharide biosynthesis domain;
c105617_g2	gi|147783157|emb|CAN66374.1| hypothetical protein VITISV_043425 [Vitis vinifera]	51.293	23.186	7.1	3	3	3	1.157		0.996		1.001		1.116		1.294		0.861		0.865		0.965		1.118		1.005		1.121		1.299		1.115		1.293		1.159		nucleus
c105643_g1	gi|460369258|ref|XP_004230480.1| PREDICTED: uncharacterized protein LOC101250254 [Solanum lycopersicum]	7.198	11.451	20.3	1	2	1																															mitochondria
c105661_g1	"gi|359496226|ref|XP_003635182.1| PREDICTED: pentatricopeptide repeat-containing protein At3g13160, mitochondrial-like [Vitis vinifera]"	41.201	96.853	29.3	12	16	12	1.043	0.0232	1.029	0.104	0.957	0.117	1.028	0.0531	1.105	3.91e-05	0.987	0.635	0.917	4.25e-06	0.986	0.563	1.06	0.000957	0.93	0.000824	0.999	0.965	1.074	0.002	1.075	2.46e-05	1.155	7.64e-09	1.075	0.000263	nucleus
c105679_g1	gi|359493612|ref|XP_003634635.1| PREDICTED: uncharacterized protein LOC100264164 [Vitis vinifera] gi|302142926|emb|CBI20221.3| unnamed protein product [Vitis vinifera]	30.433	56.379	26	6	10	6	0.768	3.79e-05	0.976	0.683	1.006	0.749	0.96	0.275	1.045	0.107	1.272	0.000398	1.311	0.000618	1.251	0.000577	1.362	1.68e-05	1.031	0.359	0.984	0.402	1.071	0.0419	0.954	0.0894	1.039	0.103	1.088	0.0148	chloroplast			GO:0043169 cation binding; GO:0046872 metal ion binding; GO:0005509 calcium ion binding; GO:0005488 binding; GO:0043167 ion binding;				IPR002048; IPR011992;	EF-hand domain; EF-hand domain pair;
c105685_g1	gi|470146291|ref|XP_004308760.1| PREDICTED: uncharacterized protein LOC101311334 [Fragaria vesca subsp. vesca]	18.468	85.902	48.1	8	14	8	0.961	0.977	0.968	0.78	0.858	0.00296	0.98	0.949	1.339	4.25e-06	1.007	0.712	0.892	2.3e-05	1.02	0.894	1.393	1.88e-06	0.886	0.000118	1.013	0.638	1.383	1.84e-07	1.143	4.4e-05	1.561	1.86e-08	1.366	4.23e-07	nucleus			GO:0097159 organic cyclic compound binding; GO:1901363 heterocyclic compound binding; GO:0046914 transition metal ion binding; GO:0005488 binding; GO:0003676 nucleic acid binding; GO:0043167 ion binding; GO:0046872 metal ion binding; GO:0043169 cation binding; GO:0008270 zinc ion binding;				IPR001878;	Zinc finger, CCHC-type;
c105687_g1	gi|462407630|gb|EMJ12964.1| hypothetical protein PRUPE_ppa009599mg [Prunus persica]	6.8446	22.207	22.4	1	1	1	1.591		0.983		0.81		1.023		1.133		0.618		0.509		0.643		0.712		0.824		1.041		1.153		1.264		1.399		1.107		nucleus			GO:0003824 catalytic activity;				IPR013785;	Aldolase-type TIM barrel;
c105716_g1	"gi|255537868|ref|XP_002509999.1| Ufm1-conjugating enzyme, putative [Ricinus communis] gi|223550700|gb|EEF52186.1| Ufm1-conjugating enzyme, putative [Ricinus communis]"	19.606	29.942	23.6	4	7	4	0.933	0.721	0.972	0.685	0.986	0.729	0.996	0.338	1.001	0.53	1.042	0.474	1.056	0.462	1.067	0.222	1.073	0.38	1.014	0.878	1.024	0.741	1.03	0.775	1.01	0.417	1.015	0.656	1.005	0.931	cytoplasm				K12165			IPR016135;	Ubiquitin-conjugating enzyme/RWD-like;
c105732_g1	"gi|462402469|gb|EMJ08026.1| hypothetical protein PRUPE_ppa026294mg, partial [Prunus persica]"	28.747	12.525	5.3	1	1	1	1.087		0.91		1.063		1.087		0.927		0.837		0.978		1		0.852		1.169		1.195		1.018		1.023		0.871		0.852		cytoplasm	GO:0044699 single-organism process; GO:0008152 metabolic process; GO:0044238 primary metabolic process; GO:0044710 single-organism metabolic process; GO:0006629 lipid metabolic process; GO:0071704 organic substance metabolic process;		GO:0016787 hydrolase activity; GO:0016298 lipase activity; GO:0003824 catalytic activity; GO:0016788 hydrolase activity, acting on ester bonds;				IPR001087; IPR013830;	GDSL lipase/esterase; SGNH hydrolase-type esterase domain;
c105733_g1	gi|502176848|ref|XP_004515952.1| PREDICTED: uncharacterized protein LOC101506186 [Cicer arietinum]	11.511	16.895	20.2	2	4	2	1.186	0.168	0.841	0.0915	1.141	0.181	1.087	0.326	1.05	0.532	0.709	0.029	0.963	0.645	0.916	0.328	0.886	0.224	1.357	0.0196	1.292	0.0265	1.249	0.0382	0.952	0.416	0.92	0.248	0.967	0.575	chloroplast
c105738_g1	gi|297738378|emb|CBI27579.3| unnamed protein product [Vitis vinifera]	19.696	12.698	12.4	2	2	2	0.77		0.864		0.774		0.898		1.055		1.122		1.005		1.166		1.37		0.896		1.039		1.221		1.16		1.363		1.175		nucleus			GO:0016462 pyrophosphatase activity; GO:0004386 helicase activity; GO:0003824 catalytic activity; GO:0016817 hydrolase activity, acting on acid anhydrides; GO:0016787 hydrolase activity; GO:0016818 hydrolase activity, acting on acid anhydrides, in phosphorus-containing anhydrides; GO:0017111 nucleoside-triphosphatase activity;				IPR007502; IPR027417;	Helicase-associated domain; P-loop containing nucleoside triphosphate hydrolase;
c105749_g1	gi|225430908|ref|XP_002276691.1| PREDICTED: putative RNA-binding protein Luc7-like 2 [Vitis vinifera] gi|297735244|emb|CBI17606.3| unnamed protein product [Vitis vinifera]	10.082	34.785	31	5	9	5	1.04	0.125	0.982	0.921	0.938	0.302	1.013	0.453	1.1	0.0113	0.944	0.101	0.901	0.0186	0.974	0.283	1.058	0.49	0.954	0.177	1.031	0.422	1.12	0.00294	1.08	0.0564	1.173	0.000405	1.086	0.023	cytoplasm	GO:0044085 cellular component biogenesis; GO:0006376 mRNA splice site selection; GO:0016043 cellular component organization; GO:0022613 ribonucleoprotein complex biogenesis; GO:0022618 ribonucleoprotein complex assembly; GO:0006725 cellular aromatic compound metabolic process; GO:0044237 cellular metabolic process; GO:0071704 organic substance metabolic process; GO:0000398 mRNA splicing, via spli…	GO:0005685 U1 snRNP; GO:0043229 intracellular organelle; GO:0044446 intracellular organelle part; GO:0032991 macromolecular complex; GO:0044424 intracellular part; GO:0005623 cell; GO:0044422 organelle part; GO:0097525 spliceosomal snRNP complex; GO:0043231 intracellular membrane-bounded organelle; GO:0043226 organelle; GO:0005634 nucleus; GO:0044464 cell part; GO:0005622 intracellular; GO:199090…	GO:0097159 organic cyclic compound binding; GO:1901363 heterocyclic compound binding; GO:0003729 mRNA binding; GO:0003723 RNA binding; GO:0005488 binding; GO:0003676 nucleic acid binding;
c105770_g1	gi|225441209|ref|XP_002266542.1| PREDICTED: uncharacterized protein LOC100257160 [Vitis vinifera] gi|297739954|emb|CBI30136.3| unnamed protein product [Vitis vinifera]	14.597	13.317	12.9	2	2	2	0.932	0.0634	0.91	0.00644	0.914	0.00456	1.018	0.146	1.133	0.0604	0.976	0.324	0.98	0.38	1.092	0.0471	1.216	0.0334	1.005	0.692	1.119	0.00746	1.246	0.0199	1.114	0.00628	1.24	0.0202	1.114	0.0831	nucleus
c105805_g1	gi|118484565|gb|ABK94156.1| unknown [Populus trichocarpa]	11.65	6.7075	48.5	7	11	1																															cytoplasm	GO:0006518 peptide metabolic process; GO:0043043 peptide biosynthetic process; GO:0044267 cellular protein metabolic process; GO:0006807 nitrogen compound metabolic process; GO:0009058 biosynthetic process; GO:0043603 cellular amide metabolic process; GO:0044238 primary metabolic process; GO:1901566 organonitrogen compound biosynthetic process; GO:1901576 organic substance biosynthetic process; G…	GO:0005840 ribosome; GO:0043226 organelle; GO:0043229 intracellular organelle; GO:0043232 intracellular non-membrane-bounded organelle; GO:0044464 cell part; GO:0005622 intracellular; GO:0005737 cytoplasm; GO:0032991 macromolecular complex; GO:0044424 intracellular part; GO:1990904 ribonucleoprotein complex; GO:0005623 cell; GO:0030529 intracellular ribonucleoprotein complex; GO:0044444 cytoplasm…	GO:0003735 structural constituent of ribosome; GO:0005198 structural molecule activity;				IPR009000;	Translation protein, beta-barrel domain;
c105809_g2	gi|71534920|gb|AAZ32864.1| coatomer protein complex subunit beta 2 [Medicago sativa]	10.704	6.8454	20.7	2	3	1	0.945		0.917		0.969		0.978		0.893		0.97		1.026		1.035		0.945		1.057		1.067		0.974		1.009		0.921		0.913		chloroplast			GO:0005515 protein binding; GO:0005488 binding;				IPR017986; IPR015943;	WD40-repeat-containing domain; WD40/YVTN repeat-like-containing domain;
c105830_g2	gi|225429714|ref|XP_002281982.1| PREDICTED: copper transporter 5 [Vitis vinifera] gi|321496084|gb|ADW93919.1| copper transporter [Vitis vinifera]	8.6911	7.8251	19.5	1	1	1																															chloroplast	GO:0006810 transport; GO:0000041 transition metal ion transport; GO:0055085 transmembrane transport; GO:0098655 cation transmembrane transport; GO:0034220 ion transmembrane transport; GO:0006812 cation transport; GO:0098660 inorganic ion transmembrane transport; GO:0006811 ion transport; GO:0030001 metal ion transport; GO:0006825 copper ion transport; GO:0035434 copper ion transmembrane transport…	GO:0031224 intrinsic component of membrane; GO:0016020 membrane; GO:0016021 integral component of membrane; GO:0044425 membrane part;	GO:0046873 metal ion transmembrane transporter activity; GO:0015075 ion transmembrane transporter activity; GO:0005375 copper ion transmembrane transporter activity; GO:0022892 substrate-specific transporter activity; GO:0046915 transition metal ion transmembrane transporter activity; GO:0022890 inorganic cation transmembrane transporter activity; GO:0008324 cation transmembrane transporter activ…	K14686
c105891_g1	gi|20559|emb|CAA31663.1| hsp70 (AA 6 - 651) [Petunia x hybrida]	5.9524	26.881	52.5	1	5	1	0.879	0.0641	1.038	0.555	1.053	0.564	0.956	0.101	0.988	0.941	1.18	0.0383	1.198	0.0421	1.088	0.522	1.124	0.0548	1.015	0.995	0.922	0.0558	0.952	0.59	0.908	0.0628	0.938	0.598	1.033	0.0824	mitochondria							IPR029048;	Heat shock protein 70kD, C-terminal domain;
c105915_g1	gi|225444639|ref|XP_002276089.1| PREDICTED: 21 kDa protein-like [Vitis vinifera]	18.08	13.77	15.8	2	2	2	0.96		0.99		0.929		1.11		0.896		1.031		0.968		1.157		0.934		0.938		1.122		0.905		1.196		0.965		0.807		chloroplast			GO:0004857 enzyme inhibitor activity; GO:0098772 molecular function regulator; GO:0030234 enzyme regulator activity;				IPR006501;	Pectinesterase inhibitor domain;
c105933_g1	"gi|126894|sp|P19446.1|MDHG_CITLA RecName: Full=Malate dehydrogenase, glyoxysomal; Flags: Precursor gi|167284|gb|AAA33041.1| glyoxysomal malate dehydrogenase precursor (EC 1.1.1.37) [Citrullus lanatus subsp. vulgaris]"	21.399	13.296	30.5	6	11	1	0.974	0.833	0.924	0.725	0.97	0.915	1.027	0.85	0.953	0.806	0.949	0.776	0.996	0.988	1.055	0.425	0.978	0.886	1.05	0.876	1.112	0.601	1.031	0.892	1.059	0.831	0.982	0.953	0.928	0.652	cytoplasm	GO:0043648 dicarboxylic acid metabolic process; GO:0008152 metabolic process; GO:0055114 oxidation-reduction process; GO:0044710 single-organism metabolic process; GO:0006108 malate metabolic process; GO:0044281 small molecule metabolic process; GO:0019752 carboxylic acid metabolic process; GO:0044763 single-organism cellular process; GO:0044699 single-organism process; GO:0006082 organic acid me…		GO:0016614 oxidoreductase activity, acting on CH-OH group of donors; GO:0016615 malate dehydrogenase activity; GO:0003824 catalytic activity; GO:0016491 oxidoreductase activity;				IPR016040; IPR001236;	NAD(P)-binding domain; Lactate/malate dehydrogenase, N-terminal;
c105947_g1	gi|470120472|ref|XP_004296326.1| PREDICTED: cellulose synthase-like protein E1-like [Fragaria vesca subsp. vesca]	8.4524	7.2755	20	1	1	1	0.953		0.897		1.171		0.963		0.95		0.941		1.229		1.01		0.996		1.306		1.073		1.059		0.822		0.811		0.986		chloroplast	GO:0016051 carbohydrate biosynthetic process; GO:0044711 single-organism biosynthetic process; GO:0006073 cellular glucan metabolic process; GO:0000271 polysaccharide biosynthetic process; GO:0030243 cellulose metabolic process; GO:0044042 glucan metabolic process; GO:0044763 single-organism cellular process; GO:0044699 single-organism process; GO:0033692 cellular polysaccharide biosynthetic proc…	GO:0016020 membrane;	GO:0016759 cellulose synthase activity; GO:0016758 transferase activity, transferring hexosyl groups; GO:0003824 catalytic activity; GO:0035251 UDP-glucosyltransferase activity; GO:0016760 cellulose synthase (UDP-forming) activity; GO:0008194 UDP-glycosyltransferase activity; GO:0046527 glucosyltransferase activity; GO:0016757 transferase activity, transferring glycosyl groups; GO:0016740 transfe…
c105958_g1	gi|296086385|emb|CBI31974.3| unnamed protein product [Vitis vinifera]	9.4849	41.506	20.7	1	1	1																															cytoplasm	GO:0043632 modification-dependent macromolecule catabolic process; GO:0044265 cellular macromolecule catabolic process; GO:0051603 proteolysis involved in cellular protein catabolic process; GO:0044257 cellular protein catabolic process; GO:0019941 modification-dependent protein catabolic process; GO:0044267 cellular protein metabolic process; GO:0006511 ubiquitin-dependent protein catabolic proc…		GO:0005515 protein binding; GO:0031625 ubiquitin protein ligase binding; GO:0044389 ubiquitin-like protein ligase binding; GO:0005488 binding; GO:0019899 enzyme binding;				IPR001373; IPR016159;	Cullin, N-terminal; Cullin repeat-like-containing domain;
c105988_g1	gi|460365144|ref|XP_004228464.1| PREDICTED: protein CLP1 homolog [Solanum lycopersicum]	13.592	15.003	23.6	3	3	2	0.955	0.455	0.91	0.0678	0.941	0.00398	0.936	0.421	0.893	0.0134	0.953	0.47	0.985	0.817	0.98	0.829	0.935	0.31	1.034	0.312	1.029	0.717	0.982	0.566	0.995	0.947	0.95	0.053	0.954	0.539	cytoplasm							IPR032324;	Clp1, N-terminal beta-sandwich domain;
c106008_g1_m.2279	Uncharacterized protein	10.793	7.9363	18.1	1	1	1	1.042		0.885		0.956		0.963		1.016		0.849		0.918		0.925		0.975		1.08		1.089		1.148		1.008		1.062		1.054		nucleus
c106013_g1	gi|298204484|emb|CBI23759.3| unnamed protein product [Vitis vinifera]	5.8616	6.4565	19.2	1	1	1																															mitochondria			GO:0003824 catalytic activity;				IPR015422;	Pyridoxal phosphate-dependent transferase, major region, subdomain 2;
c106051_g1	gi|225434441|ref|XP_002277656.1| PREDICTED: sorting nexin-2-like [Vitis vinifera]	17.431	22.868	37.4	5	6	3	0.931		0.947		0.953		0.933		0.964		1.018		1.024		1.003		1.035		1.006		0.985		1.017		0.979		1.011		1.032		chloroplast			GO:0008289 lipid binding; GO:0043168 anion binding; GO:0005488 binding; GO:0035091 phosphatidylinositol binding; GO:0005543 phospholipid binding; GO:0043167 ion binding;				IPR001683;	Phox homologous domain;
c106073_g1	"gi|502118573|ref|XP_004496331.1| PREDICTED: ATP synthase subunit d, mitochondrial-like [Cicer arietinum]"	12.462	58.142	79.6	10	15	8	1.142	0.0028	1.119	0.0108	1.138	0.00602	1.086	0.0499	1.139	0.0378	0.981	0.335	0.997	0.59	0.951	0.0202	0.998	0.171	1.017	0.702	0.97	0.234	1.018	0.603	0.954	0.117	1.001	0.396	1.049	0.644	cytoplasm	GO:0009116 nucleoside metabolic process; GO:0042278 purine nucleoside metabolic process; GO:0009167 purine ribonucleoside monophosphate metabolic process; GO:0009117 nucleotide metabolic process; GO:0044699 single-organism process; GO:0046129 purine ribonucleoside biosynthetic process; GO:0009163 nucleoside biosynthetic process; GO:0009058 biosynthetic process; GO:0009156 ribonucleoside monophosp…	GO:0016020 membrane; GO:0098800 inner mitochondrial membrane protein complex; GO:0031090 organelle membrane; GO:0098796 membrane protein complex; GO:0005737 cytoplasm; GO:0032991 macromolecular complex; GO:0098798 mitochondrial protein complex; GO:0044424 intracellular part; GO:0005623 cell; GO:0044455 mitochondrial membrane part; GO:0044422 organelle part; GO:0005740 mitochondrial envelope; GO:0…	GO:0015075 ion transmembrane transporter activity; GO:0022892 substrate-specific transporter activity; GO:0015077 monovalent inorganic cation transmembrane transporter activity; GO:0022890 inorganic cation transmembrane transporter activity; GO:0015078 hydrogen ion transmembrane transporter activity; GO:0008324 cation transmembrane transporter activity; GO:0022891 substrate-specific transmembrane…
c106093_g1	gi|225442653|ref|XP_002279706.1| PREDICTED: uncharacterized protein LOC100258307 [Vitis vinifera]	20.184	9.6754	7.8	1	1	1																															cytoplasm							IPR004864;	Late embryogenesis abundant protein, LEA-14;
c106112_g2	gi|156070776|gb|ABU45190.1| unknown [Capsicum frutescens]	7.282	27.811	41.8	2	2	2	1.054		1.099		1.103		1.02		1.273		1.044		1.047		0.968		1.208		1.003		0.927		1.157		0.925		1.154		1.248		cytoplasm			GO:0097159 organic cyclic compound binding; GO:1901363 heterocyclic compound binding; GO:1901265 nucleoside phosphate binding; GO:0005488 binding; GO:0003676 nucleic acid binding; GO:0000166 nucleotide binding; GO:0036094 small molecule binding;	K12837	U2AF2; splicing factor U2AF 65 kDa subunit	ath03040 Spliceosome - Arabidopsis thaliana (thale cress);	IPR000504; IPR012677;	RNA recognition motif domain; Nucleotide-binding alpha-beta plait domain;
c106124_g1	"gi|255575768|ref|XP_002528783.1| dynamin, putative [Ricinus communis] gi|223531786|gb|EEF33605.1| dynamin, putative [Ricinus communis]"	4.493	6.5195	26.3	1	1	1																															mitochondria			GO:1901265 nucleoside phosphate binding; GO:0001882 nucleoside binding; GO:0043167 ion binding; GO:0016817 hydrolase activity, acting on acid anhydrides; GO:0016787 hydrolase activity; GO:0000166 nucleotide binding; GO:0017111 nucleoside-triphosphatase activity; GO:0097159 organic cyclic compound binding; GO:1901363 heterocyclic compound binding; GO:0032549 ribonucleoside binding; GO:0097367 carb…				IPR003130; IPR020850;	Dynamin GTPase effector; GTPase effector domain;
c106153_g1	gi|225437598|ref|XP_002271147.1| PREDICTED: nodal modulator 1 [Vitis vinifera] gi|297743995|emb|CBI36965.3| unnamed protein product [Vitis vinifera]	13.349	44.433	26	3	6	3	0.982	0.406	0.989	0.884	0.955	0.246	0.983	0.635	1.018	0.336	1.007	0.465	0.973	0.992	1.001	0.735	1.036	0.161	0.966	0.309	0.994	0.715	1.029	0.292	1.029	0.677	1.065	0.0846	1.035	0.247	extracellular							IPR013783;	Immunoglobulin-like fold;
c106180_g1	gi|470117248|ref|XP_004294773.1| PREDICTED: UDP-glycosyltransferase 87A1-like [Fragaria vesca subsp. vesca]	36.073	66.209	25.6	6	9	6	1.123	0.0303	0.972	0.256	0.999	0.33	1.075	0.00252	1.133	0.128	0.865	0.0226	0.89	0.155	0.957	0.746	1.009	0.929	1.028	0.124	1.106	0.00746	1.166	0.0464	1.076	0.0419	1.134	0.273	1.054	0.72	chloroplast
c106183_g1	gi|225442156|ref|XP_002275541.1| PREDICTED: 40S ribosomal protein S3-3 [Vitis vinifera] gi|297743020|emb|CBI35887.3| unnamed protein product [Vitis vinifera]	23.876	34.993	19.8	5	8	1	0.975	0.067	0.995	0.721	0.879	0.0605	0.985	0.0865	1.077	0.0797	1.02	0.28	0.901	0.0888	1.01	0.335	1.104	0.0495	0.883	0.0712	0.99	0.505	1.082	0.0893	1.121	0.0755	1.225	0.037	1.093	0.0576	cytoplasm	GO:0006518 peptide metabolic process; GO:0043043 peptide biosynthetic process; GO:0044267 cellular protein metabolic process; GO:0006807 nitrogen compound metabolic process; GO:0009058 biosynthetic process; GO:0043603 cellular amide metabolic process; GO:0044238 primary metabolic process; GO:1901566 organonitrogen compound biosynthetic process; GO:1901576 organic substance biosynthetic process; G…	GO:0005840 ribosome; GO:0043229 intracellular organelle; GO:0043232 intracellular non-membrane-bounded organelle; GO:0015935 small ribosomal subunit; GO:0044446 intracellular organelle part; GO:0005737 cytoplasm; GO:0032991 macromolecular complex; GO:0044424 intracellular part; GO:0005623 cell; GO:0044422 organelle part; GO:0043228 non-membrane-bounded organelle; GO:0043226 organelle; GO:0044391 …	GO:0097159 organic cyclic compound binding; GO:1901363 heterocyclic compound binding; GO:0003723 RNA binding; GO:0005488 binding; GO:0003676 nucleic acid binding; GO:0005198 structural molecule activity; GO:0003735 structural constituent of ribosome;	K02985	RP-S3e; small subunit ribosomal protein S3e	ath03010 Ribosome - Arabidopsis thaliana (thale cress);	IPR009019; IPR004044; IPR015946; IPR001351;	K homology domain, prokaryotic type; K Homology domain, type 2; K homology domain-like, alpha/beta; Ribosomal protein S3, C-terminal;
c106186_g1	"gi|255572716|ref|XP_002527291.1| ATP binding protein, putative [Ricinus communis] gi|223533384|gb|EEF35135.1| ATP binding protein, putative [Ricinus communis]"	13.595	7.2554	9	1	2	1	1.003		1.014		1.118		0.904		0.757		1.011		1.115		0.901		0.754		1.103		0.891		0.746		0.808		0.677		0.838		chloroplast							IPR011009;	Protein kinase-like domain;
c106187_g2_m.2362	Uncharacterized protein	14.44	27.023	18	1	1	1	1.054		0.962		0.916		1.118		1.067		0.913		0.869		1.061		1.013		0.952		1.162		1.109		1.221		1.165		0.955		chloroplast
c106282_g1	gi|161789848|gb|ABX79672.1| glutamine synthetase [Camellia sinensis]	7.8077	7.061	13.9	1	2	1	0.959	0.275	0.987	0.866	0.993	0.922	1.094	0.0811	1.174	0.116	1.029	0.719	1.036	0.596	1.141	0.0357	1.224	0.0739	1.007	0.943	1.109	0.287	1.19	0.197	1.101	0.245	1.182	0.175	1.073	0.365	nucleus	GO:0009064 glutamine family amino acid metabolic process; GO:0008652 cellular amino acid biosynthetic process; GO:0006542 glutamine biosynthetic process; GO:0016053 organic acid biosynthetic process; GO:0044711 single-organism biosynthetic process; GO:0044281 small molecule metabolic process; GO:0006541 glutamine metabolic process; GO:0044763 single-organism cellular process; GO:0044699 single-or…		GO:0016879 ligase activity, forming carbon-nitrogen bonds; GO:0016211 ammonia ligase activity; GO:0004356 glutamate-ammonia ligase activity; GO:0016880 acid-ammonia (or amide) ligase activity; GO:0003824 catalytic activity; GO:0016874 ligase activity;				IPR008147;	Glutamine synthetase, beta-Grasp domain;
c106288_g1	gi|462396762|gb|EMJ02561.1| hypothetical protein PRUPE_ppa012086mg [Prunus persica]	3.1767	19.203	75	2	3	2	0.938	0.504	0.978	0.844	0.933	0.52	0.941	0.531	0.932	0.461	1.043	0.544	0.995	0.92	1.003	0.906	0.993	0.719	0.954	0.575	0.962	0.586	0.952	0.483	1.008	0.878	0.998	0.958	0.99	0.703
c106297_g1	gi|225456424|ref|XP_002284270.1| PREDICTED: mitochondrial import inner membrane translocase subunit Tim8 [Vitis vinifera] gi|297734470|emb|CBI15717.3| unnamed protein product [Vitis vinifera]	8.6289	42.648	43.4	3	3	3	1.143		1.131		1.269		1.324		1.427		0.99		1.11		1.158		1.248		1.122		1.17		1.261		1.043		1.124		1.077		chloroplast				K17780			IPR004217;	Tim10/DDP family zinc finger;
c106316_g2	gi|225462507|ref|XP_002269087.1| PREDICTED: protein SRG1 [Vitis vinifera] gi|297740615|emb|CBI30797.3| unnamed protein product [Vitis vinifera]	41.315	29.315	11.6	4	4	4	1.018	0.316	1.029	0.257	1.036	0.912	0.982	0.788	1.024	0.936	1.01	0.899	1.017	0.525	0.965	0.506	1.006	0.434	1.007	0.542	0.955	0.49	0.996	0.425	0.948	0.924	0.989	0.969	1.043	0.875	cytoplasm	GO:0044699 single-organism process; GO:0008152 metabolic process; GO:0055114 oxidation-reduction process; GO:0044710 single-organism metabolic process;		GO:0003824 catalytic activity; GO:0016491 oxidoreductase activity;				IPR005123; IPR027443; IPR026992;	Oxoglutarate/iron-dependent dioxygenase; Isopenicillin N synthase-like; Non-haem dioxygenase N-terminal domain;
c106380_g1	gi|462417457|gb|EMJ22194.1| hypothetical protein PRUPE_ppa005774mg [Prunus persica]	46.217	159.62	34.8	11	22	10	0.894	0.000101	1.187	0.000156	0.955	0.0187	1.14	0.000796	1.045	0.831	1.327	2.48e-10	1.068	0.0145	1.275	1.04e-09	1.169	4.36e-05	0.805	7.14e-09	0.961	0.531	0.88	0.000239	1.194	4.25e-08	1.094	0.00928	0.916	0.00126	cytoplasm			GO:0016746 transferase activity, transferring acyl groups; GO:0016747 transferase activity, transferring acyl groups other than amino-acyl groups; GO:0003824 catalytic activity; GO:0016740 transferase activity;				IPR023213;	Chloramphenicol acetyltransferase-like domain;
c106403_g1	gi|22857912|gb|AAL91666.1| pollen specific actin-depolymerizing factor 1 [Nicotiana tabacum]	15.656	6.8689	7.4	1	1	1	1.015		0.724		0.825		0.813		0.614		0.714		0.813		0.801		0.605		1.139		1.122		0.847		0.985		0.744		0.755		chloroplast	GO:0051261 protein depolymerization; GO:0016043 cellular component organization; GO:0071822 protein complex subunit organization; GO:0044763 single-organism cellular process; GO:0032984 macromolecular complex disassembly; GO:0007015 actin filament organization; GO:0008154 actin polymerization or depolymerization; GO:0044699 single-organism process; GO:0030042 actin filament depolymerization; GO:0…	GO:0043226 organelle; GO:0005856 cytoskeleton; GO:0043229 intracellular organelle; GO:0043232 intracellular non-membrane-bounded organelle; GO:0044464 cell part; GO:0005622 intracellular; GO:0044424 intracellular part; GO:0005623 cell; GO:0015629 actin cytoskeleton; GO:0043228 non-membrane-bounded organelle;	GO:0003779 actin binding; GO:0005515 protein binding; GO:0008092 cytoskeletal protein binding; GO:0005488 binding;	K05765			IPR029006; IPR002108;	ADF-H/Gelsolin-like domain; Actin-depolymerising factor homology domain;
c106433_g1	gi|225456291|ref|XP_002279916.1| PREDICTED: conserved oligomeric Golgi complex subunit 2 [Vitis vinifera] gi|297734402|emb|CBI15649.3| unnamed protein product [Vitis vinifera]	16.285	26.735	31	4	4	4	0.928	0.109	0.926	0.149	0.934	0.284	1.042	0.343	1.045	0.297	0.998	0.912	1.007	0.882	1.123	0.0213	1.126	0.0146	1.009	0.854	1.125	0.0481	1.129	0.0407	1.115	0.126	1.119	0.115	1.003	0.888	chloroplast							IPR024603;	COG complex component, COG2, C-terminal;
c106445_g1	gi|242037191|ref|XP_002465990.1| hypothetical protein SORBIDRAFT_01g049670 [Sorghum bicolor] gi|241919844|gb|EER92988.1| hypothetical protein SORBIDRAFT_01g049670 [Sorghum bicolor]	8.3896	29.939	57.7	4	6	4	1.042	0.0824	1.042	0.315	1.154	0.00644	1.157	0.0411	1.303	8.31e-05	1	0.339	1.108	0.143	1.11	0.367	1.251	0.00102	1.108	0.0243	1.11	0.124	1.251	0.00016	1.002	0.848	1.129	0.0103	1.127	0.0874	chloroplast				K17777			IPR004217;	Tim10/DDP family zinc finger;
c106446_g2	"gi|255539136|ref|XP_002510633.1| scythe/bat3, putative [Ricinus communis] gi|223551334|gb|EEF52820.1| scythe/bat3, putative [Ricinus communis]"	15.701	7.1879	7.7	1	1	1	0.971		0.873		1.244		1.118		0.821		0.899		1.282		1.152		0.846		1.426		1.281		0.941		0.898		0.66		0.735		cytoplasm
c106448_g3	gi|460376526|ref|XP_004234049.1| PREDICTED: cysteine-rich repeat secretory protein 3-like [Solanum lycopersicum]	18.723	46.565	15.4	2	2	2	1.141		1.082		1.201		1.351		1.051		0.948		1.053		1.185		0.922		1.111		1.249		0.972		1.125		0.875		0.778		chloroplast							IPR002902;	Gnk2-homologous domain;
c106472_g1	gi|225440482|ref|XP_002273139.1| PREDICTED: aldo-keto reductase family 4 member C9 [Vitis vinifera] gi|297740312|emb|CBI30494.3| unnamed protein product [Vitis vinifera]	35.222	10.435	3.1	1	1	1																															chloroplast	GO:0044699 single-organism process; GO:0008152 metabolic process; GO:0055114 oxidation-reduction process; GO:0044710 single-organism metabolic process;		GO:0003824 catalytic activity; GO:0016491 oxidoreductase activity;				IPR023210;	NADP-dependent oxidoreductase domain;
c106473_g1	gi|441482370|gb|AGC39176.1| thaumatin-like protein [Actinidia chinensis]	24.414	59.221	24	4	6	4	1.721	0.000958	1.113	0.0653	1.803	0.00204	1.939	0.00218	0.613	0.0862	0.647	0.00108	1.047	0.839	1.127	0.847	0.356	0.0445	1.619	0.00358	1.742	0.00398	0.551	0.0985	1.076	0.745	0.34	0.0112	0.316	0.0105	chloroplast
c106486_g1	gi|462403151|gb|EMJ08708.1| hypothetical protein PRUPE_ppa013816mg [Prunus persica]	5.2309	-2	22.9	1	1	1	1.209		1.267		1.24		1.198		1.048		1.048		1.026		0.991		0.867		0.978		0.945		0.827		0.966		0.845		0.875		mitochondria
c106497_g1	gi|462411032|gb|EMJ16081.1| hypothetical protein PRUPE_ppa022687mg [Prunus persica]	7.6727	6.557	13.4	1	1	1	0.906		0.858		0.902		0.875		1		0.948		0.996		0.967		1.104		1.051		1.02		1.165		0.971		1.109		1.142		nucleus
c106511_g1	gi|255578949|ref|XP_002530327.1| conserved hypothetical protein [Ricinus communis] gi|223530131|gb|EEF32043.1| conserved hypothetical protein [Ricinus communis]	7.3912	12.836	37.9	2	2	2	0.99		0.763		0.843		0.825		0.859		0.771		0.851		0.834		0.868		1.105		1.082		1.127		0.979		1.02		1.041		nucleus
c106534_g1	gi|297805718|ref|XP_002870743.1| predicted protein [Arabidopsis lyrata subsp. lyrata] gi|297316579|gb|EFH47002.1| predicted protein [Arabidopsis lyrata subsp. lyrata]	5.2647	12.921	39.1	1	1	1																															nucleus
c106551_g2	gi|357490923|ref|XP_003615749.1| NBS-LRR resistance protein [Medicago truncatula] gi|355517084|gb|AES98707.1| NBS-LRR resistance protein [Medicago truncatula]	10.621	6.1397	14	1	2	1	0.998	0.93	1.025	0.591	1.039	0.464	0.985	0.294	0.874	0.0986	1.027	0.602	1.041	0.482	0.987	0.633	0.876	0.116	1.014	0.825	0.961	0.389	0.853	0.106	0.948	0.32	0.841	0.101	0.887	0.115	nucleus							IPR032675;	Leucine-rich repeat domain, L domain-like;
c106580_g1	gi|226507438|ref|NP_001148310.1| calmodulin [Zea mays] gi|170096224|ref|XP_001879332.1| predicted protein [Laccaria bicolor S238N-H82] gi|299739009|ref|XP_001834963.2| calmodulin [Coprinopsis cinerea okayama7#130] gi|164645700|gb|EDR09947.1| predicted protein [Laccaria bicolor S238N-H82] gi|195617410|gb|ACG30535.1| calmodulin [Zea mays] gi|298403579|gb|EAU86845.2| calmodulin [Coprinopsis cinerea …	15.58	11.796	17.4	3	7	2	1.219	0.00308	1.012	0.799	1.155	0.0018	1.048	0.0789	1.015	0.977	0.83	0.0131	0.947	0.116	0.86	0.0098	0.833	0.00298	1.141	0.065	1.035	0.185	1.003	0.785	0.908	0.00776	0.879	0.00162	0.969	0.0776	extracellular			GO:0043169 cation binding; GO:0046872 metal ion binding; GO:0005509 calcium ion binding; GO:0005488 binding; GO:0043167 ion binding;	K02183	CALM; calmodulin	ath04070 Phosphatidylinositol signaling system - Arabidopsis thaliana (thale cress); ath04016 MAPK signaling pathway - plant - Arabidopsis thaliana (thale cress); ath04626 Plant-pathogen interaction - Arabidopsis thaliana (thale cress);	IPR011992; IPR002048;	EF-hand domain pair; EF-hand domain;
c106590_g1	gi|459649445|gb|AGG76001.1| annexin AnxGb5 [Gossypium barbadense]	35.859	111.34	35.5	10	14	10	0.649	1.86e-12	0.965	0.627	0.885	0.00598	0.714	9.31e-11	0.783	5.25e-07	1.488	5.33e-12	1.364	6.69e-12	1.1	0.000778	1.207	1.16e-07	0.917	0.0232	0.739	3.28e-10	0.811	2.09e-06	0.806	9.18e-10	0.885	0.000178	1.097	0.000363	cytoskeleton			GO:0005544 calcium-dependent phospholipid binding; GO:0005488 binding; GO:0005543 phospholipid binding; GO:0043167 ion binding; GO:0008289 lipid binding; GO:0043169 cation binding; GO:0046872 metal ion binding; GO:0043168 anion binding; GO:0005509 calcium ion binding;
c106594_g1	gi|359492084|ref|XP_002284740.2| PREDICTED: uncharacterized protein LOC100254082 [Vitis vinifera] gi|147804669|emb|CAN73522.1| hypothetical protein VITISV_004987 [Vitis vinifera]	24.658	12.426	8.6	1	1	1	0.856		1.025		0.782		0.857		1.071		1.197		0.914		1.001		1.251		0.764		0.836		1.046		1.095		1.369		1.25		cytoplasm			GO:0097159 organic cyclic compound binding; GO:1901363 heterocyclic compound binding; GO:0005488 binding; GO:0003676 nucleic acid binding;
c106621_g1	gi|157267420|gb|ABV26426.1| light-harvesting chlorophyll a/b-binding protein [Camellia sinensis]	7.4835	23.865	23.6	2	2	2	1.242	0.216	0.989	0.927	1.061	0.687	1.178	0.306	1.322	0.167	0.796	0.0187	0.854	0.152	0.948	0.234	1.064	0.324	1.073	0.399	1.192	0.0442	1.337	0.0292	1.111	0.281	1.246	0.116	1.122	0.164	chloroplast
c106629_g2	gi|225425041|ref|XP_002270620.1| PREDICTED: uridine-cytidine kinase C [Vitis vinifera] gi|297738236|emb|CBI27437.3| unnamed protein product [Vitis vinifera]	2.9934	6.3842	34.6	1	1	1	0.957		0.972		0.999		0.913		1.147		1.016		1.044		0.955		1.199		1.028		0.94		1.18		0.914		1.148		1.255
c106631_g1	gi|296089612|emb|CBI39431.3| unnamed protein product [Vitis vinifera]	21.968	146.43	56.3	9	15	8	1.08	0.0803	1.069	0.11	1.014	0.64	1.039	0.826	1.078	0.144	0.99	0.84	0.939	0.0152	0.962	0.222	0.998	0.574	0.948	0.0467	0.972	0.271	1.008	0.759	1.025	0.905	1.063	0.0643	1.037	0.332	cytoplasm							IPR023210;	NADP-dependent oxidoreductase domain;
c106674_g1	gi|255584655|ref|XP_002533050.1| conserved hypothetical protein [Ricinus communis] gi|223527148|gb|EEF29320.1| conserved hypothetical protein [Ricinus communis]	8.7989	6.9233	15.2	1	1	1																															chloroplast			GO:0047429 nucleoside-triphosphate diphosphatase activity; GO:0016817 hydrolase activity, acting on acid anhydrides; GO:0016787 hydrolase activity; GO:0016462 pyrophosphatase activity; GO:0016818 hydrolase activity, acting on acid anhydrides, in phosphorus-containing anhydrides; GO:0003824 catalytic activity;
c106703_g1	gi|225435271|ref|XP_002285035.1| PREDICTED: protein transport protein Sec61 subunit beta [Vitis vinifera]	10.967	98.746	40.7	3	14	3	0.95	0.15	1.021	0.415	0.937	0.0338	1.035	0.143	1.293	5.31e-08	1.075	0.0337	0.986	0.447	1.09	0.000618	1.361	2.33e-10	0.918	0.00796	1.014	0.743	1.266	2.1e-06	1.105	1.57e-05	1.38	1.46e-11	1.249	1.25e-07	chloroplast				K09481	SEC61B; protein transport protein SEC61 subunit beta	ath03060 Protein export - Arabidopsis thaliana (thale cress); ath04141 Protein processing in endoplasmic reticulum - Arabidopsis thaliana (thale cress); ath04145 Phagosome - Arabidopsis thaliana (thale cress);
c106711_g1	gi|225431922|ref|XP_002276956.1| PREDICTED: DNA-directed RNA polymerase II subunit RPB9 [Vitis vinifera] gi|147769002|emb|CAN66735.1| hypothetical protein VITISV_024186 [Vitis vinifera] gi|296083263|emb|CBI22899.3| unnamed protein product [Vitis vinifera]	10.615	79.448	66.7	6	9	6	1.023	0.533	0.988	0.527	0.968	0.242	1.02	0.619	0.937	0.0364	0.966	0.998	0.946	0.463	0.997	0.893	0.916	0.0475	0.979	0.454	1.032	0.889	0.949	0.0429	1.054	0.409	0.969	0.204	0.919	0.0459	chloroplast	GO:0018130 heterocycle biosynthetic process; GO:0006725 cellular aromatic compound metabolic process; GO:0097659 nucleic acid-templated transcription; GO:0034654 nucleobase-containing compound biosynthetic process; GO:1901360 organic cyclic compound metabolic process; GO:0006807 nitrogen compound metabolic process; GO:0032774 RNA biosynthetic process; GO:0009058 biosynthetic process; GO:0044238 p…			K03017	RPB9; DNA-directed RNA polymerase II subunit RPB9	ath00240 Pyrimidine metabolism - Arabidopsis thaliana (thale cress); ath03020 RNA polymerase - Arabidopsis thaliana (thale cress); ath00230 Purine metabolism - Arabidopsis thaliana (thale cress); ath01100 Metabolic pathways - Arabidopsis thaliana (thale cress);	IPR001529;	DNA-directed RNA polymerase, M/15kDa subunit;
c106712_g2	gi|225436831|ref|XP_002270535.1| PREDICTED: U3 small nucleolar RNA-associated protein 15 homolog [Vitis vinifera]	52.204	102.59	10.7	3	4	3	1.003	0.32	1.038	0.262	1.043	0.29	1.063	0.0688	1.235	0.00222	1.035	0.774	1.04	0.808	1.06	0.115	1.231	0.000901	1.005	0.988	1.024	0.226	1.19	0.0016	1.019	0.273	1.184	0.00248	1.162	0.00112	chloroplast	GO:0016072 rRNA metabolic process; GO:0006396 RNA processing; GO:0034470 ncRNA processing; GO:0044085 cellular component biogenesis; GO:0022613 ribonucleoprotein complex biogenesis; GO:0006725 cellular aromatic compound metabolic process; GO:0006807 nitrogen compound metabolic process; GO:0042254 ribosome biogenesis; GO:1901360 organic cyclic compound metabolic process; GO:0044238 primary metabol…	GO:0043229 intracellular organelle; GO:0043232 intracellular non-membrane-bounded organelle; GO:0044446 intracellular organelle part; GO:0031981 nuclear lumen; GO:0044424 intracellular part; GO:0005730 nucleolus; GO:0005623 cell; GO:0044422 organelle part; GO:0043228 non-membrane-bounded organelle; GO:0043226 organelle; GO:0043231 intracellular membrane-bounded organelle; GO:0031974 membrane-encl…	GO:0005515 protein binding; GO:0005488 binding;	K14549	UTP15; U3 small nucleolar RNA-associated protein 15	ath03008 Ribosome biogenesis in eukaryotes - Arabidopsis thaliana (thale cress);	IPR017986; IPR018983; IPR015943;	WD40-repeat-containing domain; U3 small nucleolar RNA-associated protein 15, C-terminal; WD40/YVTN repeat-like-containing domain;
c106727_g1	"gi|255574345|ref|XP_002528086.1| Protein SIS1, putative [Ricinus communis] gi|223532475|gb|EEF34265.1| Protein SIS1, putative [Ricinus communis]"	21.544	44.591	18	3	4	3	0.993	0.729	1.018	0.849	0.955	0.295	1.034	0.473	1.117	0.0461	1.025	0.916	0.961	0.243	1.041	0.0528	1.125	0.00604	0.938	0.357	1.015	0.323	1.097	0.0311	1.083	0.0577	1.17	0.0095	1.081	0.0288	nucleus				K09510			IPR001623;	DnaJ domain;
c106744_g1	gi|4102725|gb|AAD10238.1| TATA-box binding protein [Phaseolus vulgaris]	20.06	5.8878	5.6	1	1	1																															chloroplast	GO:0018130 heterocycle biosynthetic process; GO:0006725 cellular aromatic compound metabolic process; GO:0097659 nucleic acid-templated transcription; GO:0006352 DNA-templated transcription, initiation; GO:0034654 nucleobase-containing compound biosynthetic process; GO:1901360 organic cyclic compound metabolic process; GO:0006807 nitrogen compound metabolic process; GO:0009058 biosynthetic proces…		GO:0097159 organic cyclic compound binding; GO:1901363 heterocyclic compound binding; GO:0003677 DNA binding; GO:0005488 binding; GO:0003676 nucleic acid binding;	K03120	TBP; transcription initiation factor TFIID TATA-box-binding protein	ath03022 Basal transcription factors - Arabidopsis thaliana (thale cress);	IPR012295;	Beta2-adaptin/TBP, C-terminal domain;
c106761_g1_m.2621	Uncharacterized protein	24.803	6.1464	4	1	1	1	0.846		0.855		0.823		0.971		1.017		1.011		0.973		1.148		1.202		0.962		1.136		1.189		1.18		1.236		1.047		cytoplasm
c106801_g1	gi|378405612|gb|AFB82645.1| quinone oxidoreductase [Camellia sinensis]	7.4656	11.545	32.8	2	2	2																															cytoplasm
c106864_g1	gi|388516033|gb|AFK46078.1| unknown [Lotus japonicus]	10.72	54.429	36.7	4	8	2	0.88	0.0138	0.974	0.39	0.868	0.0129	0.994	0.666	0.951	0.08	1.107	0.0685	0.986	0.725	1.129	0.00456	1.081	0.0298	0.891	0.0568	1.02	0.462	0.977	0.535	1.145	0.0053	1.096	0.0279	0.957	0.0149	cytoplasm	GO:0008152 metabolic process; GO:0005975 carbohydrate metabolic process; GO:0044238 primary metabolic process; GO:0071704 organic substance metabolic process;		GO:0016853 isomerase activity; GO:0003824 catalytic activity; GO:0016866 intramolecular transferase activity; GO:0016868 intramolecular transferase activity, phosphotransferases;				IPR016055; IPR005844;	Alpha-D-phosphohexomutase, alpha/beta/alpha I/II/III; Alpha-D-phosphohexomutase, alpha/beta/alpha domain I;
c106880_g2	gi|11558417|emb|CAC17793.1| endochitinase [Nicotiana sylvestris]	28.257	121.79	20.8	4	5	4	1.995	7.6e-05	1.031	0.378	0.922	0.325	1.011	0.527	1.146	0.0372	0.517	1.52e-05	0.462	2.25e-06	0.507	2e-06	0.574	5.77e-05	0.894	0.0248	0.981	0.601	1.112	0.0401	1.097	0.0308	1.243	0.00188	1.133	0.0141	cytoplasm	GO:1901071 glucosamine-containing compound metabolic process; GO:0006030 chitin metabolic process; GO:0044036 cell wall macromolecule metabolic process; GO:0006026 aminoglycan catabolic process; GO:1901136 carbohydrate derivative catabolic process; GO:0006807 nitrogen compound metabolic process; GO:0006032 chitin catabolic process; GO:0005975 carbohydrate metabolic process; GO:0044238 primary met…		GO:0004553 hydrolase activity, hydrolyzing O-glycosyl compounds; GO:0016787 hydrolase activity; GO:0004568 chitinase activity; GO:0003824 catalytic activity; GO:0016798 hydrolase activity, acting on glycosyl bonds;	K20547	CHIB; basic endochitinase B [EC:3.2.1.14]	ath01100 Metabolic pathways - Arabidopsis thaliana (thale cress); ath00520 Amino sugar and nucleotide sugar metabolism - Arabidopsis thaliana (thale cress); ath04016 MAPK signaling pathway - plant - Arabidopsis thaliana (thale cress);	IPR023346; IPR000726;	Lysozyme-like domain; Glycoside hydrolase, family 19, catalytic;
c106893_g1	gi|225466053|ref|XP_002263278.1| PREDICTED: 21 kDa protein [Vitis vinifera] gi|7406663|emb|CAB85625.1| putative ripening-related protein [Vitis vinifera] gi|147860756|emb|CAN79279.1| hypothetical protein VITISV_005237 [Vitis vinifera] gi|296084181|emb|CBI24569.3| unnamed protein product [Vitis vinifera] gi|433021747|gb|AGB13718.1| putative pectin methylesterase inhibitor [Vitis vinifera]	18.196	73.148	27.7	4	5	4	0.888	0.00942	0.72	3.05e-07	1.007	0.357	0.886	0.0505	0.693	1.31e-06	0.811	2.06e-06	1.134	0.0016	0.998	0.787	0.78	1.77e-05	1.398	8.14e-08	1.23	5.57e-05	0.962	0.0999	0.88	0.0136	0.688	5.61e-07	0.782	5.89e-05	nucleus			GO:0004857 enzyme inhibitor activity; GO:0098772 molecular function regulator; GO:0030234 enzyme regulator activity;				IPR006501;	Pectinesterase inhibitor domain;
c106895_g1	gi|462420579|gb|EMJ24842.1| hypothetical protein PRUPE_ppa012710mg [Prunus persica]	17.03	81.078	10.2	1	2	1	0.764		0.888		0.828		0.529		0.374		1.162		1.083		0.693		0.489		0.932		0.596		0.421		0.64		0.451		0.706		plasma membrane			GO:0043169 cation binding; GO:0046872 metal ion binding; GO:0005509 calcium ion binding; GO:0005488 binding; GO:0043167 ion binding;				IPR011992; IPR002048;	EF-hand domain pair; EF-hand domain;
c106901_g3	"gi|255574159|ref|XP_002527995.1| proteasome subunit beta type 6,9, putative [Ricinus communis] gi|223532621|gb|EEF34407.1| proteasome subunit beta type 6,9, putative [Ricinus communis]"	17.529	194.97	55.8	9	25	9	1.117	4.97e-08	1.162	3.89e-11	1.2	9.16e-14	1.123	7.02e-08	1.089	1.19e-06	1.041	0.00878	1.074	2.11e-05	1.005	0.746	0.975	0.359	1.032	0.0708	0.966	0.03	0.937	0.000943	0.936	0.000196	0.907	9.24e-07	0.97	0.244	cytoplasm	GO:0051603 proteolysis involved in cellular protein catabolic process; GO:0044265 cellular macromolecule catabolic process; GO:0044257 cellular protein catabolic process; GO:0044267 cellular protein metabolic process; GO:0044238 primary metabolic process; GO:0044237 cellular metabolic process; GO:0071704 organic substance metabolic process; GO:1901575 organic substance catabolic process; GO:00081…	GO:1902494 catalytic complex; GO:0000502 proteasome complex; GO:0044464 cell part; GO:0005622 intracellular; GO:0005839 proteasome core complex; GO:0032991 macromolecular complex; GO:0044424 intracellular part; GO:1905368 peptidase complex; GO:0005623 cell; GO:0043234 protein complex; GO:1905369 endopeptidase complex;	GO:0004175 endopeptidase activity; GO:0004298 threonine-type endopeptidase activity; GO:0008233 peptidase activity; GO:0070003 threonine-type peptidase activity; GO:0003824 catalytic activity; GO:0070011 peptidase activity, acting on L-amino acid peptides; GO:0016787 hydrolase activity;	K02738	PSMB6; 20S proteasome subunit beta 1 [EC:3.4.25.1]	ath03050 Proteasome - Arabidopsis thaliana (thale cress);	IPR029055;	Nucleophile aminohydrolases, N-terminal;
c106914_g1	gi|224113229|ref|XP_002316429.1| predicted protein [Populus trichocarpa] gi|118481972|gb|ABK92917.1| unknown [Populus trichocarpa] gi|222865469|gb|EEF02600.1| predicted protein [Populus trichocarpa]	14.937	6.2929	7.4	1	1	1	0.922		0.873		1.104		0.893		0.849		0.947		1.197		0.968		0.921		1.264		1.023		0.973		0.809		0.769		0.951		chloroplast				K17782			IPR010625;	CHCH;
c106922_g1	"gi|225468320|ref|XP_002271482.1| PREDICTED: 50S ribosomal protein L12, chloroplastic-like [Vitis vinifera]"	18.097	50.162	25	5	5	5	1.165	0.000841	1.091	0.0174	1.175	0.00108	1.1	0.00562	1.056	0.0191	0.936	0.0442	1.009	0.552	0.944	0.0841	0.906	0.00726	1.078	0.0331	1.008	0.529	0.968	0.518	0.936	0.0577	0.898	0.00832	0.96	0.159	mitochondria	GO:0006518 peptide metabolic process; GO:0043043 peptide biosynthetic process; GO:0044267 cellular protein metabolic process; GO:0006807 nitrogen compound metabolic process; GO:0009058 biosynthetic process; GO:0043603 cellular amide metabolic process; GO:0044238 primary metabolic process; GO:1901566 organonitrogen compound biosynthetic process; GO:1901576 organic substance biosynthetic process; G…	GO:0005840 ribosome; GO:0043226 organelle; GO:0043229 intracellular organelle; GO:0043232 intracellular non-membrane-bounded organelle; GO:0044464 cell part; GO:0005622 intracellular; GO:0005737 cytoplasm; GO:0032991 macromolecular complex; GO:0044424 intracellular part; GO:1990904 ribonucleoprotein complex; GO:0005623 cell; GO:0030529 intracellular ribonucleoprotein complex; GO:0044444 cytoplasm…	GO:0003735 structural constituent of ribosome; GO:0005198 structural molecule activity;	K02935	RP-L7; large subunit ribosomal protein L7/L12	ath03010 Ribosome - Arabidopsis thaliana (thale cress);	IPR014719; IPR013823;	Ribosomal protein L7/L12, C-terminal/adaptor protein ClpS-like; Ribosomal protein L7/L12, C-terminal;
c106930_g1	gi|147795382|emb|CAN74233.1| hypothetical protein VITISV_040224 [Vitis vinifera]	9.3552	15.967	15.3	1	1	1																															cytoplasm			GO:0005515 protein binding; GO:0005488 binding;				IPR011990; IPR013026;	Tetratricopeptide-like helical domain; Tetratricopeptide repeat-containing domain;
c106935_g1	"gi|255538894|ref|XP_002510512.1| Myosin heavy chain, striated muscle, putative [Ricinus communis] gi|223551213|gb|EEF52699.1| Myosin heavy chain, striated muscle, putative [Ricinus communis]"	30.899	11.553	7.3	2	2	2	1.27		1.314		1.146		1.186		1.077		1.034		0.902		0.933		0.848		0.872		0.903		0.82		1.035		0.94		0.909		nucleus
c106952_g1	gi|225431667|ref|XP_002263740.1| PREDICTED: serine/threonine-protein phosphatase 7 [Vitis vinifera]	16.668	6.992	6.8	1	1	1																															nucleus			GO:0016787 hydrolase activity; GO:0003824 catalytic activity;	K15423			IPR029052; IPR004843; IPR006186;	Metallo-dependent phosphatase-like; Calcineurin-like phosphoesterase domain, ApaH type; Serine/threonine-specific protein phosphatase/bis(5-nucleosyl)-tetraphosphatase;
c106959_g1	"gi|255560015|ref|XP_002521026.1| AP-1 complex subunit gamma-2, putative [Ricinus communis] gi|223539863|gb|EEF41443.1| AP-1 complex subunit gamma-2, putative [Ricinus communis]"	12.728	10.473	20.5	2	2	2																															nucleus							IPR008153;	Clathrin adaptor, gamma-adaptin, appendage;
c106960_g1	gi|255560908|ref|XP_002521467.1| conserved hypothetical protein [Ricinus communis] gi|223539366|gb|EEF40957.1| conserved hypothetical protein [Ricinus communis]	12.694	11.783	9.5	1	1	1	0.994		0.969		0.896		0.905		0.957		0.976		0.901		0.911		0.963		0.924		0.933		0.987		1.01		1.068		1.057		chloroplast		GO:0016020 membrane; GO:0043229 intracellular organelle; GO:0005783 endoplasmic reticulum; GO:0042175 nuclear outer membrane-endoplasmic reticulum membrane network; GO:0005737 cytoplasm; GO:0044446 intracellular organelle part; GO:0012505 endomembrane system; GO:0031224 intrinsic component of membrane; GO:0032991 macromolecular complex; GO:0044424 intracellular part; GO:0005623 cell; GO:0016021 i…		K05289	GAA1; glycosylphosphatidylinositol transamidase	ath00563 Glycosylphosphatidylinositol (GPI)-anchor biosynthesis - Arabidopsis thaliana (thale cress); ath01100 Metabolic pathways - Arabidopsis thaliana (thale cress);
c106982_g1	gi|460401621|ref|XP_004246316.1| PREDICTED: regulatory-associated protein of TOR 1-like [Solanum lycopersicum]	21.642	5.919	7.1	1	1	1																															nucleus			GO:0005515 protein binding; GO:0005488 binding;				IPR017986; IPR015943;	WD40-repeat-containing domain; WD40/YVTN repeat-like-containing domain;
c107013_g1	gi|297745817|emb|CBI15873.3| unnamed protein product [Vitis vinifera]	20.209	6.7965	5.2	1	2	1	1.007	0.871	1.059	0.199	0.942	0.126	1.054	0.177	1.059	0.357	1.052	0.341	0.935	0.188	1.047	0.346	1.052	0.461	0.889	0.0221	0.995	0.828	1	0.988	1.119	0.00486	1.125	0.105	1.005	0.909	nucleus				K17973
c107021_g1	gi|359475686|ref|XP_003631731.1| PREDICTED: reticuline oxidase-like protein-like [Vitis vinifera]	9.7461	12.478	22.1	2	2	2	0.878	0.057	0.997	0.971	1.064	0.353	0.907	0.104	0.887	0.143	1.135	0.131	1.211	0.0347	1.032	0.127	1.01	0.825	1.067	0.439	0.909	0.213	0.89	0.211	0.852	0.0535	0.834	0.0799	0.979	0.631	mitochondria
c107021_g2	gi|224056797|ref|XP_002299028.1| predicted protein [Populus trichocarpa] gi|222846286|gb|EEE83833.1| predicted protein [Populus trichocarpa]	21.855	5.9238	5.9	1	1	1	0.803		0.785		0.851		0.925		0.721		0.978		1.06		1.152		0.899		1.084		1.179		0.919		1.087		0.848		0.78		extracellular	GO:0044699 single-organism process; GO:0008152 metabolic process; GO:0055114 oxidation-reduction process; GO:0044710 single-organism metabolic process;		GO:0097159 organic cyclic compound binding; GO:1901363 heterocyclic compound binding; GO:0016614 oxidoreductase activity, acting on CH-OH group of donors; GO:1901265 nucleoside phosphate binding; GO:0050660 flavin adenine dinucleotide binding; GO:0003824 catalytic activity; GO:0005488 binding; GO:0043167 ion binding; GO:0043168 anion binding; GO:0000166 nucleotide binding; GO:0048037 cofactor bin…				IPR016166; IPR016169; IPR006094;	FAD-binding, type 2; CO dehydrogenase flavoprotein-like, FAD-binding, subdomain 2; FAD linked oxidase, N-terminal;
c107040_g1	gi|225432108|ref|XP_002262955.1| PREDICTED: uncharacterized protein LOC100251180 [Vitis vinifera]	28.771	65.056	23.6	5	6	5	0.907	0.0165	1.015	0.826	0.941	0.0453	1.114	0.207	0.936	0.392	1.118	0.115	1.037	0.312	1.228	0.023	1.032	0.465	0.928	0.244	1.098	0.44	0.923	0.433	1.183	0.046	0.994	0.861	0.84	0.14	nucleus							IPR011421;	BCNT-C domain;
c107058_g1	gi|296089154|emb|CBI38857.3| unnamed protein product [Vitis vinifera]	34.833	68.107	24.7	5	9	5	1.072	0.639	1.125	0.1	1.09	0.278	1.132	0.127	1.295	0.0192	1.05	0.186	1.017	0.511	1.056	0.241	1.208	0.0298	0.968	0.225	1.006	0.796	1.151	0.118	1.039	0.322	1.189	0.0548	1.144	0.0878	cytoplasm			GO:0097159 organic cyclic compound binding; GO:1901363 heterocyclic compound binding; GO:0003677 DNA binding; GO:0005488 binding; GO:0003676 nucleic acid binding;				IPR005175;	PPC domain;
c107084_g1	gi|359492859|ref|XP_003634473.1| PREDICTED: uncharacterized protein LOC100855338 [Vitis vinifera]	5.2008	5.8289	17	1	1	1	1.163		1.065		1.27		1.056		0.988		0.916		1.093		0.908		0.85		1.193		0.992		0.928		0.832		0.778		0.935		chloroplast
c107103_g1	gi|31580853|dbj|BAC77531.1| plasma membrane H+-ATPase [Sesbania rostrata]	20.445	6.7932	15.2	3	6	1																															chloroplast							IPR023298;	P-type ATPase, transmembrane domain;
c107113_g2_m.2777	Uncharacterized protein	14.185	16.462	26.4	3	3	3	0.929	0.102	0.927	0.23	0.971	0.206	1.019	0.749	1.116	0.0248	0.998	0.962	1.045	0.26	1.097	0.234	1.202	0.0258	1.047	0.419	1.099	0.287	1.205	0.0626	1.049	0.447	1.15	0.0238	1.096	0.244	nucleus
c107121_g1	gi|297737995|emb|CBI27196.3| unnamed protein product [Vitis vinifera]	10.748	7.3272	21.9	1	1	1																															cytoplasm	GO:0016310 phosphorylation; GO:0044267 cellular protein metabolic process; GO:0044238 primary metabolic process; GO:0044237 cellular metabolic process; GO:0006796 phosphate-containing compound metabolic process; GO:0071704 organic substance metabolic process; GO:0008152 metabolic process; GO:0006468 protein phosphorylation; GO:0006793 phosphorus metabolic process; GO:0044260 cellular macromolecul…		GO:0005524 ATP binding; GO:1901265 nucleoside phosphate binding; GO:0016773 phosphotransferase activity, alcohol group as acceptor; GO:0001882 nucleoside binding; GO:0043167 ion binding; GO:0004672 protein kinase activity; GO:0000166 nucleotide binding; GO:0097159 organic cyclic compound binding; GO:1901363 heterocyclic compound binding; GO:0032549 ribonucleoside binding; GO:0097367 carbohydrate …				IPR000719; IPR001245; IPR011009;	Protein kinase domain; Serine-threonine/tyrosine-protein kinase catalytic domain; Protein kinase-like domain;
c107131_g1	gi|147774958|emb|CAN72630.1| hypothetical protein VITISV_010378 [Vitis vinifera]	18.169	40.238	25.1	3	5	3	1.009	0.738	1.035	0.258	1.045	0.899	1.064	0.174	1.124	0.105	1.026	0.129	1.036	0.744	1.054	0.101	1.114	0.0652	1.01	0.609	1.028	0.549	1.086	0.288	1.017	0.431	1.075	0.282	1.056	0.603	nucleus
c107151_g1	gi|462398005|gb|EMJ03673.1| hypothetical protein PRUPE_ppa010268mg [Prunus persica]	25.793	13.104	14.1	2	2	2																															nucleus			GO:0016787 hydrolase activity; GO:0003993 acid phosphatase activity; GO:0003824 catalytic activity; GO:0042578 phosphoric ester hydrolase activity; GO:0016791 phosphatase activity; GO:0016788 hydrolase activity, acting on ester bonds;				IPR023214;	HAD-like domain;
c107157_g1	gi|225450691|ref|XP_002283241.1| PREDICTED: uncharacterized protein LOC100263080 [Vitis vinifera] gi|296089728|emb|CBI39547.3| unnamed protein product [Vitis vinifera]	15.318	6.8024	7.1	1	1	1	1.261		1.308		1.417		1.278		1.243		1.037		1.124		1.013		0.986		1.084		0.977		0.951		0.902		0.877		0.973		chloroplast
c107234_g1	"gi|225435122|ref|XP_002284552.1| PREDICTED: calcium-transporting ATPase 4, endoplasmic reticulum-type-like [Vitis vinifera]"	15.318	22.522	21.5	3	4	3	1.01	0.923	1.077	0.151	1.05	0.309	1.011	0.999	1.071	0.158	1.067	0.113	1.04	0.135	1.001	0.9	1.06	0.102	0.975	0.362	0.938	0.1	0.994	0.805	0.962	0.11	1.019	0.391	1.059	0.0889	plasma membrane			GO:0097159 organic cyclic compound binding; GO:1901363 heterocyclic compound binding; GO:1901265 nucleoside phosphate binding; GO:0005488 binding; GO:0043167 ion binding; GO:0043169 cation binding; GO:0046872 metal ion binding; GO:0000166 nucleotide binding; GO:0036094 small molecule binding;				IPR004014; IPR023298; IPR008250;	Cation-transporting P-type ATPase, N-terminal; P-type ATPase, transmembrane domain; P-type ATPase, A domain;
c107262_g3	"gi|159466892|ref|XP_001691632.1| beta subunit of mitochondrial ATP synthase [Chlamydomonas reinhardtii] gi|584796|sp|P38482.1|ATPBM_CHLRE RecName: Full=ATP synthase subunit beta, mitochondrial; Flags: Precursor gi|18123|emb|CAA43808.1| H(+)-transporting ATP synthase [Chlamydomonas reinhardtii] gi|158278978|gb|EDP04740.1| beta subunit of mitochondrial ATP synthase [Chlamydomonas reinhardtii]"	49.351	23.919	14.2	5	24	0																															cytoplasm	GO:0009116 nucleoside metabolic process; GO:0042278 purine nucleoside metabolic process; GO:0009167 purine ribonucleoside monophosphate metabolic process; GO:0009117 nucleotide metabolic process; GO:0044699 single-organism process; GO:0009058 biosynthetic process; GO:0009163 nucleoside biosynthetic process; GO:0046129 purine ribonucleoside biosynthetic process; GO:0009156 ribonucleoside monophosp…	GO:0045261 proton-transporting ATP synthase complex, catalytic core F(1); GO:0016020 membrane; GO:0098796 membrane protein complex; GO:0044425 membrane part; GO:0044464 cell part; GO:0005622 intracellular; GO:0016469 proton-transporting two-sector ATPase complex; GO:0032991 macromolecular complex; GO:0033178 proton-transporting two-sector ATPase complex, catalytic domain; GO:0044424 intracellular…	GO:0042625 ATPase coupled ion transmembrane transporter activity; GO:1901265 nucleoside phosphate binding; GO:0015399 primary active transmembrane transporter activity; GO:0022892 substrate-specific transporter activity; GO:0016817 hydrolase activity, acting on acid anhydrides; GO:0044769 ATPase activity, coupled to transmembrane movement of ions, rotational mechanism; GO:0015077 monovalent inorg…				IPR004100; IPR003593; IPR027417; IPR000194; IPR024034;	ATPase, F1/V1/A1 complex, alpha/beta subunit, N-terminal domain; AAA+ ATPase domain; P-loop containing nucleoside triphosphate hydrolase; ATPase, F1/V1/A1 complex, alpha/beta subunit, nucleotide-binding domain; ATPase, F1/V1 complex, beta subunit, C-terminal;
c107276_g1	gi|460393434|ref|XP_004242314.1| PREDICTED: uncharacterized protein LOC101246936 [Solanum lycopersicum]	8.2002	10.314	18.2	1	1	1	0.965		0.882		0.81		1.064		1.032		0.914		0.839		1.102		1.068		0.918		1.206		1.17		1.314		1.274		0.97		chloroplast			GO:0005515 protein binding; GO:0005488 binding;				IPR008984; IPR000253;	SMAD/FHA domain; Forkhead-associated (FHA) domain;
c107294_g1	gi|225435774|ref|XP_002285731.1| PREDICTED: uncharacterized protein LOC100267227 isoform 2 [Vitis vinifera]	18.004	7.7031	7.4	1	1	1	1.034		1.169		1.219		1.19		0.989		1.131		1.179		1.15		0.957		1.042		1.017		0.846		0.976		0.812		0.832		extracellular							IPR004314;	Neprosin;
c107297_g1	gi|297741865|emb|CBI33245.3| unnamed protein product [Vitis vinifera]	21.966	6.9912	7.1	1	1	1																															cytoplasm
c107321_g2	gi|224089274|ref|XP_002308671.1| predicted protein [Populus trichocarpa] gi|222854647|gb|EEE92194.1| predicted protein [Populus trichocarpa]	56.431	7.2779	2.2	1	1	1	0.943		0.955		0.878		0.899		0.973		1.013		0.932		0.953		1.032		0.92		0.941		1.019		1.023		1.108		1.083		chloroplast	GO:0016310 phosphorylation; GO:0044267 cellular protein metabolic process; GO:0044238 primary metabolic process; GO:0044237 cellular metabolic process; GO:0006796 phosphate-containing compound metabolic process; GO:0071704 organic substance metabolic process; GO:0008152 metabolic process; GO:0006468 protein phosphorylation; GO:0006793 phosphorus metabolic process; GO:0044260 cellular macromolecul…		GO:0005524 ATP binding; GO:1901265 nucleoside phosphate binding; GO:0016773 phosphotransferase activity, alcohol group as acceptor; GO:0001882 nucleoside binding; GO:0043167 ion binding; GO:0004672 protein kinase activity; GO:0000166 nucleotide binding; GO:0097159 organic cyclic compound binding; GO:1901363 heterocyclic compound binding; GO:0032549 ribonucleoside binding; GO:0097367 carbohydrate …				IPR000719; IPR001245; IPR011009;	Protein kinase domain; Serine-threonine/tyrosine-protein kinase catalytic domain; Protein kinase-like domain;
c107325_g1	gi|21886603|emb|CAC84116.1| peptidylprolyl isomerase (cyclophilin) [Betula pendula]	16.26	5.8241	39.7	4	11	1																															cytoplasm	GO:0044267 cellular protein metabolic process; GO:0044238 primary metabolic process; GO:0018208 peptidyl-proline modification; GO:0000413 protein peptidyl-prolyl isomerization; GO:0044237 cellular metabolic process; GO:0071704 organic substance metabolic process; GO:0006457 protein folding; GO:0018193 peptidyl-amino acid modification; GO:0008152 metabolic process; GO:0044260 cellular macromolecul…		GO:0003755 peptidyl-prolyl cis-trans isomerase activity; GO:0016853 isomerase activity; GO:0003824 catalytic activity; GO:0016859 cis-trans isomerase activity;				IPR002130; IPR029000;	Cyclophilin-type peptidyl-prolyl cis-trans isomerase domain; Cyclophilin-like domain;
c107330_g1	gi|225453329|ref|XP_002270593.1| PREDICTED: tubulin-specific chaperone A [Vitis vinifera] gi|147854591|emb|CAN82778.1| hypothetical protein VITISV_011414 [Vitis vinifera] gi|297734639|emb|CBI16690.3| unnamed protein product [Vitis vinifera]	12.744	30.917	25	4	6	4	1.213	2.4e-05	1.105	0.000961	1.206	0.00292	1.158	0.0013	1.162	0.00012	0.911	0.00214	0.995	0.435	0.955	0.174	0.958	0.701	1.091	0.253	1.048	0.252	1.051	0.0167	0.96	0.781	0.963	0.616	1.003	0.333	mitochondria	GO:0044085 cellular component biogenesis; GO:0016043 cellular component organization; GO:0034622 cellular macromolecular complex assembly; GO:0071822 protein complex subunit organization; GO:0007021 tubulin complex assembly; GO:0043933 macromolecular complex subunit organization; GO:0006457 protein folding; GO:0022607 cellular component assembly; GO:0065003 macromolecular complex assembly; GO:007…		GO:0015631 tubulin binding; GO:0048487 beta-tubulin binding; GO:0005515 protein binding; GO:0008092 cytoskeletal protein binding; GO:0005488 binding;	K17292
c107332_g2	gi|462396342|gb|EMJ02141.1| hypothetical protein PRUPE_ppa001398mg [Prunus persica]	38.578	17.056	16.2	5	7	2	1.127		1.03		0.982		0.989		0.914		0.914		0.872		0.878		0.811		0.954		0.961		0.887		1.007		0.93		0.924		cytoplasm			GO:0003824 catalytic activity;				IPR008928; IPR027414;	Six-hairpin glycosidase-like; Glycosyl hydrolase family, N-terminal domain;
c107371_g1	gi|225452053|ref|XP_002283918.1| PREDICTED: 40S ribosomal protein S7 [Vitis vinifera] gi|147841343|emb|CAN60178.1| hypothetical protein VITISV_011364 [Vitis vinifera]	6.8238	47.705	50.8	4	6	4	1.096	0.00578	1.155	0.000959	1.126	0.0166	1.108	0.00886	1.342	1.62e-06	1.053	0.0941	1.027	0.798	1.011	0.799	1.224	1.9e-06	0.975	0.431	0.96	0.0918	1.162	2.23e-05	0.984	0.896	1.192	0.000301	1.211	8.5e-07	cytoplasm	GO:0006518 peptide metabolic process; GO:0043043 peptide biosynthetic process; GO:0044267 cellular protein metabolic process; GO:0006807 nitrogen compound metabolic process; GO:0009058 biosynthetic process; GO:0043603 cellular amide metabolic process; GO:0044238 primary metabolic process; GO:1901566 organonitrogen compound biosynthetic process; GO:1901576 organic substance biosynthetic process; G…	GO:0005840 ribosome; GO:0043226 organelle; GO:0043229 intracellular organelle; GO:0043232 intracellular non-membrane-bounded organelle; GO:0044464 cell part; GO:0005622 intracellular; GO:0005737 cytoplasm; GO:0032991 macromolecular complex; GO:0044424 intracellular part; GO:1990904 ribonucleoprotein complex; GO:0005623 cell; GO:0030529 intracellular ribonucleoprotein complex; GO:0044444 cytoplasm…	GO:0003735 structural constituent of ribosome; GO:0005198 structural molecule activity;
c107378_g2	gi|297744147|emb|CBI37117.3| unnamed protein product [Vitis vinifera]	5.1939	5.983	18.2	1	1	1	1.02		0.996		0.958		0.976		0.972		0.977		0.94		0.957		0.954		0.962		0.98		0.976		1.019		1.015		0.996		cytoplasm
c107415_g1	gi|462405590|gb|EMJ11054.1| hypothetical protein PRUPE_ppa014835mg [Prunus persica]	15.079	5.9393	6	1	1	1	0.991		0.761		1.1		0.86		0.788		0.768		1.109		0.868		0.795		1.445		1.13		1.036		0.782		0.717		0.916		chloroplast			GO:0009055 electron carrier activity;				IPR003245; IPR008972;	Phytocyanin domain; Cupredoxin;
c107425_g1	gi|225456390|ref|XP_002280389.1| PREDICTED: SWI/SNF complex subunit SWI3A [Vitis vinifera] gi|297734457|emb|CBI15704.3| unnamed protein product [Vitis vinifera]	45.927	29.94	9	4	5	4	1.07	0.199	1.023	0.703	1.108	0.0295	1.07	0.926	0.979	0.33	0.956	0.209	1.035	0.122	1	0.346	0.915	0.0413	1.083	0.0166	1.046	0.843	0.958	0.161	0.966	0.0797	0.884	0.00802	0.915	0.352	nucleus			GO:0097159 organic cyclic compound binding; GO:1901363 heterocyclic compound binding; GO:0003677 DNA binding; GO:0046914 transition metal ion binding; GO:0005488 binding; GO:0043167 ion binding; GO:0003676 nucleic acid binding; GO:0043169 cation binding; GO:0046872 metal ion binding; GO:0005515 protein binding; GO:0008270 zinc ion binding;	K11649			IPR001005; IPR011991; IPR009057; IPR007526; IPR017884; IPR000433;	SANT/Myb domain; Winged helix-turn-helix DNA-binding domain; Homeobox domain-like; SWIRM domain; SANT domain; Zinc finger, ZZ-type;
c107450_g1	gi|168039659|ref|XP_001772314.1| predicted protein [Physcomitrella patens subsp. patens] gi|162676301|gb|EDQ62785.1| predicted protein [Physcomitrella patens subsp. patens]	25.723	17.251	10.4	3	3	3	1.026	0.95	0.713	0.277	1.01	0.982	0.673	0.297	0.634	0.47	0.694	0.229	0.984	0.968	0.656	0.262	0.618	0.448	1.417	0.259	0.945	0.746	0.889	0.797	0.667	0.285	0.628	0.462	0.942	0.897	chloroplast	GO:0044085 cellular component biogenesis; GO:0042254 ribosome biogenesis; GO:0022613 ribonucleoprotein complex biogenesis; GO:0071840 cellular component organization or biogenesis;	GO:0044464 cell part; GO:0005622 intracellular; GO:0032991 macromolecular complex; GO:0044424 intracellular part; GO:1990904 ribonucleoprotein complex; GO:0005623 cell; GO:0030529 intracellular ribonucleoprotein complex;					IPR029064; IPR004038;	50S ribosomal protein L30e-like; Ribosomal protein L7Ae/L30e/S12e/Gadd45;
c107457_g1	gi|297737166|emb|CBI26367.3| unnamed protein product [Vitis vinifera]	7.0424	15.79	40.3	3	4	2	1.001	0.994	0.78	0.213	0.896	0.567	1.027	0.887	1.334	0.45	0.779	0.00684	0.895	0.251	1.026	0.717	1.332	0.376	1.148	0.145	1.317	0.033	1.71	0.137	1.147	0.255	1.489	0.253	1.298	0.427	cytoplasm	GO:0044085 cellular component biogenesis; GO:0016043 cellular component organization; GO:0034728 nucleosome organization; GO:0034622 cellular macromolecular complex assembly; GO:0006333 chromatin assembly or disassembly; GO:0043933 macromolecular complex subunit organization; GO:0065004 protein-DNA complex assembly; GO:0006323 DNA packaging; GO:0006334 nucleosome assembly; GO:0051276 chromosome o…	GO:0043229 intracellular organelle; GO:0043232 intracellular non-membrane-bounded organelle; GO:0044446 intracellular organelle part; GO:0032991 macromolecular complex; GO:0044424 intracellular part; GO:0005623 cell; GO:0044422 organelle part; GO:0044427 chromosomal part; GO:0000786 nucleosome; GO:0043228 non-membrane-bounded organelle; GO:0043231 intracellular membrane-bounded organelle; GO:0043…	GO:0097159 organic cyclic compound binding; GO:1901363 heterocyclic compound binding; GO:0003677 DNA binding; GO:0005488 binding; GO:0003676 nucleic acid binding;				IPR011991; IPR005818;	Winged helix-turn-helix DNA-binding domain; Linker histone H1/H5, domain H15;
c107463_g1	"gi|225451038|ref|XP_002284939.1| PREDICTED: UPF0603 protein At1g54780, chloroplastic [Vitis vinifera] gi|296088289|emb|CBI36734.3| unnamed protein product [Vitis vinifera]"	31.71	8.1798	5.9	1	1	1																															chloroplast							IPR007621;	TPM domain;
c107481_g1	gi|225436055|ref|XP_002276040.1| PREDICTED: uncharacterized protein LOC100263294 [Vitis vinifera]	40.803	114.97	30.7	11	19	10	0.974	0.669	0.991	0.723	0.992	0.829	1.002	0.602	0.987	0.64	1.018	0.432	1.019	0.856	1.029	0.279	1.014	0.958	1.001	0.578	1.011	0.915	0.996	0.412	1.01	0.448	0.995	0.823	0.985	0.262	chloroplast			GO:0097159 organic cyclic compound binding; GO:1901363 heterocyclic compound binding; GO:1901265 nucleoside phosphate binding; GO:0005488 binding; GO:0003676 nucleic acid binding; GO:0000166 nucleotide binding; GO:0036094 small molecule binding;				IPR000504; IPR012677;	RNA recognition motif domain; Nucleotide-binding alpha-beta plait domain;
c107492_g1	gi|224129402|ref|XP_002328708.1| predicted protein [Populus trichocarpa] gi|222839006|gb|EEE77357.1| predicted protein [Populus trichocarpa]	15.218	62.831	48.1	7	10	7	0.914	0.0261	0.86	0.000325	0.858	0.000302	0.984	0.84	1.251	9.68e-07	0.941	0.0186	0.94	0.025	1.078	0.00282	1.37	6.92e-09	0.998	0.673	1.145	2.13e-05	1.455	1.46e-09	1.147	4.71e-06	1.458	4.32e-10	1.271	1.99e-08	cytoplasm
c107522_g1	gi|359492685|ref|XP_002281758.2| PREDICTED: dihydroflavonol-4-reductase-like [Vitis vinifera]	36.322	10.602	4.9	2	2	2	0.829		0.88		0.87		0.773		0.759		1.062		1.05		0.933		0.916		0.989		0.878		0.862		0.888		0.872		0.981		chloroplast			GO:0048037 cofactor binding; GO:0003824 catalytic activity; GO:0005488 binding; GO:0050662 coenzyme binding;				IPR001509; IPR016040;	NAD-dependent epimerase/dehydratase; NAD(P)-binding domain;
c107534_g1	gi|449436425|ref|XP_004135993.1| PREDICTED: GTP-binding protein SAR1A-like [Cucumis sativus] gi|449505318|ref|XP_004162434.1| PREDICTED: GTP-binding protein SAR1A-like [Cucumis sativus]	10.918	39.391	42.3	4	5	3	1.143	0.0626	1.182	0.0328	1.172	0.0641	1.092	0.19	1.203	0.0223	1.034	0.322	1.026	0.669	0.956	0.164	1.053	0.155	0.992	0.702	0.924	0.0584	1.018	0.554	0.932	0.212	1.026	0.39	1.102	0.0363	cytoplasm	GO:0045184 establishment of protein localization; GO:0006810 transport; GO:0046907 intracellular transport; GO:0070727 cellular macromolecule localization; GO:0051649 establishment of localization in cell; GO:0006886 intracellular protein transport; GO:0071702 organic substance transport; GO:0008104 protein localization; GO:0033036 macromolecule localization; GO:0034613 cellular protein localizat…	GO:0005623 cell; GO:0005622 intracellular; GO:0044464 cell part;	GO:1901265 nucleoside phosphate binding; GO:0001882 nucleoside binding; GO:0043167 ion binding; GO:0000166 nucleotide binding; GO:0097159 organic cyclic compound binding; GO:1901363 heterocyclic compound binding; GO:0032549 ribonucleoside binding; GO:0097367 carbohydrate derivative binding; GO:0032553 ribonucleotide binding; GO:0005488 binding; GO:0032550 purine ribonucleoside binding; GO:0043168…				IPR027417;	P-loop containing nucleoside triphosphate hydrolase;
c107551_g1	gi|302142499|emb|CBI19702.3| unnamed protein product [Vitis vinifera]	6.4445	18.643	37.9	2	3	1	0.941	0.248	0.996	0.953	0.933	0.146	0.97	0.509	0.882	0.089	1.059	0.504	0.992	0.881	1.032	0.593	0.938	0.343	0.937	0.432	0.975	0.757	0.886	0.227	1.04	0.47	0.945	0.352	0.909	0.204	chloroplast			GO:0047429 nucleoside-triphosphate diphosphatase activity; GO:0016817 hydrolase activity, acting on acid anhydrides; GO:0016787 hydrolase activity; GO:0016462 pyrophosphatase activity; GO:0016818 hydrolase activity, acting on acid anhydrides, in phosphorus-containing anhydrides; GO:0003824 catalytic activity;
c107552_g1_m.2956	Uncharacterized protein	8.554	16.888	24.4	2	2	2	0.993	0.838	0.922	0.313	0.916	0.144	1.005	0.944	1.078	0.153	0.929	0.299	0.923	0.0798	1.012	0.854	1.086	0.0224	0.993	0.917	1.09	0.383	1.169	0.11	1.097	0.269	1.177	0.0275	1.072	0.378	mitochondria
c107599_g1	gi|356508027|ref|XP_003522764.1| PREDICTED: argininosuccinate lyase-like [Glycine max]	6.1107	8.1939	17	1	1	1	0.987		1.032		1.002		0.942		0.926		1.045		1.015		0.955		0.939		0.971		0.914		0.898		0.94		0.924		0.983		nucleus			GO:0003824 catalytic activity;				IPR024083; IPR008948;	Fumarase/histidase, N-terminal; L-Aspartase-like;
c107606_g2	gi|460387315|ref|XP_004239324.1| PREDICTED: AP-4 complex subunit sigma-like [Solanum lycopersicum]	16.839	16.328	16.1	2	3	2	1.046	0.404	1.046	0.307	0.961	0.609	1.04	0.429	1.091	0.401	1	0.939	0.919	0.397	0.995	0.867	1.044	0.677	0.919	0.298	0.995	0.859	1.044	0.637	1.083	0.344	1.136	0.318	1.049	0.616	mitochondria	GO:0045184 establishment of protein localization; GO:0006810 transport; GO:0071702 organic substance transport; GO:0051179 localization; GO:0033036 macromolecule localization; GO:0008104 protein localization; GO:0015031 protein transport; GO:0051234 establishment of localization;		GO:0022892 substrate-specific transporter activity; GO:0008565 protein transporter activity; GO:0005215 transporter activity;	K12403			IPR022775; IPR011012;	AP complex, mu/sigma subunit; Longin-like domain;
c107620_g1	gi|225453754|ref|XP_002273975.1| PREDICTED: probable xyloglucan endotransglucosylase/hydrolase protein 30-like [Vitis vinifera]	24.187	37.25	11.3	2	5	2	1.24	0.00112	1.25	0.00062	1.337	1.8e-05	1.287	2.36e-05	1.362	8.31e-05	1.008	0.928	1.078	0.00528	1.038	0.0588	1.099	0.0549	1.07	0.0771	1.029	0.293	1.09	0.0668	0.962	0.169	1.019	0.539	1.059	0.143	cytoplasm	GO:0008152 metabolic process; GO:0005975 carbohydrate metabolic process; GO:0044238 primary metabolic process; GO:0071704 organic substance metabolic process;		GO:0004553 hydrolase activity, hydrolyzing O-glycosyl compounds; GO:0016787 hydrolase activity; GO:0003824 catalytic activity; GO:0016798 hydrolase activity, acting on glycosyl bonds;				IPR013320; IPR000757;	Concanavalin A-like lectin/glucanase domain; Glycoside hydrolase family 16;
c107628_g1	gi|462405284|gb|EMJ10748.1| hypothetical protein PRUPE_ppa010825mg [Prunus persica]	17.821	12.831	14.6	2	2	2	0.956		1.268		1.129		0.653		1.221		1.327		1.182		0.683		1.278		0.89		0.515		0.963		0.578		1.082		1.871		nucleus				K01802			IPR001179;	FKBP-type peptidyl-prolyl cis-trans isomerase domain;
c107641_g1	gi|297734068|emb|CBI15315.3| unnamed protein product [Vitis vinifera]	26.511	9.3263	4.5	1	1	1	1.163		1.114		1.213		1.256		1.222		0.958		1.043		1.079		1.051		1.089		1.127		1.097		1.035		1.007		0.974		nucleus	GO:0006810 transport; GO:0051179 localization; GO:0051234 establishment of localization;	GO:0005623 cell; GO:0005622 intracellular; GO:0044464 cell part;					IPR002075; IPR018222; IPR032710;	Nuclear transport factor 2; Nuclear transport factor 2, eukaryote; NTF2-like domain;
c107644_g1	gi|502086987|ref|XP_004488391.1| PREDICTED: polygalacturonase-like [Cicer arietinum]	13.29	7.3406	15.2	2	3	1	0.936		0.738		0.815		0.832		0.812		0.788		0.87		0.888		0.868		1.105		1.127		1.101		1.021		0.997		0.977		nucleus	GO:0008152 metabolic process; GO:0005975 carbohydrate metabolic process; GO:0044238 primary metabolic process; GO:0071704 organic substance metabolic process;		GO:0004553 hydrolase activity, hydrolyzing O-glycosyl compounds; GO:0016787 hydrolase activity; GO:0003824 catalytic activity; GO:0004650 polygalacturonase activity; GO:0016798 hydrolase activity, acting on glycosyl bonds;				IPR011050; IPR012334;	Pectin lyase fold/virulence factor; Pectin lyase fold;
c107652_g1	gi|460396106|ref|XP_004243620.1| PREDICTED: neuferricin-like [Solanum lycopersicum]	12.68	6.8943	8.8	1	1	1	1.046		1.183		1.09		1.075		1.305		1.131		1.041		1.027		1.247		0.921		0.909		1.103		0.986		1.197		1.214		mitochondria
c107653_g2	gi|462405501|gb|EMJ10965.1| hypothetical protein PRUPE_ppa013417mg [Prunus persica]	8.1662	14.504	19.4	1	1	1	1.081		0.949		1.321		1.038		0.922		0.878		1.222		0.96		0.853		1.392		1.094		0.972		0.786		0.698		0.888		chloroplast
c107686_g1	gi|224131974|ref|XP_002321224.1| predicted protein [Populus trichocarpa] gi|222861997|gb|EEE99539.1| predicted protein [Populus trichocarpa]	10.553	6.6019	10	1	1	1																															nucleus
c107694_g2	gi|460409778|ref|XP_004250315.1| PREDICTED: uncharacterized protein LOC101245608 [Solanum lycopersicum]	12.084	16.652	27.9	2	2	2	1.138		0.979		1.157		1.07		1.1		0.86		1.016		0.94		0.966		1.181		1.093		1.123		0.925		0.951		1.028		chloroplast
c107706_g1	gi|255644991|gb|ACU22995.1| unknown [Glycine max]	11.789	55.671	51	5	10	3	0.948	0.244	1.089	0.0251	0.996	0.951	1.131	0.0127	1.099	0.067	1.148	0.0162	1.05	0.339	1.192	0.00928	1.159	0.0291	0.915	0.081	1.038	0.426	1.01	0.402	1.135	0.0397	1.104	0.0836	0.972	0.616	chloroplast	GO:0044699 single-organism process; GO:0008152 metabolic process; GO:0055114 oxidation-reduction process; GO:0044710 single-organism metabolic process;		GO:0097159 organic cyclic compound binding; GO:1901363 heterocyclic compound binding; GO:0016614 oxidoreductase activity, acting on CH-OH group of donors; GO:0016616 oxidoreductase activity, acting on the CH-OH group of donors, NAD or NADP as acceptor; GO:1901265 nucleoside phosphate binding; GO:0051287 NAD binding; GO:0003824 catalytic activity; GO:0005488 binding; GO:0000166 nucleotide binding;…				IPR016040; IPR014027;	NAD(P)-binding domain; UDP-glucose/GDP-mannose dehydrogenase, C-terminal;
c107729_g1	gi|359475871|ref|XP_002285449.2| PREDICTED: protein MEMO1-like [Vitis vinifera] gi|296082111|emb|CBI21116.3| unnamed protein product [Vitis vinifera]	32.655	42.433	14.1	4	5	4	1.027	0.553	1.076	0.487	1.016	0.666	1.176	0.052	1.21	0.0456	1.048	0.241	0.99	0.346	1.145	0.028	1.179	0.0253	0.944	0.803	1.093	0.16	1.125	0.134	1.157	0.123	1.191	0.105	1.029	0.749	mitochondria				K06990
c107731_g4	gi|356563692|ref|XP_003550095.1| PREDICTED: cullin-associated NEDD8-dissociated protein 1-like [Glycine max]	9.2705	23.585	35.8	4	5	4	0.976	0.494	1.004	0.997	1	0.711	0.994	0.601	1.051	0.0746	1.029	0.233	1.025	0.251	1.019	0.126	1.077	0.0066	0.996	0.622	0.99	0.392	1.047	0.0122	0.994	0.916	1.051	0.127	1.057	0.0884	nucleus			GO:0005488 binding;				IPR011989; IPR016024; IPR013932;	Armadillo-like helical; Armadillo-type fold; TATA-binding protein interacting (TIP20);
c107783_g1	"gi|255576540|ref|XP_002529161.1| pyruvate kinase, putative [Ricinus communis] gi|223531385|gb|EEF33220.1| pyruvate kinase, putative [Ricinus communis]"	7.2453	7.0553	16.2	1	2	1	1.123		1.015		0.944		1.029		1.103		0.904		0.841		0.916		0.982		0.93		1.014		1.087		1.09		1.168		1.072		cytoplasm	GO:0006757 ATP generation from ADP; GO:0009116 nucleoside metabolic process; GO:0042278 purine nucleoside metabolic process; GO:0006165 nucleoside diphosphate phosphorylation; GO:0046031 ADP metabolic process; GO:0019362 pyridine nucleotide metabolic process; GO:0006096 glycolytic process; GO:0009167 purine ribonucleoside monophosphate metabolic process; GO:0009117 nucleotide metabolic process; G…		GO:0000287 magnesium ion binding; GO:0004743 pyruvate kinase activity; GO:0016773 phosphotransferase activity, alcohol group as acceptor; GO:0003824 catalytic activity; GO:0005488 binding; GO:0043167 ion binding; GO:0030955 potassium ion binding; GO:0046872 metal ion binding; GO:0043169 cation binding; GO:0031420 alkali metal ion binding; GO:0016740 transferase activity; GO:0016772 transferase ac…				IPR015813; IPR015793;	Pyruvate/Phosphoenolpyruvate kinase-like domain; Pyruvate kinase, barrel;
c107791_g2	gi|224058150|ref|XP_002299456.1| predicted protein [Populus trichocarpa] gi|222846714|gb|EEE84261.1| predicted protein [Populus trichocarpa]	47.267	49.278	16.9	7	7	7	0.801	0.000978	1.022	0.283	0.945	0.0741	1.033	0.235	0.898	0.00722	1.275	0.00214	1.18	0.00094	1.289	0.00126	1.121	0.00358	0.925	0.0528	1.011	0.976	0.879	0.0134	1.093	0.0317	0.95	0.00976	0.869	0.00724	mitochondria	GO:0044711 single-organism biosynthetic process; GO:0016053 organic acid biosynthetic process; GO:0044281 small molecule metabolic process; GO:0044763 single-organism cellular process; GO:0044699 single-organism process; GO:0044255 cellular lipid metabolic process; GO:0009058 biosynthetic process; GO:0006631 fatty acid metabolic process; GO:0044238 primary metabolic process; GO:0044237 cellular m…		GO:0016746 transferase activity, transferring acyl groups; GO:0016747 transferase activity, transferring acyl groups other than amino-acyl groups; GO:0016740 transferase activity; GO:0003824 catalytic activity;				IPR020841; IPR016039; IPR014031; IPR014030;	Polyketide synthase, beta-ketoacyl synthase domain; Thiolase-like; Beta-ketoacyl synthase, C-terminal; Beta-ketoacyl synthase, N-terminal;
c107810_g1	gi|460370391|ref|XP_004231036.1| PREDICTED: synaptotagmin-1-like [Solanum lycopersicum]	22.988	19.331	17.3	3	3	2	0.965		0.945		0.979		0.996		1.031		0.98		1.015		1.032		1.069		1.036		1.054		1.091		1.017		1.053		1.036		nucleus			GO:0008289 lipid binding; GO:0005488 binding;				IPR031468;	Synaptotagmin-like mitochondrial-lipid-binding domain;
c107848_g2	gi|502117053|ref|XP_004495683.1| PREDICTED: pre-mRNA-splicing factor 38A-like [Cicer arietinum]	6.2579	11.848	31.6	1	1	1																															nucleus
c107858_g2	gi|449439399|ref|XP_004137473.1| PREDICTED: NADH dehydrogenase [ubiquinone] 1 beta subcomplex subunit 10-B-like isoform 1 [Cucumis sativus] gi|449439401|ref|XP_004137474.1| PREDICTED: NADH dehydrogenase [ubiquinone] 1 beta subcomplex subunit 10-B-like isoform 2 [Cucumis sativus] gi|449503123|ref|XP_004161845.1| PREDICTED: NADH dehydrogenase [ubiquinone] 1 beta subcomplex subunit 10-B-like [Cucumi…	11.729	6.4037	9	1	1	1																															cytoplasm				K03966	NDUFB10; NADH dehydrogenase (ubiquinone) 1 beta subcomplex subunit 10	ath00190 Oxidative phosphorylation - Arabidopsis thaliana (thale cress); ath01100 Metabolic pathways - Arabidopsis thaliana (thale cress);
c107864_g1	gi|225463916|ref|XP_002266803.1| PREDICTED: transcription factor VIP1-like [Vitis vinifera]	20.03	7.0864	5.4	1	3	1	0.952	0.183	0.954	0.37	0.895	0.101	0.896	0.0373	0.805	0.0374	1.002	0.972	0.94	0.199	0.941	0.0357	0.845	0.0491	0.938	0.3	0.939	0.206	0.843	0.0744	1.001	0.986	0.899	0.147	0.898	0.1	nucleus
c107883_g1	gi|460398195|ref|XP_004244648.1| PREDICTED: FAS-associated factor 2-B-like [Solanum lycopersicum]	13.485	57.122	15.4	1	1	1	1.074		1.177		1.194		0.97		1.032		1.096		1.112		0.903		0.96		1.015		0.824		0.876		0.812		0.864		1.064		chloroplast				K18726			IPR012336;	Thioredoxin-like fold;
c107887_g2	gi|224111376|ref|XP_002315832.1| predicted protein [Populus trichocarpa] gi|222864872|gb|EEF02003.1| predicted protein [Populus trichocarpa]	11.705	38.839	51	5	9	5	1.135	0.128	1.052	0.737	1.175	0.0123	1.185	0.0343	1.341	0.0526	0.927	0.0384	1.035	0.0398	1.043	0.0887	1.181	0.265	1.117	0.00164	1.126	0.00192	1.275	0.0416	1.008	0.379	1.142	0.97	1.132	0.641	cytoplasm		GO:0043226 organelle; GO:0043231 intracellular membrane-bounded organelle; GO:0043229 intracellular organelle; GO:0044464 cell part; GO:0005622 intracellular; GO:0005737 cytoplasm; GO:0044424 intracellular part; GO:0043227 membrane-bounded organelle; GO:0005623 cell; GO:0005739 mitochondrion; GO:0044444 cytoplasmic part;	GO:0016651 oxidoreductase activity, acting on NAD(P)H; GO:0003954 NADH dehydrogenase activity; GO:0003824 catalytic activity; GO:0050136 NADH dehydrogenase (quinone) activity; GO:0008137 NADH dehydrogenase (ubiquinone) activity; GO:0016655 oxidoreductase activity, acting on NAD(P)H, quinone or similar compound as acceptor; GO:0016491 oxidoreductase activity;	K03963	NDUFB7; NADH dehydrogenase (ubiquinone) 1 beta subcomplex subunit 7	ath00190 Oxidative phosphorylation - Arabidopsis thaliana (thale cress); ath01100 Metabolic pathways - Arabidopsis thaliana (thale cress);
c107896_g1	gi|356572746|ref|XP_003554527.1| PREDICTED: epoxide hydrolase 2-like [Glycine max]	35.548	25.251	9.5	3	4	3	1.319	0.00698	1.067	0.12	1.056	0.311	1.1	0.0607	1.292	0.00706	0.809	0.015	0.801	0.00226	0.834	0.00944	0.979	0.942	0.99	0.278	1.03	0.581	1.21	0.0153	1.041	0.0896	1.223	0.00228	1.175	0.0096	cytoskeleton			GO:0003824 catalytic activity;				IPR029058; IPR000073;	Alpha/Beta hydrolase fold; Alpha/beta hydrolase fold-1;
c107906_g1	gi|225461070|ref|XP_002279020.1| PREDICTED: early nodulin-like protein 1 [Vitis vinifera] gi|297735968|emb|CBI23942.3| unnamed protein product [Vitis vinifera]	21.724	6.941	4.9	1	1	1																															chloroplast			GO:0009055 electron carrier activity;				IPR003245; IPR008972;	Phytocyanin domain; Cupredoxin;
c107913_g1	gi|225430537|ref|XP_002285578.1| PREDICTED: DNA-directed RNA polymerase II subunit RPB11 [Vitis vinifera] gi|296082163|emb|CBI21168.3| unnamed protein product [Vitis vinifera]	13.569	136.9	48.3	7	10	7	1.009	0.446	1.061	0.00432	1.042	0.0298	1.025	0.0291	1.008	0.99	1.052	0.0143	1.033	0.118	1.016	0.101	0.999	0.57	0.982	0.128	0.966	0.307	0.95	0.0228	0.984	0.708	0.967	0.122	0.983	0.0898	nucleus	GO:0018130 heterocycle biosynthetic process; GO:0006725 cellular aromatic compound metabolic process; GO:0097659 nucleic acid-templated transcription; GO:0034654 nucleobase-containing compound biosynthetic process; GO:1901360 organic cyclic compound metabolic process; GO:0006807 nitrogen compound metabolic process; GO:0032774 RNA biosynthetic process; GO:0009058 biosynthetic process; GO:0044238 p…		GO:0097159 organic cyclic compound binding; GO:1901363 heterocyclic compound binding; GO:0003677 DNA binding; GO:0016779 nucleotidyltransferase activity; GO:0034062 5'-3' RNA polymerase activity; GO:0003824 catalytic activity; GO:0097747 RNA polymerase activity; GO:0005488 binding; GO:0046983 protein dimerization activity; GO:0003676 nucleic acid binding; GO:0003899 DNA-directed 5'-3' RNA polymer…	K03008	RPB11; DNA-directed RNA polymerase II subunit RPB11	ath00240 Pyrimidine metabolism - Arabidopsis thaliana (thale cress); ath03020 RNA polymerase - Arabidopsis thaliana (thale cress); ath00230 Purine metabolism - Arabidopsis thaliana (thale cress); ath01100 Metabolic pathways - Arabidopsis thaliana (thale cress);	IPR009025;	DNA-directed RNA polymerase, RBP11-like dimerisation domain;
c10791_g1	gi|296086876|emb|CBI33043.3| unnamed protein product [Vitis vinifera]	6.1177	7.4779	16.1	1	2	1	0.995	0.842	1.036	0.313	0.978	0.686	1.049	0.227	0.943	0.194	1.041	0.073	0.983	0.722	1.055	0.066	0.948	0.116	0.944	0.315	1.013	0.567	0.91	0.0547	1.072	0.254	0.964	0.505	0.899	0.0488	chloroplast
c107925_g1	"gi|460395332|ref|XP_004243238.1| PREDICTED: hexaprenyldihydroxybenzoate methyltransferase, mitochondrial-like [Solanum lycopersicum]"	13.265	28.319	14.3	1	2	1	0.945	0.128	0.993	0.76	0.979	0.48	0.973	0.424	0.976	0.522	1.051	0.0562	1.036	0.194	1.03	0.311	1.033	0.356	0.986	0.464	0.98	0.415	0.983	0.566	0.994	0.825	0.997	0.921	1.003	0.936	cytoplasm	GO:0051188 cofactor biosynthetic process; GO:0042181 ketone biosynthetic process; GO:1901663 quinone biosynthetic process; GO:0006744 ubiquinone biosynthetic process; GO:0006733 oxidoreduction coenzyme metabolic process; GO:0044711 single-organism biosynthetic process; GO:1901661 quinone metabolic process; GO:0044281 small molecule metabolic process; GO:0044763 single-organism cellular process; G…		GO:0008757 S-adenosylmethionine-dependent methyltransferase activity; GO:0008168 methyltransferase activity; GO:0003824 catalytic activity; GO:0008425 2-polyprenyl-6-methoxy-1,4-benzoquinone methyltransferase activity; GO:0016741 transferase activity, transferring one-carbon groups; GO:0030580 quinone cofactor methyltransferase activity; GO:0016740 transferase activity; GO:0008169 C-methyltransfe…	K00591	COQ3; polyprenyldihydroxybenzoate methyltransferase / 3-demethylubiquinol 3-O-methyltransferase [EC:2.1.1.114 2.1.1.64]	ath00130 Ubiquinone and other terpenoid-quinone biosynthesis - Arabidopsis thaliana (thale cress); ath01100 Metabolic pathways - Arabidopsis thaliana (thale cress); ath01110 Biosynthesis of secondary metabolites - Arabidopsis thaliana (thale cress);	IPR029063; IPR013216;	S-adenosyl-L-methionine-dependent methyltransferase; Methyltransferase type 11;
c107926_g3	gi|225436363|ref|XP_002270388.1| PREDICTED: AP-2 complex subunit alpha-2 [Vitis vinifera] gi|297734861|emb|CBI17095.3| unnamed protein product [Vitis vinifera]	11.605	11.736	17.3	2	2	2	0.966		0.866		0.913		0.903		1.014		0.897		0.945		0.935		1.05		1.053		1.042		1.17		0.989		1.111		1.123		cytoplasm	GO:0045184 establishment of protein localization; GO:0006810 transport; GO:0046907 intracellular transport; GO:0070727 cellular macromolecule localization; GO:0051649 establishment of localization in cell; GO:0016192 vesicle-mediated transport; GO:0006886 intracellular protein transport; GO:0071702 organic substance transport; GO:0008104 protein localization; GO:0033036 macromolecule localization…	GO:0016020 membrane; GO:0030119 AP-type membrane coat adaptor complex; GO:0098796 membrane protein complex; GO:0048475 coated membrane; GO:0005737 cytoplasm; GO:0032991 macromolecular complex; GO:0044424 intracellular part; GO:0005623 cell; GO:0044425 membrane part; GO:0005622 intracellular; GO:0044464 cell part; GO:0030131 clathrin adaptor complex; GO:0030118 clathrin coat; GO:0030117 membrane c…					IPR003164; IPR009028; IPR015873;	Clathrin adaptor, alpha-adaptin, appendage, C-terminal subdomain; Coatomer/calthrin adaptor appendage, C-terminal subdomain; Clathrin alpha-adaptin/coatomer adaptor, appendage, C-terminal subdomain;
c107935_g2	gi|449443059|ref|XP_004139298.1| PREDICTED: topless-related protein 4-like [Cucumis sativus]	21.727	35.742	18.1	4	7	2	1.006	0.642	0.992	0.28	0.943	0.102	1.03	0.586	1.268	0.0136	0.987	0.753	0.938	0.343	1.024	0.412	1.261	0.0129	0.951	0.317	1.038	0.224	1.278	0.0266	1.092	0.106	1.345	0.0046	1.232	0.036	cytoplasm,nucleus			GO:0005515 protein binding; GO:0005488 binding;				IPR006595; IPR006594; IPR014710;	CTLH, C-terminal LisH motif; LIS1 homology motif; RmlC-like jelly roll fold;
c108005_g1	gi|460412441|ref|XP_004251609.1| PREDICTED: chloroplast processing peptidase-like [Solanum lycopersicum]	24.037	6.8801	5	1	1	1																															chloroplast	GO:0006508 proteolysis; GO:0008152 metabolic process; GO:0043170 macromolecule metabolic process; GO:0019538 protein metabolic process; GO:0044238 primary metabolic process; GO:0071704 organic substance metabolic process;	GO:0031224 intrinsic component of membrane; GO:0016020 membrane; GO:0016021 integral component of membrane; GO:0044425 membrane part;	GO:0070011 peptidase activity, acting on L-amino acid peptides; GO:0016787 hydrolase activity; GO:0008233 peptidase activity; GO:0003824 catalytic activity; GO:0017171 serine hydrolase activity; GO:0008236 serine-type peptidase activity;	K03100	lepB; signal peptidase I [EC:3.4.21.89]	ath03060 Protein export - Arabidopsis thaliana (thale cress);	IPR019759; IPR015927; IPR028360;	Peptidase S24/S26A/S26B; Peptidase S24/S26A/S26B/S26C; Peptidase S24/S26, beta-ribbon domain;
c108009_g1	gi|462417578|gb|EMJ22315.1| hypothetical protein PRUPE_ppa017994mg [Prunus persica]	6.157	12.831	32.2	1	1	1	1.259		0.96		0.981		0.959		0.969		0.763		0.779		0.762		0.77		1.021		0.999		1.01		0.978		0.989		1.011		cytoplasm							IPR016040;	NAD(P)-binding domain;
c108019_g2	gi|452114164|gb|AGG09240.1| selenocysteine methyltransferase [Camellia sinensis]	10.864	11.96	22	2	2	2	0.972	0.856	1.128	0.562	0.995	0.977	1.194	0.439	1.005	0.978	1.16	0.0146	1.024	0.305	1.228	0.199	1.034	0.611	0.882	0.00398	1.058	0.668	0.891	0.177	1.2	0.236	1.01	0.882	0.842	0.295	cytoplasm							IPR003726;	Homocysteine-binding domain;
c108032_g1	gi|147765656|emb|CAN71501.1| hypothetical protein VITISV_006460 [Vitis vinifera]	10.751	11.084	10.2	2	2	2	0.996	0.863	1.015	0.691	0.909	0.0107	0.97	0.6	0.945	0.0674	1.019	0.656	0.913	0.0421	0.974	0.666	0.949	0.15	0.896	0.0634	0.956	0.515	0.932	0.157	1.067	0.29	1.04	0.101	0.975	0.639	chloroplast
c108035_g1	gi|255545216|ref|XP_002513669.1| conserved hypothetical protein [Ricinus communis] gi|223547577|gb|EEF49072.1| conserved hypothetical protein [Ricinus communis]	14.755	29.536	19.7	2	4	2	1.155	0.0143	1.163	0.0113	1.005	0.789	1.044	0.251	1.067	0.705	1.006	0.617	0.87	0.0681	0.904	0.0416	0.924	0.201	0.864	0.0465	0.898	0.0291	0.918	0.141	1.04	0.585	1.062	0.869	1.022	0.839	cytoplasm			GO:0005515 protein binding; GO:0005488 binding;				IPR000008;	C2 domain;
c108044_g1	gi|449455056|ref|XP_004145269.1| PREDICTED: mitochondrial import inner membrane translocase subunit Tim10-like [Cucumis sativus] gi|449472902|ref|XP_004153729.1| PREDICTED: mitochondrial import inner membrane translocase subunit Tim10-like [Cucumis sativus] gi|449516240|ref|XP_004165155.1| PREDICTED: mitochondrial import inner membrane translocase subunit Tim10-like [Cucumis sativus]	7.1723	11.145	30	1	1	1																															chloroplast							IPR004217;	Tim10/DDP family zinc finger;
c108046_g1	gi|462419596|gb|EMJ23859.1| hypothetical protein PRUPE_ppa004964mg [Prunus persica]	50.106	142.91	35.8	14	21	14	1.088	0.000103	0.982	0.604	1.068	0.00574	1.019	0.357	0.994	0.767	0.902	1.81e-05	0.981	0.215	0.936	0.000781	0.914	4.26e-05	1.088	0.00124	1.038	0.142	1.013	0.828	0.954	0.0361	0.931	0.0027	0.976	0.222	cytoplasm	GO:0008152 metabolic process; GO:0005975 carbohydrate metabolic process; GO:0044238 primary metabolic process; GO:0071704 organic substance metabolic process;		GO:0004553 hydrolase activity, hydrolyzing O-glycosyl compounds; GO:0016787 hydrolase activity; GO:0003824 catalytic activity; GO:0016798 hydrolase activity, acting on glycosyl bonds;	K19893	GN5_6; glucan endo-1,3-beta-glucosidase 5/6 [EC:3.2.1.39]	ath00500 Starch and sucrose metabolism - Arabidopsis thaliana (thale cress);	IPR012946; IPR017853; IPR013781;	X8 domain; Glycoside hydrolase superfamily; Glycoside hydrolase, catalytic domain;
c108062_g1	gi|460379668|ref|XP_004235583.1| PREDICTED: casein kinase I isoform delta-like [Solanum lycopersicum]	8.2449	12.61	18.8	2	3	2	1.018	0.891	0.954	0.623	0.585	0.01	0.471	0.0464	0.867	0.181	0.938	0.562	0.575	0.0132	0.462	0.0464	0.852	0.192	0.614	0.00438	0.493	0.0479	0.909	0.174	0.804	0.333	1.481	0.0024	1.843	0.0569	cytoplasm
c108080_g1	gi|460369446|ref|XP_004230573.1| PREDICTED: uncharacterized protein LOC101252825 [Solanum lycopersicum]	49.813	62.871	14.5	6	6	5	0.929		1.06		1.012		0.936		1.015		1.141		1.09		1.008		1.093		0.955		0.883		0.958		0.924		1.003		1.085		nucleus			GO:0005515 protein binding; GO:0005488 binding;				IPR000270;	PB1 domain;
c108082_g1	gi|106879567|emb|CAJ38367.1| polyA-binding protein [Plantago major]	9.0201	25.485	36.6	2	6	1																															cytoplasm			GO:0097159 organic cyclic compound binding; GO:1901363 heterocyclic compound binding; GO:0003723 RNA binding; GO:0005488 binding; GO:0003676 nucleic acid binding;				IPR002004;	Polyadenylate-binding protein/Hyperplastic disc protein;
c108087_g1	gi|449458610|ref|XP_004147040.1| PREDICTED: E3 ubiquitin-protein ligase UPL3-like [Cucumis sativus] gi|449489652|ref|XP_004158376.1| PREDICTED: E3 ubiquitin-protein ligase UPL3-like [Cucumis sativus]	11.87	30.053	41.7	3	3	3	0.973	0.873	0.978	0.818	0.928	0.614	0.926	0.678	1.078	0.498	1.005	0.975	0.953	0.78	0.952	0.805	1.108	0.51	0.949	0.642	0.947	0.729	1.103	0.097	0.998	0.99	1.162	0.283	1.164	0.403	nucleus
c108091_g1	gi|225463751|ref|XP_002265451.1| PREDICTED: beta-catenin-like protein 1-like [Vitis vinifera]	41.122	34.905	11.4	4	5	4	0.999	0.9	0.971	0.574	0.975	0.542	0.967	0.333	1.113	0.051	0.972	0.118	0.976	0.251	0.968	0.151	1.115	0.0192	1.004	0.844	0.996	0.437	1.147	0.0084	0.992	0.586	1.142	0.0128	1.151	0.0114	chloroplast			GO:0005488 binding;	K12864	CTNNBL1; beta-catenin-like protein 1	ath03040 Spliceosome - Arabidopsis thaliana (thale cress);	IPR013180; IPR011989; IPR016024;	Beta-catenin-like protein 1, N-terminal; Armadillo-like helical; Armadillo-type fold;
c108123_g1_m.3222	Uncharacterized protein	8.6057	6.2056	11.1	1	1	1																															mitochondria
c108126_g1	gi|225448313|ref|XP_002265235.1| PREDICTED: uncharacterized protein LOC100251961 [Vitis vinifera] gi|147777022|emb|CAN74476.1| hypothetical protein VITISV_032714 [Vitis vinifera] gi|296085667|emb|CBI29466.3| unnamed protein product [Vitis vinifera]	27.012	6.7419	3.6	1	1	1	1.072		0.932		1.039		0.943		0.935		0.87		0.969		0.88		0.872		1.115		1.011		1.003		0.907		0.9		0.991		nucleus
c108147_g1	gi|346682873|gb|AEO45785.1| glyceraldehyde-3-phosphate dehydrogenase C [Scoparia dulcis]	7.8226	90.447	87	5	8	4	0.937	0.727	0.897	0.657	1.043	0.435	0.94	0.914	0.818	0.0797	0.958	0.828	1.114	0.235	1.003	0.651	0.873	0.0614	1.163	0.214	1.047	0.617	0.912	0.0995	0.901	0.304	0.784	0.0262	0.871	0.0367	chloroplast	GO:0044699 single-organism process; GO:0008152 metabolic process; GO:0055114 oxidation-reduction process; GO:0044710 single-organism metabolic process;		GO:0016620 oxidoreductase activity, acting on the aldehyde or oxo group of donors, NAD or NADP as acceptor; GO:0003824 catalytic activity; GO:0016491 oxidoreductase activity; GO:0016903 oxidoreductase activity, acting on the aldehyde or oxo group of donors;				IPR020829;	Glyceraldehyde 3-phosphate dehydrogenase, catalytic domain;
c108171_g1	gi|217074894|gb|ACJ85807.1| unknown [Medicago truncatula]	27.427	104.57	38.7	9	11	8	1.04	0.465	1.1	0.001	1.039	0.13	1.004	0.694	1.092	0.0223	1.058	0.0223	0.999	0.335	0.965	0.746	1.05	0.0858	0.944	0.473	0.912	0.00786	0.993	0.909	0.966	0.226	1.051	0.512	1.088	0.0497	cytoplasm	GO:0006457 protein folding; GO:0009987 cellular process;	GO:0043226 organelle; GO:0043231 intracellular membrane-bounded organelle; GO:0043229 intracellular organelle; GO:0005783 endoplasmic reticulum; GO:0044464 cell part; GO:0005622 intracellular; GO:0005737 cytoplasm; GO:0012505 endomembrane system; GO:0044424 intracellular part; GO:0043227 membrane-bounded organelle; GO:0005623 cell; GO:0044444 cytoplasmic part;	GO:0043169 cation binding; GO:0046872 metal ion binding; GO:0005515 protein binding; GO:0005509 calcium ion binding; GO:0051082 unfolded protein binding; GO:0005488 binding; GO:0043167 ion binding;				IPR013320;	Concanavalin A-like lectin/glucanase domain;
c108194_g1	gi|460368833|ref|XP_004230269.1| PREDICTED: topless-related protein 3-like [Solanum lycopersicum]	7.7515	5.8485	13.7	1	1	1	0.836		0.783		0.75		0.829		0.826		0.937		0.897		0.992		0.988		0.958		1.059		1.055		1.106		1.101		0.996		nucleus
c108195_g1	gi|296082082|emb|CBI21087.3| unnamed protein product [Vitis vinifera]	18.485	7.9859	6.8	1	1	1	0.911		1.004		1.07		0.937		1.02		1.103		1.176		1.029		1.12		1.066		0.934		1.015		0.876		0.952		1.088		cytoplasm		GO:0005759 mitochondrial matrix; GO:0043229 intracellular organelle; GO:0044429 mitochondrial part; GO:0005737 cytoplasm; GO:0044446 intracellular organelle part; GO:0044424 intracellular part; GO:0005623 cell; GO:0005739 mitochondrion; GO:0044422 organelle part; GO:0031974 membrane-enclosed lumen; GO:0043226 organelle; GO:0043231 intracellular membrane-bounded organelle; GO:0070013 intracellular…
c108197_g1	gi|296087603|emb|CBI34859.3| unnamed protein product [Vitis vinifera]	14.605	25.15	12.5	2	7	2	0.962	0.411	0.978	0.517	0.942	0.215	1.063	0.00684	1.054	0.0693	1.018	0.998	0.979	0.673	1.105	0.000759	1.096	0.00954	0.962	0.755	1.086	0.0165	1.077	0.044	1.129	0.000157	1.119	0.00246	0.992	0.13	chloroplast
c108209_g1	gi|462405451|gb|EMJ10915.1| hypothetical protein PRUPE_ppa012546mg [Prunus persica]	17.489	15.289	12.9	2	2	2																															chloroplast	GO:1901606 alpha-amino acid catabolic process; GO:0044712 single-organism catabolic process; GO:0044281 small molecule metabolic process; GO:0044763 single-organism cellular process; GO:0019464 glycine decarboxylation via glycine cleavage system; GO:0006807 nitrogen compound metabolic process; GO:0044699 single-organism process; GO:0044282 small molecule catabolic process; GO:0044238 primary meta…	GO:0005960 glycine cleavage complex; GO:1902494 catalytic complex; GO:0044464 cell part; GO:0005622 intracellular; GO:1990204 oxidoreductase complex; GO:0005737 cytoplasm; GO:0032991 macromolecular complex; GO:0044424 intracellular part; GO:0005623 cell; GO:0044444 cytoplasmic part;		K02437	gcvH; glycine cleavage system H protein	ath00260 Glycine, serine and threonine metabolism - Arabidopsis thaliana (thale cress); ath01100 Metabolic pathways - Arabidopsis thaliana (thale cress); ath00630 Glyoxylate and dicarboxylate metabolism - Arabidopsis thaliana (thale cress); ath01110 Biosynthesis of secondary metabolites - Arabidopsis thaliana (thale cress);	IPR011053; IPR000089;	Single hybrid motif; Biotin/lipoyl attachment;
c108218_g1	gi|470143486|ref|XP_004307405.1| PREDICTED: alpha-taxilin-like [Fragaria vesca subsp. vesca]	21.743	45.398	26.7	5	5	5	0.974	0.9	0.963	0.958	0.945	0.304	0.968	0.842	0.997	0.439	0.989	0.848	0.97	0.296	0.994	0.745	1.024	0.584	0.981	0.238	1.005	0.818	1.035	0.273	1.025	0.24	1.055	0.0867	1.03	0.149	nucleus
c108222_g1	gi|350536387|ref|NP_001234500.1| protein phosphatase 2C [Solanum lycopersicum] gi|46277128|gb|AAS86762.1| protein phosphatase 2C [Solanum lycopersicum]	10.411	16.095	21.9	2	4	1	0.964		0.991		0.941		0.96		0.902		1.028		0.976		0.996		0.936		0.95		0.969		0.911		1.02		0.959		0.94		chloroplast			GO:0003824 catalytic activity;				IPR001932;	PPM-type phosphatase domain;
c108227_g1	"gi|502140115|ref|XP_004504063.1| PREDICTED: protein SCO1 homolog 2, mitochondrial-like isoform X1 [Cicer arietinum] gi|502140117|ref|XP_004504064.1| PREDICTED: protein SCO1 homolog 2, mitochondrial-like isoform X2 [Cicer arietinum]"	20.925	29.782	23.2	4	4	4	1.007	0.655	0.944	0.166	1.033	0.909	0.97	0.583	1.077	0.151	0.937	0.0999	1.026	0.291	0.964	0.801	1.069	0.043	1.094	0.0251	1.028	0.313	1.14	0.0137	0.94	0.369	1.043	0.0778	1.11	0.061	cytoplasm				K07152			IPR012336;	Thioredoxin-like fold;
c108243_g1	gi|413915859|gb|AFW55791.1| putative clathrin heavy chain family protein [Zea mays]	23.389	120.18	44.2	6	23	5	0.958	0.164	1.027	0.517	0.879	4.47e-06	0.972	0.143	1.093	0.00888	1.072	0.0719	0.918	0.0033	1.015	0.909	1.141	0.000699	0.856	4.57e-06	0.947	0.0589	1.064	0.0795	1.106	0.00072	1.243	4.14e-09	1.124	0.000235	cytoskeleton	GO:0045184 establishment of protein localization; GO:0006810 transport; GO:0046907 intracellular transport; GO:0070727 cellular macromolecule localization; GO:0051649 establishment of localization in cell; GO:0016192 vesicle-mediated transport; GO:0006886 intracellular protein transport; GO:0071702 organic substance transport; GO:0008104 protein localization; GO:0033036 macromolecule localization…	GO:0030658 transport vesicle membrane; GO:0016020 membrane; GO:0030130 clathrin coat of trans-Golgi network vesicle; GO:0031410 cytoplasmic vesicle; GO:0031090 organelle membrane; GO:0098796 membrane protein complex; GO:0071944 cell periphery; GO:0031982 vesicle; GO:0030660 Golgi-associated vesicle membrane; GO:0005737 cytoplasm; GO:0044433 cytoplasmic vesicle part; GO:0032991 macromolecular comp…	GO:0005198 structural molecule activity;				IPR016025; IPR001473;	Clathrin, heavy chain, linker/propeller domain; Clathrin, heavy chain, propeller, N-terminal;
c108245_g1	gi|223049408|gb|ACM80348.1| cysteine proteinase [Solanum lycopersicum]	21.364	48.645	13.1	3	5	3	0.954	0.905	1.063	0.55	1.177	0.174	0.995	0.442	0.82	0.0077	1.114	0.636	1.233	0.315	1.043	0.576	0.859	0.0829	1.107	0.457	0.936	0.918	0.771	0.00972	0.846	0.493	0.697	0.00428	0.824	0.00626	vacuolar membrane	GO:0006508 proteolysis; GO:0008152 metabolic process; GO:0043170 macromolecule metabolic process; GO:0019538 protein metabolic process; GO:0044238 primary metabolic process; GO:0071704 organic substance metabolic process;		GO:0070011 peptidase activity, acting on L-amino acid peptides; GO:0008234 cysteine-type peptidase activity; GO:0016787 hydrolase activity; GO:0008233 peptidase activity; GO:0003824 catalytic activity;				IPR013201; IPR000668;	Cathepsin propeptide inhibitor domain (I29); Peptidase C1A, papain C-terminal;
c108249_g1	"gi|255569960|ref|XP_002525943.1| U3 small nucleolar ribonucleoprotein protein IMP3, putative [Ricinus communis] gi|223534772|gb|EEF36463.1| U3 small nucleolar ribonucleoprotein protein IMP3, putative [Ricinus communis]"	19.777	6.7598	9	1	1	1																															cytoplasm		GO:0005623 cell; GO:0005622 intracellular; GO:0044464 cell part;	GO:0097159 organic cyclic compound binding; GO:1901363 heterocyclic compound binding; GO:0003723 RNA binding; GO:0005488 binding; GO:0019843 rRNA binding; GO:0003676 nucleic acid binding;	K14560	IMP3; U3 small nucleolar ribonucleoprotein protein IMP3	ath03008 Ribosome biogenesis in eukaryotes - Arabidopsis thaliana (thale cress);	IPR001912; IPR002942;	Ribosomal protein S4/S9, N-terminal; RNA-binding S4 domain;
c108251_g1	gi|462401291|gb|EMJ06848.1| hypothetical protein PRUPE_ppa009341mg [Prunus persica]	12.736	8.8204	7.9	1	1	1	1.013		1.091		1.067		1.123		1.367		1.077		1.054		1.109		1.35		0.979		1.03		1.253		1.052		1.281		1.217		chloroplast			GO:0097159 organic cyclic compound binding; GO:1901363 heterocyclic compound binding; GO:0003723 RNA binding; GO:0005488 binding; GO:0003676 nucleic acid binding;				IPR004088;	K Homology domain, type 1;
c108270_g1	"gi|359489590|ref|XP_002264585.2| PREDICTED: calcium-transporting ATPase, endoplasmic reticulum-type-like [Vitis vinifera]"	71.909	6.0529	5.8	3	9	1	0.898		0.98		0.961		0.946		1.016		1.091		1.071		1.054		1.132		0.981		0.966		1.037		0.984		1.057		1.074		plasma membrane		GO:0031224 intrinsic component of membrane; GO:0016020 membrane; GO:0016021 integral component of membrane; GO:0044425 membrane part;	GO:0097159 organic cyclic compound binding; GO:1901363 heterocyclic compound binding; GO:1901265 nucleoside phosphate binding; GO:0005488 binding; GO:0043167 ion binding; GO:0043169 cation binding; GO:0046872 metal ion binding; GO:0000166 nucleotide binding; GO:0036094 small molecule binding;	K01537			IPR023298; IPR004014; IPR023299; IPR008250; IPR023214;	P-type ATPase, transmembrane domain; Cation-transporting P-type ATPase, N-terminal; P-type ATPase, cytoplasmic domain N; P-type ATPase, A domain; HAD-like domain;
c108275_g1	"gi|460372987|ref|XP_004232304.1| PREDICTED: 50S ribosomal protein L12, chloroplastic-like [Solanum lycopersicum]"	13.877	28.373	29.5	4	7	4	1.229	6.03e-05	1.276	0.016	1.305	1.71e-05	1.326	9.82e-05	1.285	2.09e-05	1.039	0.663	1.062	0.0102	1.079	0.0434	1.045	0.0453	1.022	0.239	1.039	0.135	1.006	0.329	1.016	0.435	0.984	0.373	0.968	0.235	mitochondria	GO:0006518 peptide metabolic process; GO:0043043 peptide biosynthetic process; GO:0044267 cellular protein metabolic process; GO:0006807 nitrogen compound metabolic process; GO:0009058 biosynthetic process; GO:0043603 cellular amide metabolic process; GO:0044238 primary metabolic process; GO:1901566 organonitrogen compound biosynthetic process; GO:1901576 organic substance biosynthetic process; G…	GO:0005840 ribosome; GO:0043226 organelle; GO:0043229 intracellular organelle; GO:0043232 intracellular non-membrane-bounded organelle; GO:0044464 cell part; GO:0005622 intracellular; GO:0005737 cytoplasm; GO:0032991 macromolecular complex; GO:0044424 intracellular part; GO:1990904 ribonucleoprotein complex; GO:0005623 cell; GO:0030529 intracellular ribonucleoprotein complex; GO:0044444 cytoplasm…	GO:0003735 structural constituent of ribosome; GO:0005198 structural molecule activity;	K02935	RP-L7; large subunit ribosomal protein L7/L12	ath03010 Ribosome - Arabidopsis thaliana (thale cress);	IPR014719; IPR008932; IPR013823;	Ribosomal protein L7/L12, C-terminal/adaptor protein ClpS-like; Ribosomal protein L7/L12, oligomerisation; Ribosomal protein L7/L12, C-terminal;
c108281_g3	gi|22121982|gb|AAM89397.1| glutamate/malate translocator [Nicotiana tabacum]	50.695	18.738	5.9	3	5	3	1.055	0.555	0.946	0.572	1.047	0.812	1.018	0.881	0.999	0.925	0.897	0.36	0.993	0.709	0.965	0.592	0.947	0.537	1.107	0.489	1.077	0.484	1.057	0.65	0.972	0.888	0.954	0.766	0.981	0.818	plasma membrane	GO:0006810 transport; GO:0055085 transmembrane transport; GO:0006812 cation transport; GO:0006811 ion transport; GO:0030001 metal ion transport; GO:0051179 localization; GO:0015672 monovalent inorganic cation transport; GO:0006814 sodium ion transport; GO:0051234 establishment of localization;	GO:0016020 membrane;	GO:0005215 transporter activity;
c108288_g1	gi|388499576|gb|AFK37854.1| unknown [Lotus japonicus] gi|388509712|gb|AFK42922.1| unknown [Lotus japonicus]	12.253	18.766	10.4	1	2	1	1.086	0.106	1.072	0.086	1.126	0.0304	1.062	0.0623	0.941	0.108	0.987	0.706	1.037	0.348	0.978	0.481	0.867	0.0387	1.051	0.149	0.991	0.631	0.878	0.0273	0.943	0.057	0.836	0.0139	0.887	0.0178	cytoplasm							IPR014347;	Tautomerase/MIF superfamily;
c108291_g1	gi|52851172|emb|CAH58634.1| thioredoxin-dependent peroxidase [Plantago major]	17.484	56.079	29.6	6	13	6	1.025	0.578	1.054	0.965	1.074	0.449	0.999	0.292	0.984	0.948	1.028	0.511	1.048	0.85	0.974	0.225	0.959	0.539	1.019	0.365	0.948	0.279	0.933	0.898	0.93	0.204	0.916	0.415	0.985	0.3	cytoplasm	GO:0050794 regulation of cellular process; GO:0042592 homeostatic process; GO:0065008 regulation of biological quality; GO:0050789 regulation of biological process; GO:0045454 cell redox homeostasis; GO:0044763 single-organism cellular process; GO:0019725 cellular homeostasis; GO:0044699 single-organism process; GO:0009987 cellular process; GO:0065007 biological regulation;		GO:0003824 catalytic activity; GO:0016491 oxidoreductase activity;	K03386			IPR013740; IPR013766; IPR012336;	Redoxin; Thioredoxin domain; Thioredoxin-like fold;
c10831_g1	gi|302807576|ref|XP_002985482.1| hypothetical protein SELMODRAFT_269009 [Selaginella moellendorffii] gi|302810797|ref|XP_002987089.1| hypothetical protein SELMODRAFT_158459 [Selaginella moellendorffii] gi|300145254|gb|EFJ11932.1| hypothetical protein SELMODRAFT_158459 [Selaginella moellendorffii] gi|300146688|gb|EFJ13356.1| hypothetical protein SELMODRAFT_269009 [Selaginella moellendorffii]	21.249	16.632	5.8	2	5	2	1.037	0.0185	1.088	0.0106	0.995	0.204	1.082	0.000321	1.22	0.00102	1.049	0.621	0.96	0.128	1.044	0.265	1.176	0.0122	0.915	0.0643	0.995	0.642	1.121	0.0223	1.087	0.0035	1.225	0.0026	1.127	0.044	cytoplasm	GO:0006518 peptide metabolic process; GO:0043043 peptide biosynthetic process; GO:0044267 cellular protein metabolic process; GO:0006807 nitrogen compound metabolic process; GO:0009058 biosynthetic process; GO:0043603 cellular amide metabolic process; GO:0044238 primary metabolic process; GO:1901566 organonitrogen compound biosynthetic process; GO:1901576 organic substance biosynthetic process; G…	GO:0005840 ribosome; GO:0043226 organelle; GO:0043229 intracellular organelle; GO:0043232 intracellular non-membrane-bounded organelle; GO:0044464 cell part; GO:0005622 intracellular; GO:0005737 cytoplasm; GO:0032991 macromolecular complex; GO:0044424 intracellular part; GO:1990904 ribonucleoprotein complex; GO:0005623 cell; GO:0030529 intracellular ribonucleoprotein complex; GO:0044444 cytoplasm…	GO:0097159 organic cyclic compound binding; GO:1901363 heterocyclic compound binding; GO:0003723 RNA binding; GO:0005488 binding; GO:0003676 nucleic acid binding; GO:0005198 structural molecule activity; GO:0003735 structural constituent of ribosome; GO:0019843 rRNA binding;	K02940	RP-L9e; large subunit ribosomal protein L9e	ath03010 Ribosome - Arabidopsis thaliana (thale cress);	IPR020040;	Ribosomal protein L6, alpha-beta domain;
c108322_g3	gi|470116759|ref|XP_004294545.1| PREDICTED: methyl-CpG-binding domain-containing protein 5-like [Fragaria vesca subsp. vesca]	13.687	82.652	72	7	10	7	1.032	0.309	1.06	0.174	1.06	0.499	1.03	0.893	1.002	0.867	1.027	0.848	1.027	0.736	0.998	0.359	0.971	0.225	1	0.567	0.972	0.254	0.945	0.107	0.972	0.516	0.945	0.388	0.973	0.984	nucleus		GO:0043226 organelle; GO:0043231 intracellular membrane-bounded organelle; GO:0043229 intracellular organelle; GO:0005634 nucleus; GO:0044464 cell part; GO:0005622 intracellular; GO:0044424 intracellular part; GO:0043227 membrane-bounded organelle; GO:0005623 cell;	GO:0097159 organic cyclic compound binding; GO:1901363 heterocyclic compound binding; GO:0003677 DNA binding; GO:0005488 binding; GO:0003676 nucleic acid binding;				IPR016177; IPR001739;	DNA-binding domain; Methyl-CpG DNA binding;
c108354_g2	gi|156138815|dbj|BAF75899.1| glucosyltransferase [Cyclamen persicum]	41.384	6.3797	2.6	1	2	1																															cytoplasm	GO:0008152 metabolic process;		GO:0016757 transferase activity, transferring glycosyl groups; GO:0016758 transferase activity, transferring hexosyl groups; GO:0003824 catalytic activity; GO:0016740 transferase activity;
c108406_g1	gi|147864082|emb|CAN81119.1| hypothetical protein VITISV_030389 [Vitis vinifera]	23.398	36.288	23.8	5	6	5	0.985	0.366	0.964	0.133	0.941	0.114	0.988	0.918	0.954	0.121	0.979	0.331	0.956	0.208	1.003	0.487	0.969	0.284	0.976	0.365	1.024	0.272	0.989	0.785	1.05	0.158	1.014	0.445	0.966	0.24	nucleus							IPR004330;	FAR1 DNA binding domain;
c108420_g2	"gi|225454777|ref|XP_002277013.1| PREDICTED: peptidyl-tRNA hydrolase 2, mitochondrial isoform 1 [Vitis vinifera] gi|297737314|emb|CBI26515.3| unnamed protein product [Vitis vinifera]"	7.8862	13.189	25.7	2	2	2	0.952	0.199	0.969	0.545	0.918	0.169	1.024	0.585	1.205	0.0582	1.018	0.657	0.964	0.401	1.076	0.113	1.266	0.0259	0.947	0.368	1.056	0.342	1.243	0.0572	1.116	0.118	1.313	0.0337	1.177	0.076	chloroplast
c108441_g1	gi|224121954|ref|XP_002318714.1| predicted protein [Populus trichocarpa] gi|222859387|gb|EEE96934.1| predicted protein [Populus trichocarpa]	23.248	37.431	47.2	9	18	4	0.88	0.00168	1.118	0.0528	0.949	0.0827	0.978	0.68	0.933	0.206	1.271	0.00114	1.079	0.043	1.111	0.00784	1.06	0.0417	0.849	0.0121	0.874	0.0516	0.834	0.0224	1.03	0.253	0.983	0.802	0.954	0.422	cytoplasm	GO:0008152 metabolic process; GO:0006725 cellular aromatic compound metabolic process; GO:0046483 heterocycle metabolic process; GO:0006139 nucleobase-containing compound metabolic process; GO:1901360 organic cyclic compound metabolic process; GO:0006807 nitrogen compound metabolic process; GO:0034641 cellular nitrogen compound metabolic process; GO:0044238 primary metabolic process; GO:0009987 c…		GO:0005524 ATP binding; GO:1901265 nucleoside phosphate binding; GO:0004017 adenylate kinase activity; GO:0019205 nucleobase-containing compound kinase activity; GO:0001882 nucleoside binding; GO:0043167 ion binding; GO:0000166 nucleotide binding; GO:0019201 nucleotide kinase activity; GO:0016776 phosphotransferase activity, phosphate group as acceptor; GO:0097159 organic cyclic compound binding;…	K00939	adk; adenylate kinase [EC:2.7.4.3]	ath00730 Thiamine metabolism - Arabidopsis thaliana (thale cress); ath00230 Purine metabolism - Arabidopsis thaliana (thale cress); ath01100 Metabolic pathways - Arabidopsis thaliana (thale cress); ath01110 Biosynthesis of secondary metabolites - Arabidopsis thaliana (thale cress);	IPR007862; IPR027417;	Adenylate kinase, active site lid domain; P-loop containing nucleoside triphosphate hydrolase;
c108448_g1	gi|351727959|ref|NP_001235131.1| OAS-TL4 cysteine synthase [Glycine max] gi|148562457|gb|ABQ88339.1| OAS-TL4 cysteine synthase [Glycine max] gi|148562460|gb|ABQ88340.1| OAS-TL4 cysteine synthase [Glycine max]	11.012	83.083	43.8	5	8	4	1.078	0.0809	1.083	0.0749	1.076	0.598	0.998	0.899	0.88	0.0844	1.004	0.871	0.998	0.586	0.926	0.243	0.816	0.0175	0.994	0.632	0.922	0.26	0.813	0.0408	0.928	0.71	0.818	0.0845	0.882	0.105	chloroplast							IPR001926;	Tryptophan synthase beta subunit-like PLP-dependent enzyme;
c108450_g1	gi|255628667|gb|ACU14678.1| unknown [Glycine max]	4.1299	6.4142	27	1	1	1	0.997		0.883		1.006		0.984		1.055		0.885		1.009		0.987		1.058		1.14		1.115		1.195		0.978		1.048		1.072		extracellular
c108456_g1	gi|224105031|ref|XP_002333867.1| predicted protein [Populus trichocarpa] gi|222838758|gb|EEE77109.1| predicted protein [Populus trichocarpa]	16.035	19.675	16.3	3	4	3	0.99	0.364	0.953	0.117	0.945	0.0831	0.899	0.0131	0.901	0.0524	0.963	0.524	0.955	0.282	0.908	0.0419	0.911	0.128	0.992	0.507	0.943	0.0608	0.946	0.198	0.951	0.198	0.953	0.42	1.003	0.767	chloroplast	GO:0006518 peptide metabolic process; GO:0043043 peptide biosynthetic process; GO:0044267 cellular protein metabolic process; GO:0006807 nitrogen compound metabolic process; GO:0009058 biosynthetic process; GO:0043603 cellular amide metabolic process; GO:0044238 primary metabolic process; GO:1901566 organonitrogen compound biosynthetic process; GO:1901576 organic substance biosynthetic process; G…	GO:0005840 ribosome; GO:0043226 organelle; GO:0043229 intracellular organelle; GO:0043232 intracellular non-membrane-bounded organelle; GO:0044464 cell part; GO:0005622 intracellular; GO:0005737 cytoplasm; GO:0032991 macromolecular complex; GO:0044424 intracellular part; GO:1990904 ribonucleoprotein complex; GO:0005623 cell; GO:0030529 intracellular ribonucleoprotein complex; GO:0044444 cytoplasm…	GO:0003735 structural constituent of ribosome; GO:0005198 structural molecule activity;				IPR009000;	Translation protein, beta-barrel domain;
c108467_g1	gi|224061859|ref|XP_002300634.1| predicted protein [Populus trichocarpa] gi|222842360|gb|EEE79907.1| predicted protein [Populus trichocarpa]	32.901	28.308	5.3	1	1	1	1.022		0.929		0.811		0.795		0.847		0.91		0.794		0.778		0.829		0.873		0.856		0.912		0.98		1.045		1.065		chloroplast	GO:0008152 metabolic process; GO:0005975 carbohydrate metabolic process; GO:0044238 primary metabolic process; GO:0071704 organic substance metabolic process;		GO:0004553 hydrolase activity, hydrolyzing O-glycosyl compounds; GO:0016787 hydrolase activity; GO:0003824 catalytic activity; GO:0016798 hydrolase activity, acting on glycosyl bonds;				IPR017853; IPR013781;	Glycoside hydrolase superfamily; Glycoside hydrolase, catalytic domain;
c108474_g1	gi|225427627|ref|XP_002272494.1| PREDICTED: uncharacterized protein LOC100266665 [Vitis vinifera]	26.338	7.5221	4.2	1	1	1																															chloroplast
c108478_g1	"gi|255574732|ref|XP_002528274.1| amidase, putative [Ricinus communis] gi|223532311|gb|EEF34112.1| amidase, putative [Ricinus communis]"	20.547	7.1514	5.2	1	2	1	1.062		0.938		0.945		1.085		1.316		0.883		0.889		1.022		1.239		1.007		1.157		1.403		1.149		1.393		1.212		cytoplasm							IPR023631;	Amidase signature domain;
c108482_g1	gi|255538596|ref|XP_002510363.1| conserved hypothetical protein [Ricinus communis] gi|223551064|gb|EEF52550.1| conserved hypothetical protein [Ricinus communis]	23.651	13.918	8.5	2	2	2	0.935		0.985		1.096		1.159		0.977		1.054		1.172		1.24		1.045		1.112		1.176		0.991		1.058		0.892		0.843		nucleus
c108491_g1	gi|147778529|emb|CAN71712.1| hypothetical protein VITISV_013459 [Vitis vinifera]	12.666	6.3435	7.1	1	1	1	0.986		0.82		0.918		0.803		0.838		0.832		0.931		0.815		0.85		1.119		0.979		1.022		0.875		0.913		1.043		chloroplast
c108531_g1	"gi|255556832|ref|XP_002519449.1| WD-repeat protein, putative [Ricinus communis] gi|223541312|gb|EEF42863.1| WD-repeat protein, putative [Ricinus communis]"	94.588	10.203	1.3	1	1	1	1.019		0.931		1.038		1.009		1.14		0.914		1.018		0.99		1.119		1.114		1.083		1.224		0.972		1.098		1.13		chloroplast			GO:0005515 protein binding; GO:0005488 binding;				IPR017986; IPR015943; IPR007148;	WD40-repeat-containing domain; WD40/YVTN repeat-like-containing domain; Small-subunit processome, Utp12;
c108535_g1	gi|460369009|ref|XP_004230357.1| PREDICTED: uncharacterized protein LOC101263762 [Solanum lycopersicum]	32.851	30.611	18	4	4	4	0.962	0.346	0.881	0.107	0.84	0.155	0.887	0.131	1.039	0.486	0.916	0.117	0.873	0.197	0.923	0.16	1.081	0.122	0.954	0.589	1.008	0.888	1.18	0.065	1.056	0.545	1.237	0.113	1.171	0.0795	chloroplast							IPR011011;	Zinc finger, FYVE/PHD-type;
c108557_g1	gi|225469071|ref|XP_002270329.1| PREDICTED: omega-hydroxypalmitate O-feruloyl transferase [Vitis vinifera] gi|298205046|emb|CBI38342.3| unnamed protein product [Vitis vinifera]	52.042	246.32	34.8	15	26	15	0.869	1.56e-05	1.127	0.000156	0.948	0.24	0.946	0.103	1.024	0.277	1.296	3.64e-11	1.09	0.000997	1.088	0.000279	1.178	5.65e-08	0.841	4.79e-06	0.839	2.01e-07	0.909	0.000802	0.998	0.854	1.081	0.025	1.083	0.0018	cytoplasm			GO:0016746 transferase activity, transferring acyl groups; GO:0016747 transferase activity, transferring acyl groups other than amino-acyl groups; GO:0003824 catalytic activity; GO:0016740 transferase activity;				IPR023213;	Chloramphenicol acetyltransferase-like domain;
c108609_g1	gi|449469078|ref|XP_004152248.1| PREDICTED: UDP-glucuronic acid decarboxylase 1-like [Cucumis sativus] gi|449484279|ref|XP_004156838.1| PREDICTED: UDP-glucuronic acid decarboxylase 1-like [Cucumis sativus]	22.997	56.663	21.1	4	8	2	1.012	0.44	1.003	0.524	0.896	0.0588	1.02	0.506	0.94	0.262	0.991	0.704	0.885	0.222	1.007	0.682	0.928	0.629	0.894	0.0257	1.017	0.986	0.937	0.378	1.138	0.0112	1.049	0.592	0.922	0.357	cytoplasm							IPR016040;	NAD(P)-binding domain;
c108654_g1	"gi|356526163|ref|XP_003531689.1| PREDICTED: N-alpha-acetyltransferase 16, NatA auxiliary subunit-like [Glycine max]"	6.9556	14.611	42.6	2	2	2	1.038	0.704	1.138	0.257	1.07	0.539	1.039	0.687	1.162	0.387	1.097	0.134	1.031	0.657	1.001	0.992	1.119	0.437	0.94	0.355	0.913	0.0699	1.021	0.876	0.971	0.625	1.086	0.575	1.118	0.427	nucleus
c108676_g1	gi|118482264|gb|ABK93059.1| unknown [Populus trichocarpa] gi|118489017|gb|ABK96316.1| unknown [Populus trichocarpa x Populus deltoides]	17.756	126.36	48.3	8	11	8	0.962	0.517	1.023	0.588	1.081	0.00568	1.002	0.456	0.98	0.646	1.064	0.278	1.124	0.000481	1.042	0.218	1.019	0.962	1.056	0.0615	0.979	0.818	0.957	0.409	0.927	0.143	0.906	0.0325	0.978	0.329	cytoplasm		GO:0043226 organelle; GO:0043231 intracellular membrane-bounded organelle; GO:0043229 intracellular organelle; GO:0005634 nucleus; GO:0044464 cell part; GO:0005622 intracellular; GO:0044424 intracellular part; GO:0043227 membrane-bounded organelle; GO:0005623 cell;		K12877	MAGOH; protein mago nashi	ath03015 mRNA surveillance pathway - Arabidopsis thaliana (thale cress); ath03040 Spliceosome - Arabidopsis thaliana (thale cress); ath03013 RNA transport - Arabidopsis thaliana (thale cress);
c108682_g1	gi|356537146|ref|XP_003537091.1| PREDICTED: ubiquitin-conjugating enzyme E2 variant 1D-like [Glycine max]	18.704	15.831	22.3	4	6	2	1.076	0.448	1.076	0.0915	0.988	0.458	1.046	0.223	1.085	0.149	1	0.593	0.918	0.226	0.973	0.851	1.008	0.632	0.918	0.0327	0.973	0.649	1.008	0.991	1.059	0.0846	1.098	0.0619	1.037	0.705	chloroplast				K10704			IPR016135; IPR000608;	Ubiquitin-conjugating enzyme/RWD-like; Ubiquitin-conjugating enzyme E2;
c108683_g1	gi|225427015|ref|XP_002271142.1| PREDICTED: uncharacterized protein LOC100255799 [Vitis vinifera] gi|297741180|emb|CBI31911.3| unnamed protein product [Vitis vinifera]	24.348	6.8276	4.1	1	1	1	0.911		1.07		0.973		1.102		1.038		1.175		1.068		1.21		1.14		0.909		1.029		0.97		1.132		1.067		0.942		chloroplast			GO:0002161 aminoacyl-tRNA editing activity; GO:0016787 hydrolase activity; GO:0052689 carboxylic ester hydrolase activity; GO:0003824 catalytic activity; GO:0016788 hydrolase activity, acting on ester bonds;				IPR007214;	YbaK/aminoacyl-tRNA synthetase-associated domain;
c108687_g2	gi|460380415|ref|XP_004235952.1| PREDICTED: topless-related protein 4-like [Solanum lycopersicum]	49.589	22.932	12.4	6	7	2	0.975	0.602	0.979	0.491	0.891	0.113	1.018	0.761	1.189	0.162	1.005	0.908	0.914	0.192	1.045	0.521	1.22	0.137	0.91	0.114	1.04	0.483	1.214	0.232	1.143	0.142	1.335	0.0694	1.168	0.231	nucleus			GO:0005515 protein binding; GO:0005488 binding;				IPR017986; IPR006595; IPR015943; IPR006594;	WD40-repeat-containing domain; CTLH, C-terminal LisH motif; WD40/YVTN repeat-like-containing domain; LIS1 homology motif;
c108721_g1	"gi|359494069|ref|XP_002277415.2| PREDICTED: aspartate carbamoyltransferase 2, chloroplastic-like [Vitis vinifera]"	16.128	6.3682	6.3	1	1	1	0.844		0.83		0.873		0.972		0.848		0.983		1.034		1.151		1.005		1.052		1.17		1.022		1.112		0.971		0.873		chloroplast	GO:0044281 small molecule metabolic process; GO:0044763 single-organism cellular process; GO:0006807 nitrogen compound metabolic process; GO:0044699 single-organism process; GO:0044238 primary metabolic process; GO:0044237 cellular metabolic process; GO:0071704 organic substance metabolic process; GO:0008152 metabolic process; GO:0006520 cellular amino acid metabolic process; GO:0044710 single-or…		GO:0016597 amino acid binding; GO:0016743 carboxyl- or carbamoyltransferase activity; GO:0031406 carboxylic acid binding; GO:0003824 catalytic activity; GO:0005488 binding; GO:0043167 ion binding; GO:0043177 organic acid binding; GO:0016741 transferase activity, transferring one-carbon groups; GO:0043168 anion binding; GO:0016740 transferase activity; GO:0036094 small molecule binding;				IPR006132;	Aspartate/ornithine carbamoyltransferase, carbamoyl-P binding;
c108749_g1	gi|224112873|ref|XP_002316316.1| predicted protein [Populus trichocarpa] gi|222865356|gb|EEF02487.1| predicted protein [Populus trichocarpa]	6.4102	13.866	37.5	2	2	2	1.106		1.149		1.108		1.042		1.219		1.039		1.002		0.942		1.102		0.965		0.907		1.061		0.94		1.1		1.17		cytoplasm							IPR029006; IPR007123;	ADF-H/Gelsolin-like domain; Gelsolin-like domain;
c108775_g1	gi|462398231|gb|EMJ03899.1| hypothetical protein PRUPE_ppa012689mg [Prunus persica]	14.101	127.24	50	6	23	6	1.094	3.3e-08	1.026	0.0676	1.078	0.00164	1.035	0.0296	0.961	0.13	0.938	5.61e-05	0.985	0.0712	0.946	0.000239	0.878	6.86e-09	1.051	0.0759	1.009	0.689	0.937	0.00366	0.96	0.15	0.891	0.000117	0.929	0.00156	cytoplasm			GO:0003824 catalytic activity;				IPR011146;	HIT-like domain;
c108785_g1	"gi|255551813|ref|XP_002516952.1| fumarylacetoacetate hydrolase, putative [Ricinus communis] gi|223544040|gb|EEF45566.1| fumarylacetoacetate hydrolase, putative [Ricinus communis]"	14.063	16.612	17.3	3	7	3	0.997	0.33	0.951	0.847	1.047	0.0801	0.932	0.89	0.835	0.0359	0.954	0.0425	1.05	0.173	0.935	0.0431	0.838	6.76e-07	1.101	0.0565	0.98	0.52	0.878	1.56e-05	0.89	0.0222	0.798	0.00296	0.896	0.000398	cytoplasm	GO:0008152 metabolic process;		GO:0003824 catalytic activity;	K01557	FAHD1; acylpyruvate hydrolase [EC:3.7.1.5]	ath00350 Tyrosine metabolism - Arabidopsis thaliana (thale cress); ath01100 Metabolic pathways - Arabidopsis thaliana (thale cress);	IPR011234;	Fumarylacetoacetase, C-terminal-related;
c108788_g1	gi|147773144|emb|CAN67019.1| hypothetical protein VITISV_027707 [Vitis vinifera]	17.093	18.957	17.5	3	4	3	1.097	0.0327	1.105	0.0169	1.059	0.0888	1.292	0.00092	1.267	0.0109	1.007	0.84	0.965	0.634	1.178	0.0322	1.154	0.118	0.959	0.715	1.17	0.0125	1.147	0.0806	1.22	0.0247	1.196	0.0821	0.98	0.871	Golgi apparatus							IPR016140;	Bifunctional inhibitor/plant lipid transfer protein/seed storage helical domain;
c108824_g1	gi|187369231|dbj|BAG31376.1| topoisomerase I [Camptotheca acuminata]	32.659	11.983	4.6	1	1	1	0.803		0.698		0.731		0.906		0.955		0.869		0.91		1.128		1.189		1.047		1.298		1.368		1.239		1.306		1.054		nucleus
c108829_g2	gi|224108850|ref|XP_002314990.1| predicted protein [Populus trichocarpa] gi|222864030|gb|EEF01161.1| predicted protein [Populus trichocarpa]	10.141	6.6191	10.2	1	1	1	1.04		0.995		1.082		1.074		0.925		0.957		1.04		1.033		0.89		1.087		1.079		0.93		0.993		0.855		0.862		cytoplasm,nucleus
c108849_g2	gi|189309489|gb|ACD87446.1| 3-hydroxy-3-methylglutaryl-CoA synthase [Camptotheca acuminata]	16.03	10.28	13.8	1	2	1	1.405		1.773		1.497		1.463		1.667		1.262		1.066		1.041		1.186		0.844		0.825		0.94		0.977		1.113		1.139		chloroplast	GO:0006720 isoprenoid metabolic process; GO:0044711 single-organism biosynthetic process; GO:0044763 single-organism cellular process; GO:0044699 single-organism process; GO:0009058 biosynthetic process; GO:0044255 cellular lipid metabolic process; GO:0044238 primary metabolic process; GO:1901576 organic substance biosynthetic process; GO:0044237 cellular metabolic process; GO:0044249 cellular bi…		GO:0004421 hydroxymethylglutaryl-CoA synthase activity; GO:0016746 transferase activity, transferring acyl groups; GO:0003824 catalytic activity; GO:0016740 transferase activity; GO:0046912 transferase activity, transferring acyl groups, acyl groups converted into alkyl on transfer;				IPR016039; IPR013746;	Thiolase-like; Hydroxymethylglutaryl-coenzyme A synthase C-terminal domain;
c108895_g1	gi|359497141|ref|XP_003635436.1| PREDICTED: probable mannitol dehydrogenase-like isoform 2 [Vitis vinifera] gi|359497143|ref|XP_002266559.2| PREDICTED: probable mannitol dehydrogenase-like isoform 1 [Vitis vinifera]	32.874	32.915	14.7	5	6	4	1.173	0.0215	1.062	0.832	1.002	0.849	1.044	0.89	1.142	0.101	0.906	0.0843	0.854	0.0337	0.89	0.053	0.974	0.841	0.943	0.733	0.983	0.937	1.075	0.165	1.042	0.774	1.14	0.102	1.094	0.136	cytoplasm	GO:0044699 single-organism process; GO:0008152 metabolic process; GO:0055114 oxidation-reduction process; GO:0044710 single-organism metabolic process;		GO:0046914 transition metal ion binding; GO:0003824 catalytic activity; GO:0005488 binding; GO:0043167 ion binding; GO:0046872 metal ion binding; GO:0043169 cation binding; GO:0008270 zinc ion binding; GO:0016491 oxidoreductase activity;	K00083	E1.1.1.195; cinnamyl-alcohol dehydrogenase [EC:1.1.1.195]	ath01100 Metabolic pathways - Arabidopsis thaliana (thale cress); ath00940 Phenylpropanoid biosynthesis - Arabidopsis thaliana (thale cress); ath01110 Biosynthesis of secondary metabolites - Arabidopsis thaliana (thale cress);	IPR011032; IPR020843; IPR016040; IPR013154; IPR013149;	GroES-like; Polyketide synthase, enoylreductase domain; NAD(P)-binding domain; Alcohol dehydrogenase, N-terminal; Alcohol dehydrogenase, C-terminal;
c108907_g1	gi|449480911|ref|XP_004156028.1| PREDICTED: large subunit GTPase 1 homolog [Cucumis sativus]	19.934	-2	5.8	1	1	1																															nucleus				K14539	LSG1; large subunit GTPase 1 [EC:3.6.1.-]	ath03008 Ribosome biogenesis in eukaryotes - Arabidopsis thaliana (thale cress);
c108927_g1	gi|296085230|emb|CBI28725.3| unnamed protein product [Vitis vinifera]	27.913	28.644	15.3	4	7	4	0.955	0.144	0.85	0.0065	0.877	0.0248	0.908	0.0279	0.963	0.116	0.89	0.023	0.919	0.0978	0.951	0.175	1.008	0.972	1.032	0.483	1.068	0.15	1.133	0.0215	1.035	0.484	1.098	0.0941	1.061	0.164	cytoplasm	GO:0016310 phosphorylation; GO:0044267 cellular protein metabolic process; GO:0044238 primary metabolic process; GO:0044237 cellular metabolic process; GO:0006796 phosphate-containing compound metabolic process; GO:0071704 organic substance metabolic process; GO:0008152 metabolic process; GO:0006468 protein phosphorylation; GO:0006793 phosphorus metabolic process; GO:0044260 cellular macromolecul…		GO:0005524 ATP binding; GO:1901265 nucleoside phosphate binding; GO:0016773 phosphotransferase activity, alcohol group as acceptor; GO:0001882 nucleoside binding; GO:0043167 ion binding; GO:0000166 nucleotide binding; GO:0004672 protein kinase activity; GO:0097159 organic cyclic compound binding; GO:1901363 heterocyclic compound binding; GO:0032549 ribonucleoside binding; GO:0097367 carbohydrate …	K08851			IPR000719; IPR011009;	Protein kinase domain; Protein kinase-like domain;
c108944_g1	gi|224065308|ref|XP_002301767.1| predicted protein [Populus trichocarpa] gi|222843493|gb|EEE81040.1| predicted protein [Populus trichocarpa]	18.13	30.332	21.8	3	6	3	1.005	0.789	1.064	0.51	1.046	0.603	1.026	0.771	0.985	0.997	1.059	0.141	1.04	0.674	1.021	0.284	0.981	0.711	0.982	0.392	0.964	0.51	0.926	0.381	0.982	0.495	0.942	0.596	0.96	0.678	chloroplast			GO:0009055 electron carrier activity; GO:0051536 iron-sulfur cluster binding; GO:0005488 binding; GO:0051540 metal cluster binding;				IPR001041; IPR012675;	2Fe-2S ferredoxin-type iron-sulfur binding domain; Beta-grasp domain;
c108970_g1	gi|211906450|gb|ACJ11718.1| phosphoglycerate kinase [Gossypium hirsutum]	18.305	65.859	57.8	10	23	3	1.246	0.0007	1.264	0.00058	1.217	0.011	1.279	0.000342	1.354	0.000284	1.015	0.879	0.977	0.134	1.027	0.364	1.087	0.552	0.963	0.118	1.012	0.507	1.071	0.645	1.051	0.0523	1.113	0.0911	1.059	0.999	cytoplasm	GO:0006757 ATP generation from ADP; GO:0009116 nucleoside metabolic process; GO:0042278 purine nucleoside metabolic process; GO:0006165 nucleoside diphosphate phosphorylation; GO:0046031 ADP metabolic process; GO:0019362 pyridine nucleotide metabolic process; GO:0006096 glycolytic process; GO:0009167 purine ribonucleoside monophosphate metabolic process; GO:0009117 nucleotide metabolic process; G…		GO:0016774 phosphotransferase activity, carboxyl group as acceptor; GO:0016301 kinase activity; GO:0003824 catalytic activity; GO:0016740 transferase activity; GO:0004618 phosphoglycerate kinase activity; GO:0016772 transferase activity, transferring phosphorus-containing groups;				IPR015824;	Phosphoglycerate kinase, N-terminal;
c108977_g1	gi|462396682|gb|EMJ02481.1| hypothetical protein PRUPE_ppa012608mg [Prunus persica]	17.063	13.338	10.1	2	3	2	1.071	0.21	0.767	0.0015	0.967	0.148	0.842	0.000536	0.762	0.000121	0.716	0.00192	0.903	0.0663	0.786	0.00276	0.711	0.000622	1.261	0.00214	1.097	0.0237	0.993	0.858	0.87	0.000663	0.788	0.000123	0.905	0.00124	cytoplasm	GO:0006950 response to stress; GO:0050896 response to stimulus;						IPR014729; IPR006016;	Rossmann-like alpha/beta/alpha sandwich fold; UspA;
c108994_g1	gi|224104131|ref|XP_002313331.1| predicted protein [Populus trichocarpa] gi|222849739|gb|EEE87286.1| predicted protein [Populus trichocarpa]	49.109	65.393	11.1	3	5	3	1.075	0.113	0.746	0.0145	0.925	0.456	1.043	0.465	0.843	0.41	0.694	0.000701	0.86	0.0693	0.97	0.964	0.784	0.0471	1.24	0.082	1.399	0.0414	1.13	0.0633	1.128	0.269	0.911	0.986	0.808	0.251	cytoplasm			GO:0045735 nutrient reservoir activity;				IPR011051; IPR006045; IPR014710;	RmlC-like cupin domain; Cupin 1; RmlC-like jelly roll fold;
c109028_g1	gi|462422279|gb|EMJ26542.1| hypothetical protein PRUPE_ppa000996mg [Prunus persica]	54.939	38.262	11.4	5	5	5	0.901	0.155	0.931	0.558	0.845	0.105	0.914	0.232	0.986	0.77	1.033	0.18	0.938	0.721	1.015	0.508	1.094	0.105	0.907	0.104	0.982	0.292	1.059	0.364	1.083	0.296	1.167	0.0723	1.078	0.147	nucleus	GO:0006260 DNA replication; GO:0006725 cellular aromatic compound metabolic process; GO:0006259 DNA metabolic process; GO:1901360 organic cyclic compound metabolic process; GO:0006807 nitrogen compound metabolic process; GO:0009058 biosynthetic process; GO:0044238 primary metabolic process; GO:1901576 organic substance biosynthetic process; GO:0044237 cellular metabolic process; GO:0044249 cellul…	GO:0043226 organelle; GO:0043231 intracellular membrane-bounded organelle; GO:0043229 intracellular organelle; GO:0005634 nucleus; GO:0044464 cell part; GO:0005622 intracellular; GO:0032991 macromolecular complex; GO:0044424 intracellular part; GO:0042555 MCM complex; GO:0043234 protein complex; GO:0043227 membrane-bounded organelle; GO:0005623 cell;	GO:0003677 DNA binding; GO:0005524 ATP binding; GO:1901265 nucleoside phosphate binding; GO:0004386 helicase activity; GO:0001882 nucleoside binding; GO:0043167 ion binding; GO:0016817 hydrolase activity, acting on acid anhydrides; GO:0016787 hydrolase activity; GO:0000166 nucleotide binding; GO:0017111 nucleoside-triphosphatase activity; GO:1901363 heterocyclic compound binding; GO:0097159 organ…	K02540	MCM2; DNA replication licensing factor MCM2 [EC:3.6.4.12]	ath03030 DNA replication - Arabidopsis thaliana (thale cress);	IPR012340; IPR033762; IPR027925;	Nucleic acid-binding, OB-fold; MCM OB domain; MCM N-terminal domain;
c109047_g1	gi|460411352|ref|XP_004251076.1| PREDICTED: uncharacterized protein LOC101265611 [Solanum lycopersicum]	6.9569	8.4071	21	1	1	1	0.845		0.879		0.76		0.944		0.892		1.04		0.9		1.117		1.056		0.865		1.074		1.015		1.242		1.174		0.945		nucleus			GO:0005515 protein binding; GO:0005488 binding;				IPR032675;	Leucine-rich repeat domain, L domain-like;
c109049_g1	gi|225462543|ref|XP_002266917.1| PREDICTED: proteasome subunit alpha type-4 isoform 2 [Vitis vinifera] gi|225462545|ref|XP_002266877.1| PREDICTED: proteasome subunit alpha type-4 isoform 1 [Vitis vinifera] gi|147799989|emb|CAN77245.1| hypothetical protein VITISV_018657 [Vitis vinifera]	16.517	61.672	27.3	3	6	3	0.977	0.779	0.987	0.504	0.978	0.448	0.998	0.422	0.969	0.735	1.01	0.498	1.001	0.259	1.021	0.213	0.992	0.872	0.991	0.999	1.011	0.957	0.982	0.607	1.02	0.937	0.991	0.49	0.971	0.443	cytoplasm	GO:0043632 modification-dependent macromolecule catabolic process; GO:0051603 proteolysis involved in cellular protein catabolic process; GO:0044265 cellular macromolecule catabolic process; GO:0044257 cellular protein catabolic process; GO:0019941 modification-dependent protein catabolic process; GO:0044267 cellular protein metabolic process; GO:0006511 ubiquitin-dependent protein catabolic proc…	GO:0019773 proteasome core complex, alpha-subunit complex; GO:1902494 catalytic complex; GO:0000502 proteasome complex; GO:0044464 cell part; GO:0005622 intracellular; GO:0005839 proteasome core complex; GO:0032991 macromolecular complex; GO:0044424 intracellular part; GO:1905368 peptidase complex; GO:0005623 cell; GO:0043234 protein complex; GO:1905369 endopeptidase complex;	GO:0004175 endopeptidase activity; GO:0004298 threonine-type endopeptidase activity; GO:0008233 peptidase activity; GO:0070003 threonine-type peptidase activity; GO:0003824 catalytic activity; GO:0070011 peptidase activity, acting on L-amino acid peptides; GO:0016787 hydrolase activity;	K02728	PSMA4; 20S proteasome subunit alpha 3 [EC:3.4.25.1]	ath03050 Proteasome - Arabidopsis thaliana (thale cress);	IPR029055; IPR000426;	Nucleophile aminohydrolases, N-terminal; Proteasome alpha-subunit, N-terminal domain;
c109055_g1	"gi|393007219|gb|AFN01304.1| phenylalanine ammonia-lyase, partial [Camellia taliensis] gi|393007221|gb|AFN01305.1| phenylalanine ammonia-lyase, partial [Camellia taliensis] gi|393007223|gb|AFN01306.1| phenylalanine ammonia-lyase, partial [Camellia taliensis] gi|393007225|gb|AFN01307.1| phenylalanine ammonia-lyase, partial [Camellia taliensis] gi|393007227|gb|AFN01308.1| phenylalanine ammonia-lyas…	12.38	29.588	40.3	4	17	3	0.81	0.00096	1.238	0.00658	1.189	0.0364	1.033	0.695	0.967	0.264	1.528	2.41e-05	1.467	0.00014	1.276	3.95e-05	1.193	0.00062	0.96	0.34	0.835	0.0029	0.781	0.000877	0.869	0.0266	0.813	0.0057	0.936	0.0518	cytoplasm			GO:0016829 lyase activity; GO:0016840 carbon-nitrogen lyase activity; GO:0016841 ammonia-lyase activity; GO:0003824 catalytic activity;				IPR024083; IPR008948;	Fumarase/histidase, N-terminal; L-Aspartase-like;
c109056_g1	"gi|460391736|ref|XP_004241475.1| PREDICTED: protein argonaute 1A-like [Solanum lycopersicum] gi|409127948|gb|AFV15377.1| AGO1A [Solanum lycopersicum] gi|409893066|gb|AFV46190.1| argonaute1-1, partial [Solanum lycopersicum]"	10.745	43.367	23.5	1	3	1	0.946	0.288	0.966	0.751	0.84	0.0467	0.934	0.535	1.074	0.303	1.02	0.836	0.887	0.0193	0.987	0.892	1.135	0.0624	0.87	0.23	0.968	0.808	1.113	0.384	1.113	0.298	1.28	0.0197	1.15	0.267	nucleus							IPR024357;	Argonaut, glycine-rich domain;
c109089_g1	"gi|255554569|ref|XP_002518323.1| DNA binding protein, putative [Ricinus communis] gi|223542543|gb|EEF44083.1| DNA binding protein, putative [Ricinus communis]"	14.812	28.84	27.1	2	2	2	0.971		1.004		0.933		1.049		1.072		1.034		0.961		1.081		1.104		0.929		1.045		1.067		1.125		1.149		1.021		nucleus
c109091_g1	gi|211953675|gb|ACJ13999.1| embryo defective 1144 [Helianthus annuus] gi|211953679|gb|ACJ14001.1| embryo defective 1144 [Helianthus annuus] gi|211953681|gb|ACJ14002.1| embryo defective 1144 [Helianthus annuus] gi|211953683|gb|ACJ14003.1| embryo defective 1144 [Helianthus annuus] gi|211953685|gb|ACJ14004.1| embryo defective 1144 [Helianthus annuus] gi|211953687|gb|ACJ14005.1| embryo defective 1144…	10.524	6.3982	7.5	1	1	1	0.86		0.964		1.236		1.087		0.976		1.121		1.437		1.265		1.135		1.282		1.129		1.013		0.88		0.79		0.897		chloroplast	GO:0008652 cellular amino acid biosynthetic process; GO:0009072 aromatic amino acid family metabolic process; GO:0016053 organic acid biosynthetic process; GO:0044711 single-organism biosynthetic process; GO:0006725 cellular aromatic compound metabolic process; GO:0044281 small molecule metabolic process; GO:0044763 single-organism cellular process; GO:0044699 single-organism process; GO:0006807 …		GO:0016829 lyase activity; GO:0004107 chorismate synthase activity; GO:0016838 carbon-oxygen lyase activity, acting on phosphates; GO:0003824 catalytic activity; GO:0016835 carbon-oxygen lyase activity;
c109095_g2	gi|359476651|ref|XP_002273723.2| PREDICTED: uncharacterized protein LOC100264247 [Vitis vinifera] gi|297735064|emb|CBI17426.3| unnamed protein product [Vitis vinifera]	27.026	5.9158	5.2	1	1	1																															Golgi apparatus
c109099_g1	gi|225447687|ref|XP_002276552.1| PREDICTED: uncharacterized GPI-anchored protein At4g28100-like [Vitis vinifera]	10.647	8.2011	15.3	1	1	1																															extracellular
c109110_g1	gi|90658810|gb|ABD97257.1| metallothionin 1 [Camellia sinensis]	3.0204	6.6821	44.8	1	1	1	0.579		0.424		1.075		0.555		0.76		0.733		1.857		0.958		1.313		2.534		1.308		1.793		0.516		0.707		1.371					GO:0046872 metal ion binding; GO:0043169 cation binding; GO:0005488 binding; GO:0043167 ion binding;
c109138_g1	gi|224109926|ref|XP_002315357.1| predicted protein [Populus trichocarpa] gi|222864397|gb|EEF01528.1| predicted protein [Populus trichocarpa]	27.755	12.105	7.1	1	1	1	0.773		0.951		0.955		0.946		0.931		1.23		1.235		1.224		1.204		1.004		0.995		0.979		0.991		0.975		0.984		cytoplasm				K13680			IPR029044; IPR001173;	Nucleotide-diphospho-sugar transferases; Glycosyltransferase 2-like;
c109144_g2	gi|225453336|ref|XP_002270305.1| PREDICTED: glutaminyl-tRNA synthetase [Vitis vinifera] gi|297734636|emb|CBI16687.3| unnamed protein product [Vitis vinifera]	20.281	20.998	12	2	3	2	1.089		1		1.032		0.849		1.006		0.918		0.948		0.779		0.924		1.032		0.849		1.006		0.822		0.975		1.186		cytoplasm	GO:0006518 peptide metabolic process; GO:0006725 cellular aromatic compound metabolic process; GO:0044267 cellular protein metabolic process; GO:0044699 single-organism process; GO:0009058 biosynthetic process; GO:1901566 organonitrogen compound biosynthetic process; GO:0043039 tRNA aminoacylation; GO:0044237 cellular metabolic process; GO:0071704 organic substance metabolic process; GO:0008152 m…	GO:0044424 intracellular part; GO:0005623 cell; GO:0044464 cell part; GO:0005622 intracellular; GO:0005737 cytoplasm;	GO:0016876 ligase activity, forming aminoacyl-tRNA and related compounds; GO:0005524 ATP binding; GO:1901265 nucleoside phosphate binding; GO:0016875 ligase activity, forming carbon-oxygen bonds; GO:0016874 ligase activity; GO:0001882 nucleoside binding; GO:0043167 ion binding; GO:0000166 nucleotide binding; GO:0097159 organic cyclic compound binding; GO:1901363 heterocyclic compound binding; GO:…				IPR007639;	Glutaminyl-tRNA synthetase, class Ib, non-specific RNA-binding domain, N-terminal;
c109152_g2	"gi|255575590|ref|XP_002528695.1| ptm1, putative [Ricinus communis] gi|223531867|gb|EEF33684.1| ptm1, putative [Ricinus communis]"	12.814	30.897	26.1	4	4	4	0.951	0.252	1.055	0.174	0.967	0.569	0.987	0.629	1.021	0.264	1.11	0.0174	1.017	0.205	1.038	0.149	1.073	0.0481	0.916	0.0227	0.935	0.429	0.967	0.936	1.021	0.297	1.056	0.0825	1.034	0.53	chloroplast
c109153_g2	gi|224104049|ref|XP_002333988.1| predicted protein [Populus trichocarpa] gi|222839470|gb|EEE77807.1| predicted protein [Populus trichocarpa]	17.008	6.4802	12.5	1	1	1																															nucleus
c109268_g1	gi|359476161|ref|XP_002283083.2| PREDICTED: uncharacterized protein LOC100249152 [Vitis vinifera]	13.586	13.172	10.1	1	1	1	0.98		0.909		1.186		1.058		0.886		0.927		1.21		1.08		0.904		1.305		1.165		0.975		0.893		0.747		0.837		nucleus
c109279_g1	gi|147854704|emb|CAN79596.1| hypothetical protein VITISV_042386 [Vitis vinifera]	35.572	23.421	13.5	4	4	4	0.969	0.667	0.953	0.948	1.03	0.991	0.946	0.0512	0.847	0.000118	0.984	0.799	1.064	0.775	0.976	0.298	0.874	0.0529	1.081	0.947	0.992	0.409	0.888	0.152	0.918	0.228	0.822	0.0575	0.895	0.0469	nucleus			GO:0043169 cation binding; GO:0046872 metal ion binding; GO:0005515 protein binding; GO:0008270 zinc ion binding; GO:0046914 transition metal ion binding; GO:0005488 binding; GO:0043167 ion binding;	K11982			IPR001841; IPR013083;	Zinc finger, RING-type; Zinc finger, RING/FYVE/PHD-type;
c109279_g2	gi|224118084|ref|XP_002317728.1| predicted protein [Populus trichocarpa] gi|222858401|gb|EEE95948.1| predicted protein [Populus trichocarpa]	12.981	19.367	31.4	3	5	3	0.905	0.373	0.884	0.109	0.941	0.0512	0.883	0.0775	0.823	0.00168	0.977	0.779	1.04	0.615	0.976	0.763	0.909	0.254	1.065	0.299	0.999	0.993	0.931	0.223	0.938	0.238	0.874	0.012	0.932	0.173	nucleus			GO:0043169 cation binding; GO:0046872 metal ion binding; GO:0005515 protein binding; GO:0008270 zinc ion binding; GO:0046914 transition metal ion binding; GO:0005488 binding; GO:0043167 ion binding;				IPR001841; IPR013083;	Zinc finger, RING-type; Zinc finger, RING/FYVE/PHD-type;
c109280_g1	gi|297743097|emb|CBI35964.3| unnamed protein product [Vitis vinifera]	21.044	15.27	13.4	2	2	2	0.979	0.47	1.096	0.0932	0.953	0.116	1.061	0.0178	1.237	0.00832	1.119	0.0941	0.973	0.415	1.083	0.0759	1.263	0.0166	0.869	0.052	0.968	0.389	1.129	0.0831	1.114	0.0253	1.299	0.00932	1.166	0.0141	cytoplasm			GO:0097159 organic cyclic compound binding; GO:1901363 heterocyclic compound binding; GO:0003723 RNA binding; GO:1901265 nucleoside phosphate binding; GO:0005488 binding; GO:0003676 nucleic acid binding; GO:0000166 nucleotide binding; GO:0036094 small molecule binding;	K12741	HNRNPA1_3; heterogeneous nuclear ribonucleoprotein A1/A3	ath03040 Spliceosome - Arabidopsis thaliana (thale cress);	IPR000504; IPR012677;	RNA recognition motif domain; Nucleotide-binding alpha-beta plait domain;
c109282_g1	gi|470106089|ref|XP_004289408.1| PREDICTED: protein MKS1-like [Fragaria vesca subsp. vesca]	18.775	13.644	13.1	1	1	1	0.789		1.006		0.796		0.947		1.007		1.274		1.009		1.2		1.275		0.792		0.942		1.001		1.189		1.264		1.063		chloroplast				K20725	MKS1; MAP kinase substrate 1	ath04016 MAPK signaling pathway - plant - Arabidopsis thaliana (thale cress);	IPR008889;	VQ;
c109286_g2	gi|449444112|ref|XP_004139819.1| PREDICTED: uncharacterized protein LOC101211159 [Cucumis sativus] gi|449492582|ref|XP_004159039.1| PREDICTED: uncharacterized LOC101211159 [Cucumis sativus]	4.5189	6.5545	17.5	1	2	1	1.122	0.000375	0.957	0.00162	1.045	0.000461	1.039	0.0024	0.963	0.000922	0.853	0.000264	0.931	0.000922	0.926	0.00128	0.858	0.000202	1.092	0.00036	1.086	0.000785	1.007	0.0617	0.994	0.0795	0.922	0.000136	0.927	0.000601	chloroplast							IPR029068;	Glyoxalase/Bleomycin resistance protein/Dihydroxybiphenyl dioxygenase;
c109294_g1	gi|225463775|ref|XP_002267653.1| PREDICTED: probably inactive leucine-rich repeat receptor-like protein kinase At2g25790-like [Vitis vinifera]	60.268	58.889	17	7	10	7	0.967	0.296	0.892	0.00738	0.911	0.0578	1.038	0.402	1.022	0.399	0.922	0.06	0.942	0.314	1.074	0.141	1.057	0.0559	1.022	0.391	1.164	0.0129	1.146	0.000577	1.14	0.0444	1.122	0.00784	0.984	0.708	nucleus			GO:0005515 protein binding; GO:0005488 binding;				IPR013210; IPR032675;	Leucine-rich repeat-containing N-terminal, plant-type; Leucine-rich repeat domain, L domain-like;
c109304_g1	gi|460380625|ref|XP_004236055.1| PREDICTED: mitochondrial import receptor subunit TOM5 homolog [Solanum lycopersicum]	6.1403	37.011	63	3	5	3	0.905	0.792	1.036	0.594	0.854	0.461	0.895	0.718	0.968	0.947	1.145	0.0967	0.944	0.29	0.989	0.776	1.07	0.619	0.825	0.009	0.864	0.0087	0.934	0.472	1.048	0.185	1.133	0.232	1.081	0.464	cytoplasm
c109314_g1	gi|255570157|ref|XP_002526039.1| conserved hypothetical protein [Ricinus communis] gi|223534620|gb|EEF36316.1| conserved hypothetical protein [Ricinus communis]	13.676	6.0248	15	1	1	1																															cytoplasm
c109321_g1	"gi|359475502|ref|XP_003631692.1| PREDICTED: malate dehydrogenase, glyoxysomal [Vitis vinifera] gi|147774268|emb|CAN65552.1| hypothetical protein VITISV_033330 [Vitis vinifera] gi|297736349|emb|CBI25072.3| unnamed protein product [Vitis vinifera]"	29.954	51.301	21.6	7	10	3	0.98	0.514	0.99	0.603	0.997	0.624	1.097	0.72	0.952	0.666	1.011	0.885	1.018	0.753	1.12	0.0923	0.972	0.981	1.007	0.935	1.108	0.264	0.962	0.971	1.1	0.189	0.955	0.941	0.868	0.561	cytoplasm	GO:0043648 dicarboxylic acid metabolic process; GO:0055114 oxidation-reduction process; GO:0044281 small molecule metabolic process; GO:0044763 single-organism cellular process; GO:0044699 single-organism process; GO:0005975 carbohydrate metabolic process; GO:0044238 primary metabolic process; GO:0044237 cellular metabolic process; GO:0071704 organic substance metabolic process; GO:0008152 metabo…		GO:0016614 oxidoreductase activity, acting on CH-OH group of donors; GO:0016616 oxidoreductase activity, acting on the CH-OH group of donors, NAD or NADP as acceptor; GO:0016615 malate dehydrogenase activity; GO:0003824 catalytic activity; GO:0030060 L-malate dehydrogenase activity; GO:0016491 oxidoreductase activity;	K00026	MDH2; malate dehydrogenase [EC:1.1.1.37]	ath00620 Pyruvate metabolism - Arabidopsis thaliana (thale cress); ath01100 Metabolic pathways - Arabidopsis thaliana (thale cress); ath00020 Citrate cycle (TCA cycle) - Arabidopsis thaliana (thale cress); ath01200 Carbon metabolism - Arabidopsis thaliana (thale cress); ath00270 Cysteine and methionine metabolism - Arabidopsis thaliana (thale cress); ath00630 Glyoxylate and dicarboxylate metaboli…	IPR022383; IPR016040; IPR001236; IPR015955;	Lactate/malate dehydrogenase, C-terminal; NAD(P)-binding domain; Lactate/malate dehydrogenase, N-terminal; Lactate dehydrogenase/glycoside hydrolase, family 4, C-terminal;
c109325_g1	gi|149391195|gb|ABR25615.1| gtp-binding protein yptm2 [Oryza sativa Indica Group]	10.073	47.232	44.4	4	5	3	0.989	0.443	0.965	0.569	1.249	0.00672	1.19	0.0223	1.04	0.382	0.975	0.993	1.263	0.00132	1.203	0.00514	1.052	0.0553	1.294	0.00808	1.233	0.0211	1.079	0.204	0.953	0.223	0.833	0.00288	0.874	0.0178	cytoplasm	GO:0050794 regulation of cellular process; GO:0044700 single organism signaling; GO:0051716 cellular response to stimulus; GO:0007165 signal transduction; GO:0050789 regulation of biological process; GO:0007154 cell communication; GO:0035556 intracellular signal transduction; GO:0044699 single-organism process; GO:0007264 small GTPase mediated signal transduction; GO:0023052 signaling; GO:0050896…		GO:1901265 nucleoside phosphate binding; GO:0001882 nucleoside binding; GO:0043167 ion binding; GO:0000166 nucleotide binding; GO:0097159 organic cyclic compound binding; GO:1901363 heterocyclic compound binding; GO:0032549 ribonucleoside binding; GO:0097367 carbohydrate derivative binding; GO:0032553 ribonucleotide binding; GO:0005488 binding; GO:0032550 purine ribonucleoside binding; GO:0043168…				IPR005225; IPR027417;	Small GTP-binding protein domain; P-loop containing nucleoside triphosphate hydrolase;
c109325_g3	gi|118490011|gb|ABK96799.1| ras-related GTP binding protein [Solanum tuberosum]	3.55	7.8096	52.9	1	2	1	0.827		0.909		0.841		0.987		0.941		1.099		1.017		1.193		1.137		0.925		1.086		1.035		1.173		1.119		0.954		chloroplast
c109341_g1	gi|356521624|ref|XP_003529454.1| PREDICTED: transcription factor Pur-alpha 1 isoform 1 [Glycine max]	30.761	172.91	44	12	16	12	1.019	0.154	0.987	0.342	1.011	0.268	0.995	0.916	0.886	1.89e-06	0.969	0.0393	0.993	0.675	0.977	0.131	0.87	6.27e-07	1.025	0.0662	1.008	0.39	0.898	0.000123	0.984	0.229	0.876	4.65e-07	0.891	2.31e-06	nucleus
c109343_g5	gi|225423953|ref|XP_002282352.1| PREDICTED: putative DNA repair protein RAD23-3 [Vitis vinifera] gi|297737829|emb|CBI27030.3| unnamed protein product [Vitis vinifera]	13.122	60.536	65.5	5	9	3	1.002	0.89	1.011	0.489	1.036	0.54	1.021	0.812	0.853	0.569	1.009	0.419	1.034	0.57	1.019	0.688	0.851	0.599	1.024	0.415	1.009	0.49	0.843	0.441	0.985	0.531	0.823	0.98	0.835	0.557	mitochondria	GO:0033554 cellular response to stress; GO:0051603 proteolysis involved in cellular protein catabolic process; GO:0044257 cellular protein catabolic process; GO:0006725 cellular aromatic compound metabolic process; GO:0006259 DNA metabolic process; GO:0006289 nucleotide-excision repair; GO:0044267 cellular protein metabolic process; GO:0050896 response to stimulus; GO:0044237 cellular metabolic p…	GO:0043226 organelle; GO:0043231 intracellular membrane-bounded organelle; GO:0043229 intracellular organelle; GO:0005634 nucleus; GO:0044464 cell part; GO:0005622 intracellular; GO:0044424 intracellular part; GO:0043227 membrane-bounded organelle; GO:0005623 cell;	GO:0097159 organic cyclic compound binding; GO:1901363 heterocyclic compound binding; GO:0003677 DNA binding; GO:0003684 damaged DNA binding; GO:0005515 protein binding; GO:0005488 binding; GO:0003676 nucleic acid binding;				IPR015940; IPR015360; IPR009060;	Ubiquitin-associated domain; XPC-binding domain; UBA-like;
c109350_g1	gi|225452120|ref|XP_002284266.1| PREDICTED: 60S ribosomal protein L26-1 [Vitis vinifera] gi|147769559|emb|CAN72392.1| hypothetical protein VITISV_032611 [Vitis vinifera] gi|147786955|emb|CAN73296.1| hypothetical protein VITISV_001956 [Vitis vinifera]	17.188	16.739	26.1	5	8	1	1.227		0.976		0.846		1.22		1.375		0.796		0.69		0.994		1.12		0.867		1.25		1.408		1.442		1.624		1.127		cytoplasm	GO:0006518 peptide metabolic process; GO:0043043 peptide biosynthetic process; GO:0044267 cellular protein metabolic process; GO:0006807 nitrogen compound metabolic process; GO:0009058 biosynthetic process; GO:0043603 cellular amide metabolic process; GO:0044238 primary metabolic process; GO:1901566 organonitrogen compound biosynthetic process; GO:1901576 organic substance biosynthetic process; G…	GO:0005840 ribosome; GO:0043229 intracellular organelle; GO:0043232 intracellular non-membrane-bounded organelle; GO:0044446 intracellular organelle part; GO:0005737 cytoplasm; GO:0032991 macromolecular complex; GO:0044424 intracellular part; GO:0005623 cell; GO:0044422 organelle part; GO:0043228 non-membrane-bounded organelle; GO:0043226 organelle; GO:0015934 large ribosomal subunit; GO:0044391 …	GO:0003735 structural constituent of ribosome; GO:0005198 structural molecule activity;				IPR008991; IPR014722; IPR005824;	Translation protein SH3-like domain; Ribosomal protein L2 domain 2; KOW;
c109360_g2	"gi|255565313|ref|XP_002523648.1| steroid binding protein, putative [Ricinus communis] gi|223537100|gb|EEF38734.1| steroid binding protein, putative [Ricinus communis]"	20.627	53.534	37.4	5	5	5	0.873	0.103	1.113	0.0338	1.029	0.18	1.03	0.368	1.111	0.0366	1.276	0.000679	1.18	0.00196	1.181	0.0344	1.273	0.000784	0.925	0.00726	0.926	0.199	0.998	0.898	1.001	0.914	1.079	0.0113	1.078	0.214	cytoplasm				K17278			IPR001199;	Cytochrome b5-like heme/steroid binding domain;
c109368_g1	gi|297743305|emb|CBI36172.3| unnamed protein product [Vitis vinifera]	28.739	18.839	9.3	2	2	2																															nucleus
c109372_g3	gi|162279932|ref|NP_064080.2| nad4 gene product (mitochondrion) [Beta vulgaris subsp. vulgaris] gi|323435100|ref|YP_004222318.1| NADH dehydrogenase subunit 4 [Beta vulgaris subsp. maritima] gi|346683195|ref|YP_004842124.1| NADH dehydrogenase subunit 4 [Beta macrocarpa] gi|20429167|dbj|BAB91330.1| NADH dehydrogenase subunit 4 [Beta vulgaris] gi|148491436|dbj|BAA99473.2| NADH dehydrogenase subunit …	11.265	6.1591	8.2	1	1	1	1.086		0.861		1.002		0.9		1.018		0.793		0.923		0.829		0.937		1.164		1.045		1.182		0.898		1.016		1.131		cytoplasm				K03881	ND4; NADH-ubiquinone oxidoreductase chain 4 [EC:1.6.5.3]	ath00190 Oxidative phosphorylation - Arabidopsis thaliana (thale cress); ath01100 Metabolic pathways - Arabidopsis thaliana (thale cress);
c109387_g2	"gi|223046631|gb|ACM79366.1| beta-tubulin, partial [Tamarix hispida]"	8.9534	6.7478	62.5	5	18	1	0.972		0.824		0.9		0.855		0.857		0.848		0.926		0.879		0.882		1.092		1.037		1.04		0.95		0.952		1.003		chloroplast	GO:0007017 microtubule-based process; GO:0009987 cellular process;	GO:0043229 intracellular organelle; GO:0099513 polymeric cytoskeletal fiber; GO:0005874 microtubule; GO:0043232 intracellular non-membrane-bounded organelle; GO:0044430 cytoskeletal part; GO:0044446 intracellular organelle part; GO:0099512 supramolecular fiber; GO:0044424 intracellular part; GO:0005623 cell; GO:0099080 supramolecular complex; GO:0044422 organelle part; GO:0099081 supramolecular p…	GO:1901265 nucleoside phosphate binding; GO:0001882 nucleoside binding; GO:0043167 ion binding; GO:0016817 hydrolase activity, acting on acid anhydrides; GO:0016787 hydrolase activity; GO:0000166 nucleotide binding; GO:0017111 nucleoside-triphosphatase activity; GO:0097159 organic cyclic compound binding; GO:1901363 heterocyclic compound binding; GO:0032549 ribonucleoside binding; GO:0097367 carb…				IPR003008; IPR018316; IPR008280;	Tubulin/FtsZ, GTPase domain; Tubulin/FtsZ, 2-layer sandwich domain; Tubulin/FtsZ, C-terminal;
c109387_g3	"gi|255537469|ref|XP_002509801.1| tubulin beta chain, putative [Ricinus communis] gi|223549700|gb|EEF51188.1| tubulin beta chain, putative [Ricinus communis]"	33.349	54.61	22.7	7	27	2	0.953	0.85	1.021	0.0309	0.931	0.793	0.942	0.546	0.952	0.647	1.072	0.00158	0.978	0.912	0.989	0.552	0.999	0.397	0.912	0.00194	0.923	0.000705	0.932	0.0373	1.012	0.644	1.022	0.365	1.01	0.195	cytoplasm	GO:0007017 microtubule-based process; GO:0009987 cellular process;	GO:0043229 intracellular organelle; GO:0099513 polymeric cytoskeletal fiber; GO:0005874 microtubule; GO:0043232 intracellular non-membrane-bounded organelle; GO:0044430 cytoskeletal part; GO:0044446 intracellular organelle part; GO:0099512 supramolecular fiber; GO:0044424 intracellular part; GO:0005623 cell; GO:0099080 supramolecular complex; GO:0044422 organelle part; GO:0099081 supramolecular p…	GO:1901265 nucleoside phosphate binding; GO:0001882 nucleoside binding; GO:0043167 ion binding; GO:0016817 hydrolase activity, acting on acid anhydrides; GO:0016787 hydrolase activity; GO:0000166 nucleotide binding; GO:0017111 nucleoside-triphosphatase activity; GO:0097159 organic cyclic compound binding; GO:1901363 heterocyclic compound binding; GO:0032549 ribonucleoside binding; GO:0097367 carb…				IPR003008; IPR008280; IPR018316;	Tubulin/FtsZ, GTPase domain; Tubulin/FtsZ, C-terminal; Tubulin/FtsZ, 2-layer sandwich domain;
c109392_g2	"gi|255540423|ref|XP_002511276.1| protein binding protein, putative [Ricinus communis] gi|223550391|gb|EEF51878.1| protein binding protein, putative [Ricinus communis]"	20.05	14.505	10.2	1	1	1																															cytoplasm			GO:0005515 protein binding; GO:0005488 binding;				IPR011333; IPR034089; IPR000210;	SKP1/BTB/POZ domain; SPOP, C-terminal BACK-like domain; BTB/POZ domain;
c109406_g1	gi|462404985|gb|EMJ10449.1| hypothetical protein PRUPE_ppa007218mg [Prunus persica]	11.455	20.675	21.6	2	3	2	1.057	0.297	1.114	0.125	1.03	0.287	1.045	0.205	1.114	0.227	1.055	0.345	0.974	0.821	0.989	0.704	1.055	0.523	0.924	0.245	0.938	0.508	1	0.904	1.015	0.511	1.082	0.434	1.066	0.685	chloroplast
c109415_g1	gi|330318627|gb|AEC10976.1| mal d 1-like protein [Camellia sinensis]	6.9971	7.849	24.2	1	1	1																															cytoplasm,nucleus	GO:0006952 defense response; GO:0050896 response to stimulus; GO:0006950 response to stress; GO:0009607 response to biotic stimulus;						IPR023393; IPR000916;	START-like domain; Bet v I/Major latex protein;
c109420_g1	gi|462397173|gb|EMJ02972.1| hypothetical protein PRUPE_ppa017305mg [Prunus persica]	49.98	143.23	31.7	10	15	10	0.809	0.00976	0.984	0.648	0.881	0.196	0.918	0.158	0.97	0.807	1.215	0.000617	1.089	0.0344	1.134	0.334	1.198	0.00162	0.896	0.0128	0.933	0.0567	0.986	0.793	1.042	0.542	1.101	0.0423	1.057	0.078	cytoplasm	GO:0008152 metabolic process;		GO:0016757 transferase activity, transferring glycosyl groups; GO:0016758 transferase activity, transferring hexosyl groups; GO:0003824 catalytic activity; GO:0016740 transferase activity;
c109423_g1	"gi|470128566|ref|XP_004300209.1| PREDICTED: probable plastid-lipid-associated protein 3, chloroplastic-like [Fragaria vesca subsp. vesca]"	14.69	29.997	14.2	1	2	1	1.143	0.479	1.042	0.852	1.141	0.473	0.974	0.873	0.989	0.946	0.911	0.596	0.998	0.971	0.852	0.0876	0.865	0.125	1.095	0.591	0.935	0.667	0.949	0.74	0.854	0.048	0.867	0.0829	1.015	0.788	cytoplasm							IPR006843;	Plastid lipid-associated protein/fibrillin conserved domain;
c109431_g1	gi|73696164|gb|AAZ80874.1| neutral invertase [Nicotiana langsdorffii x Nicotiana sanderae]	10.416	14.785	23.3	3	6	2	1.043	0.496	1.127	0.161	1.12	0.207	1.126	0.273	1.058	0.449	1.081	0.0667	1.074	0.183	1.079	0.341	1.015	0.719	0.994	0.893	0.999	0.992	0.939	0.266	1.005	0.948	0.945	0.377	0.94	0.479	nucleus			GO:0033926 glycopeptide alpha-N-acetylgalactosaminidase activity; GO:0004553 hydrolase activity, hydrolyzing O-glycosyl compounds; GO:0016787 hydrolase activity; GO:0003824 catalytic activity; GO:0016798 hydrolase activity, acting on glycosyl bonds;				IPR008928;	Six-hairpin glycosidase-like;
c109469_g1	"gi|255560888|ref|XP_002521457.1| COMPASS component SWD2, putative [Ricinus communis] gi|223539356|gb|EEF40947.1| COMPASS component SWD2, putative [Ricinus communis]"	37.236	7.1658	3.3	1	1	1	1.021		1.004		0.968		0.977		1.138		0.983		0.948		0.957		1.114		0.964		0.973		1.134		1.01		1.176		1.165		cytoplasm			GO:0005515 protein binding; GO:0005488 binding;	K14962	WDR82; COMPASS component SWD2	ath03015 mRNA surveillance pathway - Arabidopsis thaliana (thale cress);	IPR017986; IPR015943;	WD40-repeat-containing domain; WD40/YVTN repeat-like-containing domain;
c109471_g1	gi|460365586|ref|XP_004228682.1| PREDICTED: uncharacterized protein LOC101264357 [Solanum lycopersicum]	16.514	28.795	16.3	2	2	2	1.102		1.02		1.01		1.052		1.122		0.926		0.916		0.955		1.018		0.989		1.031		1.099		1.042		1.111		1.066		chloroplast
c109476_g2	gi|297746040|emb|CBI16096.3| unnamed protein product [Vitis vinifera]	21.019	28.285	20.4	4	7	3	1.037	0.886	0.995	0.267	0.893	0.0018	0.943	0.0979	1.019	0.887	0.959	0.222	0.861	0.000599	0.909	0.071	0.982	0.782	0.898	0.226	0.948	0.757	1.024	0.33	1.055	0.235	1.141	0.00552	1.081	0.142	cytoplasm			GO:0097159 organic cyclic compound binding; GO:1901363 heterocyclic compound binding; GO:0003723 RNA binding; GO:0005488 binding; GO:0003676 nucleic acid binding;				IPR011989; IPR016024; IPR033133;	Armadillo-like helical; Armadillo-type fold; Pumilio homology domain;
c109482_g1	gi|147862316|emb|CAN81093.1| hypothetical protein VITISV_040667 [Vitis vinifera]	31.618	142.7	46.6	13	16	13	0.951	0.315	0.954	0.122	0.95	0.116	0.893	0.0011	0.896	0.000759	1.003	0.611	0.999	0.471	0.938	0.0199	0.942	0.0155	0.996	0.763	0.935	0.0527	0.939	0.0423	0.939	0.176	0.943	0.156	1.004	0.947	cytoplasm			GO:0046872 metal ion binding; GO:0043169 cation binding; GO:0003824 catalytic activity; GO:0005488 binding; GO:0043167 ion binding;				IPR011249;	Metalloenzyme, LuxS/M16 peptidase-like;
c109488_g2	gi|224139004|ref|XP_002322956.1| predicted protein [Populus trichocarpa] gi|222867586|gb|EEF04717.1| predicted protein [Populus trichocarpa]	25.584	6.6958	3.7	1	1	1																															nucleus	GO:0006396 RNA processing; GO:0036260 RNA capping; GO:0006370 7-methylguanosine mRNA capping; GO:0006725 cellular aromatic compound metabolic process; GO:1901360 organic cyclic compound metabolic process; GO:0006807 nitrogen compound metabolic process; GO:0009452 7-methylguanosine RNA capping; GO:0044238 primary metabolic process; GO:0044237 cellular metabolic process; GO:0071704 organic substanc…		GO:0008192 RNA guanylyltransferase activity; GO:0016779 nucleotidyltransferase activity; GO:0070568 guanylyltransferase activity; GO:0016740 transferase activity; GO:0003824 catalytic activity; GO:0004484 mRNA guanylyltransferase activity; GO:0016772 transferase activity, transferring phosphorus-containing groups;	K13917	RNGTT; mRNA-capping enzyme [EC:2.7.7.50 3.6.1.-]	ath03015 mRNA surveillance pathway - Arabidopsis thaliana (thale cress);	IPR012340; IPR013846; IPR001339;	Nucleic acid-binding, OB-fold; mRNA capping enzyme, C-terminal; mRNA capping enzyme, catalytic domain;
c109546_g2	gi|189473427|gb|ACD99685.1| histone H1-like protein [Camellia sinensis]	15.831	11.672	11	2	2	2	1.42		0.626		0.768		1.155		1.389		0.441		0.541		0.813		0.979		1.227		1.845		2.22		1.504		1.81		1.203		nucleus	GO:0044085 cellular component biogenesis; GO:0016043 cellular component organization; GO:0034728 nucleosome organization; GO:0034622 cellular macromolecular complex assembly; GO:0006333 chromatin assembly or disassembly; GO:0043933 macromolecular complex subunit organization; GO:0065004 protein-DNA complex assembly; GO:0006323 DNA packaging; GO:0006334 nucleosome assembly; GO:0051276 chromosome o…	GO:0043229 intracellular organelle; GO:0043232 intracellular non-membrane-bounded organelle; GO:0044446 intracellular organelle part; GO:0032991 macromolecular complex; GO:0044424 intracellular part; GO:0005623 cell; GO:0044422 organelle part; GO:0044427 chromosomal part; GO:0000786 nucleosome; GO:0043228 non-membrane-bounded organelle; GO:0043231 intracellular membrane-bounded organelle; GO:0043…	GO:0097159 organic cyclic compound binding; GO:1901363 heterocyclic compound binding; GO:0003677 DNA binding; GO:0005488 binding; GO:0003676 nucleic acid binding;	K11275			IPR011991; IPR005818;	Winged helix-turn-helix DNA-binding domain; Linker histone H1/H5, domain H15;
c109561_g2	gi|462406455|gb|EMJ11919.1| hypothetical protein PRUPE_ppa022610mg [Prunus persica]	45.249	7.4039	3	1	1	1																															chloroplast
c109573_g1	gi|296088461|emb|CBI37452.3| unnamed protein product [Vitis vinifera]	20.087	6.7925	5	1	1	1	0.958		1.165		1.233		1.269		1.282		1.216		1.288		1.325		1.339		1.059		1.09		1.101		1.029		1.04		1.01		cytoplasm			GO:0016741 transferase activity, transferring one-carbon groups; GO:0008168 methyltransferase activity; GO:0003824 catalytic activity; GO:0016740 transferase activity;
c109617_g1	"gi|460381920|ref|XP_004236689.1| PREDICTED: 15.7 kDa heat shock protein, peroxisomal-like [Solanum lycopersicum]"	15.702	7.02	6.4	1	1	1																															cytoplasm				K13993	HSP20; HSP20 family protein	ath04141 Protein processing in endoplasmic reticulum - Arabidopsis thaliana (thale cress);	IPR002068; IPR008978;	Alpha crystallin/Hsp20 domain; HSP20-like chaperone;
c109626_g1	gi|326507178|dbj|BAJ95666.1| predicted protein [Hordeum vulgare subsp. vulgare]	28.066	6.781	16.3	5	16	1	0.998	0.958	0.957	0.106	1.018	0.485	0.989	0.607	0.924	0.0528	0.959	0.0853	1.02	0.43	0.991	0.608	0.926	0.046	1.063	0.0503	1.033	0.0446	0.965	0.0916	0.972	0.22	0.908	0.0335	0.934	0.0364	cytoplasm			GO:0019904 protein domain specific binding; GO:0005515 protein binding; GO:0005488 binding;				IPR023410;	14-3-3 domain;
c109634_g1	gi|462395062|gb|EMJ00861.1| hypothetical protein PRUPE_ppa001372mg [Prunus persica]	15.863	20.697	11	1	1	1																															chloroplast							IPR001480;	Bulb-type lectin domain;
c109637_g3	gi|302143546|emb|CBI22107.3| unnamed protein product [Vitis vinifera]	45.976	18.42	6.6	2	2	1																															chloroplast	GO:0016310 phosphorylation; GO:0044267 cellular protein metabolic process; GO:0044238 primary metabolic process; GO:0044237 cellular metabolic process; GO:0006796 phosphate-containing compound metabolic process; GO:0071704 organic substance metabolic process; GO:0008152 metabolic process; GO:0006468 protein phosphorylation; GO:0006793 phosphorus metabolic process; GO:0044260 cellular macromolecul…		GO:0005524 ATP binding; GO:1901265 nucleoside phosphate binding; GO:0016773 phosphotransferase activity, alcohol group as acceptor; GO:0001882 nucleoside binding; GO:0043167 ion binding; GO:0004672 protein kinase activity; GO:0000166 nucleotide binding; GO:0097159 organic cyclic compound binding; GO:1901363 heterocyclic compound binding; GO:0032549 ribonucleoside binding; GO:0097367 carbohydrate …				IPR000719; IPR011009;	Protein kinase domain; Protein kinase-like domain;
c109644_g1	gi|462399153|gb|EMJ04821.1| hypothetical protein PRUPE_ppa003792mg [Prunus persica]	24.856	10.214	10.2	1	1	1	0.899		1.201		1.078		0.803		0.797		1.336		1.199		0.894		0.887		0.897		0.669		0.664		0.745		0.74		0.992		plasma membrane
c109652_g1	gi|460391465|ref|XP_004241341.1| PREDICTED: uncharacterized protein At1g08160-like [Solanum lycopersicum]	23.565	18.117	13	3	3	3	1.212	0.00508	1.012	0.747	1.172	0.043	1.24	0.0232	1.214	0.0126	0.835	0.0408	0.967	0.495	1.023	0.626	1.002	0.937	1.158	0.0939	1.225	0.053	1.2	0.0478	1.058	0.397	1.036	0.505	0.98	0.694	cytoplasm							IPR004864;	Late embryogenesis abundant protein, LEA-14;
c109662_g1	gi|297743787|emb|CBI36670.3| unnamed protein product [Vitis vinifera]	5.5033	6.2782	17	1	1	1	0.879		0.96		0.819		0.982		1.134		1.092		0.932		1.118		1.29		0.853		1.024		1.182		1.2		1.385		1.154		extracellular
c109672_g2	gi|460369085|ref|XP_004230394.1| PREDICTED: cinnamoyl-CoA reductase 1-like [Solanum lycopersicum]	34.963	39.969	15.5	4	5	4	0.956	0.257	0.855	0.0486	0.915	0.23	0.868	0.0663	0.899	0.0483	0.894	0.0779	0.957	0.646	0.908	0.122	0.94	0.0569	1.07	0.128	1.015	0.389	1.051	0.219	0.949	0.272	0.982	0.321	1.035	0.609	chloroplast			GO:0048037 cofactor binding; GO:0003824 catalytic activity; GO:0005488 binding; GO:0050662 coenzyme binding;				IPR001509; IPR016040;	NAD-dependent epimerase/dehydratase; NAD(P)-binding domain;
c109675_g2	gi|224108456|ref|XP_002314854.1| predicted protein [Populus trichocarpa] gi|222863894|gb|EEF01025.1| predicted protein [Populus trichocarpa]	17.867	38.123	32.7	6	9	6	1.097	0.00158	0.936	0.372	1.183	2.01e-05	1.11	0.000225	0.937	0.567	0.854	0.000681	1.078	0.00584	1.012	0.285	0.854	0.0036	1.263	1.81e-05	1.185	0.000141	1.001	0.835	0.938	0.0301	0.792	9.66e-05	0.845	0.00236	chloroplast	GO:0006950 response to stress; GO:0050896 response to stimulus;						IPR014729; IPR006016;	Rossmann-like alpha/beta/alpha sandwich fold; UspA;
c109704_g1	"gi|359478076|ref|XP_002268942.2| PREDICTED: 2-isopropylmalate synthase 2, chloroplastic-like [Vitis vinifera]"	25.54	61.07	20.7	3	4	3	0.995	0.994	0.963	0.61	0.979	0.478	1.096	0.248	0.904	0.143	0.968	0.55	0.984	0.229	1.101	0.18	0.909	0.156	1.017	0.958	1.138	0.161	0.939	0.303	1.119	0.0831	0.924	0.249	0.825	0.046	cytoplasm	GO:0008152 metabolic process; GO:0044710 single-organism metabolic process; GO:0044281 small molecule metabolic process; GO:0044763 single-organism cellular process; GO:0019752 carboxylic acid metabolic process; GO:0044699 single-organism process; GO:0006082 organic acid metabolic process; GO:0044237 cellular metabolic process; GO:0009987 cellular process; GO:0043436 oxoacid metabolic process; GO…		GO:0016746 transferase activity, transferring acyl groups; GO:0046912 transferase activity, transferring acyl groups, acyl groups converted into alkyl on transfer; GO:0016740 transferase activity; GO:0003824 catalytic activity;				IPR013785; IPR000891;	Aldolase-type TIM barrel; Pyruvate carboxyltransferase;
c109709_g1	gi|470123107|ref|XP_004297578.1| PREDICTED: probable aspartyl aminopeptidase-like [Fragaria vesca subsp. vesca]	6.194	7.3286	21.8	1	1	1	1.116		1.095		1.139		1.25		0.809		0.981		1.021		1.12		0.725		1.04		1.141		0.739		1.098		0.711		0.647		nucleus	GO:0006508 proteolysis; GO:0008152 metabolic process; GO:0043170 macromolecule metabolic process; GO:0019538 protein metabolic process; GO:0044238 primary metabolic process; GO:0071704 organic substance metabolic process;		GO:0008233 peptidase activity; GO:0008238 exopeptidase activity; GO:0046914 transition metal ion binding; GO:0003824 catalytic activity; GO:0005488 binding; GO:0043167 ion binding; GO:0043169 cation binding; GO:0070011 peptidase activity, acting on L-amino acid peptides; GO:0046872 metal ion binding; GO:0016787 hydrolase activity; GO:0004177 aminopeptidase activity; GO:0008270 zinc ion binding;
c109715_g1	gi|224144954|ref|XP_002325473.1| predicted protein [Populus trichocarpa] gi|118486776|gb|ABK95223.1| unknown [Populus trichocarpa] gi|222862348|gb|EEE99854.1| predicted protein [Populus trichocarpa]	22.726	11.723	8.7	2	2	2	0.907	0.145	0.859	0.0669	0.841	0.256	0.868	0.127	0.898	0.397	0.948	0.276	0.927	0.544	0.957	0.481	0.991	0.929	0.978	0.849	1.01	0.865	1.045	0.682	1.032	0.797	1.068	0.671	1.035	0.764	chloroplast			GO:0003824 catalytic activity;				IPR001932;	PPM-type phosphatase domain;
c109726_g2	gi|147799995|emb|CAN68264.1| hypothetical protein VITISV_002761 [Vitis vinifera]	32.005	56.367	22.1	6	8	5	0.984	0.788	1.027	0.36	1.044	0.283	1.036	0.282	1.09	0.00566	1.044	0.24	1.062	0.201	1.053	0.0983	1.108	0.00658	1.016	0.825	1.008	0.978	1.061	0.0596	0.992	0.783	1.044	0.114	1.052	0.0276	cytoplasm							IPR024729;	Ubiquitin carboxyl-terminal hydrolase 7, ICP0-binding domain;
c109739_g1	gi|460409493|ref|XP_004250173.1| PREDICTED: ADP-ribosylation factor-like protein 8B-A-like [Solanum lycopersicum]	26.842	6.992	4.2	1	1	1	1.179		1.129		1.181		1.117		1.102		0.957		1.002		0.948		0.935		1.047		0.99		0.976		0.946		0.933		0.986		nucleus	GO:0050794 regulation of cellular process; GO:0044700 single organism signaling; GO:0051716 cellular response to stimulus; GO:0007165 signal transduction; GO:0050789 regulation of biological process; GO:0007154 cell communication; GO:0035556 intracellular signal transduction; GO:0044699 single-organism process; GO:0007264 small GTPase mediated signal transduction; GO:0023052 signaling; GO:0050896…	GO:0005623 cell; GO:0005622 intracellular; GO:0044464 cell part;	GO:1901265 nucleoside phosphate binding; GO:0001882 nucleoside binding; GO:0043167 ion binding; GO:0000166 nucleotide binding; GO:0097159 organic cyclic compound binding; GO:1901363 heterocyclic compound binding; GO:0032549 ribonucleoside binding; GO:0097367 carbohydrate derivative binding; GO:0032553 ribonucleotide binding; GO:0005488 binding; GO:0032550 purine ribonucleoside binding; GO:0043168…				IPR005225; IPR027417;	Small GTP-binding protein domain; P-loop containing nucleoside triphosphate hydrolase;
c109762_g1	gi|296081618|emb|CBI20623.3| unnamed protein product [Vitis vinifera]	14.497	16.58	20	4	8	2	1.101	0.0112	1.164	0.000738	1.026	0.327	1.053	0.345	1.062	0.0368	1.057	0.0717	0.932	0.0832	0.957	0.125	0.964	0.105	0.882	0.0097	0.905	0.0183	0.912	0.0035	1.027	0.933	1.035	0.432	1.008	0.556	nucleus
c109767_g1	"gi|225423749|ref|XP_002277069.1| PREDICTED: ATP-dependent Clp protease proteolytic subunit 2, mitochondrial-like [Vitis vinifera]"	23.499	37.946	26.2	4	5	4	1.028	0.68	1.055	0.146	1.054	0.172	1.032	0.662	0.943	0.516	1.027	0.339	1.026	0.336	1.004	0.535	0.917	0.6	0.999	0.825	0.978	0.339	0.894	0.781	0.979	0.291	0.894	0.828	0.914	0.408	cytoplasm	GO:0006508 proteolysis; GO:0008152 metabolic process; GO:0043170 macromolecule metabolic process; GO:0019538 protein metabolic process; GO:0044238 primary metabolic process; GO:0071704 organic substance metabolic process;		GO:0004252 serine-type endopeptidase activity; GO:0004175 endopeptidase activity; GO:0008233 peptidase activity; GO:0003824 catalytic activity; GO:0017171 serine hydrolase activity; GO:0008236 serine-type peptidase activity; GO:0070011 peptidase activity, acting on L-amino acid peptides; GO:0016787 hydrolase activity;	K01358			IPR029045;	ClpP/crotonase-like domain;
c109772_g2	gi|359482879|ref|XP_002271332.2| PREDICTED: translation initiation factor eIF-2B subunit alpha-like [Vitis vinifera]	44.154	21.799	9.5	3	3	3	0.931		0.987		0.871		0.931		1.011		1.06		0.936		1.001		1.086		0.883		0.944		1.024		1.07		1.16		1.085		chloroplast	GO:0008152 metabolic process; GO:0044237 cellular metabolic process; GO:0009987 cellular process;			K03239	EIF2B1; translation initiation factor eIF-2B subunit alpha	ath03013 RNA transport - Arabidopsis thaliana (thale cress);
c109773_g1	gi|297742681|emb|CBI35134.3| unnamed protein product [Vitis vinifera]	14.833	18.904	13.5	2	2	2	0.98		0.972		0.968		1.009		0.958		0.992		0.988		1.03		0.978		0.996		1.038		0.985		1.042		0.989		0.949		chloroplast	GO:0045184 establishment of protein localization; GO:0006810 transport; GO:0046907 intracellular transport; GO:0070727 cellular macromolecule localization; GO:0051649 establishment of localization in cell; GO:0006886 intracellular protein transport; GO:0071702 organic substance transport; GO:0008104 protein localization; GO:0033036 macromolecule localization; GO:0034613 cellular protein localizat…	GO:0016020 membrane; GO:0044424 intracellular part; GO:0005623 cell; GO:0044464 cell part; GO:0005622 intracellular; GO:0005737 cytoplasm;	GO:0022892 substrate-specific transporter activity; GO:0008565 protein transporter activity; GO:0005215 transporter activity;				IPR006955;	Uso1/p115-like vesicle tethering protein, C-terminal;
c109777_g1	gi|225465253|ref|XP_002268311.1| PREDICTED: dynamin-2B [Vitis vinifera] gi|297739464|emb|CBI29646.3| unnamed protein product [Vitis vinifera]	8.0312	24.869	31.2	2	2	2	0.944	0.358	1.023	0.712	0.93	0.272	0.965	0.623	0.988	0.859	1.084	0.0708	0.986	0.298	1.023	0.598	1.047	0.352	0.909	0.0528	0.943	0.307	0.965	0.503	1.038	0.408	1.062	0.249	1.023	0.707	cytoplasm
c109780_g1	gi|211906466|gb|ACJ11726.1| serine hydroxymethyltransferase [Gossypium hirsutum]	23.81	15.092	39.1	6	13	1	1.019		1.202		1.045		1.052		1.243		1.18		1.026		1.033		1.22		0.87		0.876		1.034		1.007		1.189		1.181		cytoplasm			GO:0016740 transferase activity; GO:0003824 catalytic activity;				IPR015424; IPR015421;	Pyridoxal phosphate-dependent transferase; Pyridoxal phosphate-dependent transferase, major region, subdomain 1;
c109791_g1	gi|502154791|ref|XP_004509838.1| PREDICTED: serine/arginine-rich splicing factor RSZ21-like isoform X1 [Cicer arietinum]	11.32	52.227	41.6	5	10	5	1.043	0.197	1.029	0.148	1.023	0.517	0.968	0.508	1.158	8.48e-07	0.987	0.829	0.981	0.616	0.928	0.0799	1.111	0.00206	0.994	0.69	0.941	0.0413	1.125	3.06e-06	0.946	0.265	1.132	0.00168	1.197	2.9e-07	cytoplasm			GO:0097159 organic cyclic compound binding; GO:1901363 heterocyclic compound binding; GO:1901265 nucleoside phosphate binding; GO:0046914 transition metal ion binding; GO:0005488 binding; GO:0003676 nucleic acid binding; GO:0043167 ion binding; GO:0046872 metal ion binding; GO:0043169 cation binding; GO:0000166 nucleotide binding; GO:0008270 zinc ion binding; GO:0036094 small molecule binding;	K12896	SFRS7; splicing factor, arginine/serine-rich 7	ath03040 Spliceosome - Arabidopsis thaliana (thale cress);	IPR000504; IPR012677; IPR001878;	RNA recognition motif domain; Nucleotide-binding alpha-beta plait domain; Zinc finger, CCHC-type;
c109792_g4	gi|359493630|ref|XP_002282825.2| PREDICTED: UDP-glycosyltransferase 79B6-like [Vitis vinifera]	50.441	67.603	14.6	5	7	5	0.907	0.0461	0.964	0.408	0.9	0.0232	0.816	0.0362	0.93	0.238	1.062	0.198	0.992	0.485	0.9	0.249	1.025	0.34	0.934	0.0967	0.847	0.0891	0.965	0.707	0.907	0.38	1.033	0.165	1.139	0.126	chloroplast	GO:0008152 metabolic process;		GO:0016757 transferase activity, transferring glycosyl groups; GO:0016758 transferase activity, transferring hexosyl groups; GO:0003824 catalytic activity; GO:0016740 transferase activity;	K17193	UGT79B1; anthocyanidin 3-O-glucoside 2'''-O-xylosyltransferase [EC:2.4.2.51]	ath00942 Anthocyanin biosynthesis - Arabidopsis thaliana (thale cress);
c109795_g1	gi|297740060|emb|CBI30242.3| unnamed protein product [Vitis vinifera]	12.223	33.701	27.3	5	7	5	1.044	0.00734	1.001	0.659	1.119	0.00678	0.952	0.0377	1.022	0.139	0.959	0.0299	1.072	0.0444	0.912	0.000676	0.979	0.459	1.118	0.00404	0.952	0.22	1.021	0.147	0.851	0.000443	0.913	0.0282	1.073	0.00906	chloroplast
c109818_g1	gi|224130112|ref|XP_002320755.1| predicted protein [Populus trichocarpa] gi|222861528|gb|EEE99070.1| predicted protein [Populus trichocarpa]	70.239	7.305	1.4	1	1	1	1.04		1.174		1.027		1.065		1.065		1.129		0.987		1.024		1.024		0.875		0.907		0.907		1.037		1.037		1		chloroplast			GO:0097159 organic cyclic compound binding; GO:1901363 heterocyclic compound binding; GO:0008289 lipid binding; GO:0003677 DNA binding; GO:0005488 binding; GO:0003676 nucleic acid binding;	K09338			IPR001356; IPR009057; IPR002913;	Homeobox domain; Homeobox domain-like; START domain;
c109826_g1	gi|470134506|ref|XP_004303090.1| PREDICTED: protein transport protein Sec31A-like [Fragaria vesca subsp. vesca]	10.399	42.431	41.2	4	6	4	0.987	0.826	1.004	0.813	1.009	0.56	0.929	0.0379	1.029	0.465	1.017	0.679	1.022	0.753	0.941	0.0498	1.043	0.587	1.005	0.435	0.925	0.0468	1.025	0.39	0.92	0.0287	1.02	0.75	1.108	0.0549	chloroplast
c109872_g1	gi|147863500|emb|CAN81930.1| hypothetical protein VITISV_031499 [Vitis vinifera]	7.1053	7.4817	16.9	1	1	1	1.034		0.938		0.945		0.945		1.006		0.907		0.914		0.914		0.973		1.008		1.008		1.073		1		1.065		1.065		chloroplast
c109902_g1	gi|462417368|gb|EMJ22105.1| hypothetical protein PRUPE_ppa001448mg [Prunus persica]	6.2337	12.714	44.8	2	2	2																															chloroplast
c109913_g3	gi|255570730|ref|XP_002526319.1| conserved hypothetical protein [Ricinus communis] gi|223534346|gb|EEF36055.1| conserved hypothetical protein [Ricinus communis]	24.776	12.436	10.4	2	2	2	0.956	0.281	1.061	0.384	0.965	0.333	1.032	0.335	1.068	0.227	1.109	0.173	1.009	0.736	1.079	0.0552	1.116	0.0809	0.909	0.19	0.972	0.668	1.006	0.924	1.069	0.0432	1.107	0.0834	1.035	0.359	chloroplast		GO:0005759 mitochondrial matrix; GO:0043229 intracellular organelle; GO:0044429 mitochondrial part; GO:0005737 cytoplasm; GO:0044446 intracellular organelle part; GO:0044424 intracellular part; GO:0005623 cell; GO:0005739 mitochondrion; GO:0044422 organelle part; GO:0031974 membrane-enclosed lumen; GO:0043226 organelle; GO:0043231 intracellular membrane-bounded organelle; GO:0070013 intracellular…
c109924_g4	gi|225441906|ref|XP_002284462.1| PREDICTED: uncharacterized protein LOC100255580 [Vitis vinifera] gi|147846708|emb|CAN80638.1| hypothetical protein VITISV_026887 [Vitis vinifera]	9.2205	13.365	22	2	2	2	1.029		1.087		1.071		1.082		0.937		1.057		1.04		1.051		0.911		0.984		0.995		0.862		1.01		0.876		0.866		nucleus
c109935_g1	gi|225434536|ref|XP_002276692.1| PREDICTED: ran-binding protein 1 homolog c-like [Vitis vinifera]	7.0245	43.059	55.2	5	9	5	1	0.89	0.946	0.478	0.95	0.383	0.981	0.996	0.922	0.299	0.946	0.288	0.95	0.195	0.981	0.84	0.922	0.192	1.004	0.833	1.037	0.281	0.975	0.554	1.033	0.161	0.971	0.633	0.94	0.195	chloroplast
c109937_g2	gi|462400201|gb|EMJ05869.1| hypothetical protein PRUPE_ppa000618mg [Prunus persica]	25.766	26.949	18.9	3	3	2	0.834	0.0328	1.153	0.0627	0.932	0.00386	0.896	0.173	1.163	0.0213	1.384	0.0224	1.118	0.075	1.074	0.344	1.395	0.0151	0.808	0.0276	0.776	0.0632	1.008	0.883	0.961	0.51	1.248	0.00924	1.299	0.0501	chloroplast	GO:0016051 carbohydrate biosynthetic process; GO:0044711 single-organism biosynthetic process; GO:0006073 cellular glucan metabolic process; GO:0000271 polysaccharide biosynthetic process; GO:0030243 cellulose metabolic process; GO:0044042 glucan metabolic process; GO:0044763 single-organism cellular process; GO:0044699 single-organism process; GO:0033692 cellular polysaccharide biosynthetic proc…	GO:0016020 membrane;	GO:0016759 cellulose synthase activity; GO:0016758 transferase activity, transferring hexosyl groups; GO:0003824 catalytic activity; GO:0035251 UDP-glucosyltransferase activity; GO:0016760 cellulose synthase (UDP-forming) activity; GO:0008194 UDP-glycosyltransferase activity; GO:0046527 glucosyltransferase activity; GO:0016757 transferase activity, transferring glycosyl groups; GO:0016740 transfe…				IPR029044;	Nucleotide-diphospho-sugar transferases;
c109942_g2	gi|449500409|ref|XP_004161090.1| PREDICTED: ADP-ribosylation factor 1-like [Cucumis sativus]	10.026	5.9235	24.4	2	8	1	0.88	0.0685	0.974	0.602	0.965	0.54	1	0.996	0.927	0.201	1.107	0.0402	1.096	0.0987	1.136	0.000743	1.053	0.0898	0.99	0.826	1.026	0.359	0.951	0.216	1.037	0.39	0.961	0.391	0.927	0.0513	nucleus			GO:1901265 nucleoside phosphate binding; GO:0001882 nucleoside binding; GO:0043167 ion binding; GO:0000166 nucleotide binding; GO:0097159 organic cyclic compound binding; GO:1901363 heterocyclic compound binding; GO:0032549 ribonucleoside binding; GO:0097367 carbohydrate derivative binding; GO:0032553 ribonucleotide binding; GO:0005488 binding; GO:0032550 purine ribonucleoside binding; GO:0043168…				IPR027417;	P-loop containing nucleoside triphosphate hydrolase;
c109960_g1	gi|460385918|ref|XP_004238647.1| PREDICTED: ATP-citrate synthase alpha chain protein 2-like [Solanum lycopersicum]	16.353	6.5203	24.1	4	5	1	0.813		1.182		1.037		1.056		0.872		1.454		1.276		1.3		1.073		0.878		0.894		0.738		1.018		0.841		0.826		cytoplasm			GO:0005524 ATP binding; GO:1901265 nucleoside phosphate binding; GO:0001882 nucleoside binding; GO:0043167 ion binding; GO:0000166 nucleotide binding; GO:0097159 organic cyclic compound binding; GO:1901363 heterocyclic compound binding; GO:0032549 ribonucleoside binding; GO:0097367 carbohydrate derivative binding; GO:0003824 catalytic activity; GO:0032553 ribonucleotide binding; GO:0005488 bindin…				IPR013816; IPR013650; IPR013815;	ATP-grasp fold, subdomain 2; ATP-grasp fold, succinyl-CoA synthetase-type; ATP-grasp fold, subdomain 1;
c109960_g2	"gi|255568854|ref|XP_002525398.1| ATP-citrate synthase, putative [Ricinus communis] gi|223535361|gb|EEF37036.1| ATP-citrate synthase, putative [Ricinus communis]"	16.388	38.681	40.7	5	6	2																															nucleus			GO:0005524 ATP binding; GO:1901265 nucleoside phosphate binding; GO:0001882 nucleoside binding; GO:0043167 ion binding; GO:0000166 nucleotide binding; GO:0097159 organic cyclic compound binding; GO:1901363 heterocyclic compound binding; GO:0032549 ribonucleoside binding; GO:0097367 carbohydrate derivative binding; GO:0003824 catalytic activity; GO:0032553 ribonucleotide binding; GO:0005488 bindin…				IPR013816; IPR013650; IPR013815;	ATP-grasp fold, subdomain 2; ATP-grasp fold, succinyl-CoA synthetase-type; ATP-grasp fold, subdomain 1;
c109969_g1	gi|402770461|gb|AFQ98370.1| hydroxymethylbutenyl diphosphate synthase [Camellia sinensis]	23.088	66.664	25.6	5	9	4	1.13	0.00196	0.95	0.0622	0.985	0.49	0.874	0.000838	0.721	5.86e-07	0.841	2.22e-05	0.872	0.000102	0.774	2.65e-06	0.638	1.06e-08	1.037	0.133	0.92	0.0141	0.759	1.51e-05	0.887	0.00296	0.732	5.35e-07	0.824	0.00698	cytoplasm	GO:0006720 isoprenoid metabolic process; GO:0044711 single-organism biosynthetic process; GO:0055114 oxidation-reduction process; GO:0044763 single-organism cellular process; GO:0044699 single-organism process; GO:0009058 biosynthetic process; GO:0044255 cellular lipid metabolic process; GO:0044238 primary metabolic process; GO:1901576 organic substance biosynthetic process; GO:0044237 cellular m…		GO:0016725 oxidoreductase activity, acting on CH or CH2 groups; GO:0052592 oxidoreductase activity, acting on CH or CH2 groups, with an iron-sulfur protein as acceptor; GO:0046429 4-hydroxy-3-methylbut-2-en-1-yl diphosphate synthase activity; GO:0003824 catalytic activity; GO:0016491 oxidoreductase activity;
c109979_g1	gi|449455066|ref|XP_004145274.1| PREDICTED: copper transporter 1-like isoform 1 [Cucumis sativus] gi|449471163|ref|XP_004153227.1| PREDICTED: copper transporter 1-like isoform 1 [Cucumis sativus] gi|449510896|ref|XP_004163804.1| PREDICTED: copper transporter 1-like isoform 1 [Cucumis sativus]	16.918	-2	5.8	1	1	1																															cytoplasm	GO:0006810 transport; GO:0000041 transition metal ion transport; GO:0055085 transmembrane transport; GO:0098655 cation transmembrane transport; GO:0034220 ion transmembrane transport; GO:0006812 cation transport; GO:0098660 inorganic ion transmembrane transport; GO:0006811 ion transport; GO:0030001 metal ion transport; GO:0006825 copper ion transport; GO:0035434 copper ion transmembrane transport…	GO:0031224 intrinsic component of membrane; GO:0016020 membrane; GO:0016021 integral component of membrane; GO:0044425 membrane part;	GO:0046873 metal ion transmembrane transporter activity; GO:0015075 ion transmembrane transporter activity; GO:0005375 copper ion transmembrane transporter activity; GO:0022892 substrate-specific transporter activity; GO:0046915 transition metal ion transmembrane transporter activity; GO:0022890 inorganic cation transmembrane transporter activity; GO:0008324 cation transmembrane transporter activ…	K14686
c109988_g1	gi|460408378|ref|XP_004249622.1| PREDICTED: histone deacetylase HDT1-like [Solanum lycopersicum]	10.239	12.827	32	3	6	2	0.963	0.964	1.049	0.876	0.934	0.273	1.009	0.438	0.996	0.961	1.089	0.866	0.97	0.414	1.048	0.577	1.034	0.946	0.89	0.696	0.962	0.582	0.95	0.89	1.081	0.204	1.066	0.375	0.987	0.487	nucleus			GO:0046872 metal ion binding; GO:0043169 cation binding; GO:0005488 binding; GO:0043167 ion binding;				IPR007087;	Zinc finger, C2H2;
c110008_g1	gi|224109736|ref|XP_002315293.1| predicted protein [Populus trichocarpa] gi|222864333|gb|EEF01464.1| predicted protein [Populus trichocarpa]	32.692	23.288	12.4	3	3	3	1.142	0.425	1.126	0.438	1.031	0.804	1.189	0.268	1.194	0.232	0.986	0.918	0.902	0.369	1.041	0.747	1.045	0.694	0.915	0.352	1.056	0.622	1.06	0.544	1.154	0.102	1.159	0.00734	1.004	0.952	nucleus	GO:0006508 proteolysis; GO:0008152 metabolic process; GO:0043170 macromolecule metabolic process; GO:0019538 protein metabolic process; GO:0044238 primary metabolic process; GO:0071704 organic substance metabolic process;		GO:0004180 carboxypeptidase activity; GO:0008233 peptidase activity; GO:0008238 exopeptidase activity; GO:0003824 catalytic activity; GO:0017171 serine hydrolase activity; GO:0008236 serine-type peptidase activity; GO:0070011 peptidase activity, acting on L-amino acid peptides; GO:0016787 hydrolase activity; GO:0004185 serine-type carboxypeptidase activity; GO:0070008 serine-type exopeptidase act…				IPR029058;	Alpha/Beta hydrolase fold;
c110009_g1	gi|1171998|sp|P45726.1|PALY_CAMSI RecName: Full=Phenylalanine ammonia-lyase gi|662271|dbj|BAA05643.1| phenylalanine ammonia-lyase [Camellia sinensis]	10.655	41.717	44.7	4	13	2	0.772	0.00138	1.138	0.0254	1.067	0.16	0.97	0.288	0.858	0.0306	1.473	0.000662	1.381	0.000876	1.255	0.0124	1.11	0.0754	0.938	0.126	0.852	0.037	0.754	0.00552	0.909	0.0739	0.804	0.0125	0.884	0.0988	cytoplasm			GO:0003824 catalytic activity;				IPR024083; IPR008948;	Fumarase/histidase, N-terminal; L-Aspartase-like;
c110015_g1	gi|255558107|ref|XP_002520082.1| conserved hypothetical protein [Ricinus communis] gi|223540846|gb|EEF42406.1| conserved hypothetical protein [Ricinus communis]	15.384	84.512	26.8	4	10	2	1.027	0.765	1.093	0.641	1.095	0.00214	1.044	0.404	0.991	0.479	1.064	0.76	1.067	0.096	1.016	0.669	0.965	0.541	1.002	0.495	0.955	0.99	0.907	0.498	0.953	0.214	0.905	0.00526	0.95	0.286	chloroplast
c110039_g2	gi|225452739|ref|XP_002282868.1| PREDICTED: aldose 1-epimerase isoform 1 [Vitis vinifera]	34.984	6.8663	4.7	1	1	1	0.861		0.923		0.949		0.872		0.799		1.072		1.103		1.013		0.928		1.029		0.945		0.866		0.918		0.841		0.916		chloroplast	GO:0044723 single-organism carbohydrate metabolic process; GO:0008152 metabolic process; GO:0044710 single-organism metabolic process; GO:0044281 small molecule metabolic process; GO:0005996 monosaccharide metabolic process; GO:0044699 single-organism process; GO:0044238 primary metabolic process; GO:0005975 carbohydrate metabolic process; GO:0019318 hexose metabolic process; GO:0071704 organic s…		GO:0030246 carbohydrate binding; GO:0016853 isomerase activity; GO:0003824 catalytic activity; GO:0005488 binding;	K01785	galM; aldose 1-epimerase [EC:5.1.3.3]	ath00052 Galactose metabolism - Arabidopsis thaliana (thale cress); ath01100 Metabolic pathways - Arabidopsis thaliana (thale cress); ath00010 Glycolysis / Gluconeogenesis - Arabidopsis thaliana (thale cress); ath01110 Biosynthesis of secondary metabolites - Arabidopsis thaliana (thale cress);	IPR011013; IPR014718;	Galactose mutarotase-like domain; Glycoside hydrolase-type carbohydrate-binding;
c110040_g1	gi|462411818|gb|EMJ16867.1| hypothetical protein PRUPE_ppa008585mg [Prunus persica]	6.6323	17.179	31.1	3	6	2	0.923	0.118	0.901	0.102	0.951	0.803	0.961	0.331	1.01	0.496	0.977	0.574	1.031	0.543	1.041	0.559	1.095	0.92	1.055	0.396	1.066	0.624	1.121	0.703	1.01	0.41	1.062	0.716	1.051	0.532	cytoplasm							IPR023614;	Porin domain;
c110054_g1	gi|225436767|ref|XP_002267360.1| PREDICTED: uncharacterized protein LOC100240880 [Vitis vinifera] gi|296086621|emb|CBI32256.3| unnamed protein product [Vitis vinifera]	9.4408	32.386	57.3	4	4	4	0.954	0.598	0.894	0.152	0.91	0.233	0.957	0.616	0.883	0.135	0.938	0.0489	0.954	0.0448	1.003	0.974	0.926	0.115	1.018	0.628	1.07	0.0641	0.988	0.582	1.051	0.0684	0.971	0.458	0.923	0.121	mitochondria
c110070_g1	gi|356614433|gb|AET25429.1| class IV chitinase [Actinidia chinensis]	10.655	29.641	22.4	1	1	1	0.978		0.791		0.832		0.651		0.463		0.809		0.852		0.666		0.473		1.053		0.824		0.585		0.783		0.556		0.71		extracellular	GO:1901071 glucosamine-containing compound metabolic process; GO:0006030 chitin metabolic process; GO:0044036 cell wall macromolecule metabolic process; GO:0006026 aminoglycan catabolic process; GO:1901136 carbohydrate derivative catabolic process; GO:0006807 nitrogen compound metabolic process; GO:0006032 chitin catabolic process; GO:1901072 glucosamine-containing compound catabolic process; GO:…		GO:0004553 hydrolase activity, hydrolyzing O-glycosyl compounds; GO:0016787 hydrolase activity; GO:0008061 chitin binding; GO:0097367 carbohydrate derivative binding; GO:0004568 chitinase activity; GO:0003824 catalytic activity; GO:0005488 binding; GO:0016798 hydrolase activity, acting on glycosyl bonds;				IPR001002; IPR000726; IPR023346;	Chitin-binding, type 1; Glycoside hydrolase, family 19, catalytic; Lysozyme-like domain;
c110089_g2	gi|225456658|ref|XP_002271524.1| PREDICTED: momilactone A synthase [Vitis vinifera]	26.803	20.603	11.2	3	3	3	0.839	0.0292	0.957	0.332	0.994	0.894	0.814	0.0314	0.713	0.0197	1.141	0.0145	1.185	0.0215	0.97	0.331	0.849	0.0497	1.039	0.323	0.85	0.0261	0.744	0.0189	0.819	0.0265	0.717	0.0182	0.875	0.0854	cytoplasm			GO:0003824 catalytic activity; GO:0016491 oxidoreductase activity;				IPR016040;	NAD(P)-binding domain;
c110101_g1	gi|183238712|gb|ACC60982.1| beta-galactosidase 2 precursor [Petunia x hybrida]	68.258	28.978	3.6	2	3	2	0.891	0.0819	0.652	8.21e-05	0.863	0.113	0.769	0.0017	0.658	2.04e-05	0.732	0.00612	0.969	0.555	0.864	0.138	0.739	0.00666	1.324	0.00152	1.179	0.00558	1.009	0.339	0.891	0.0335	0.762	0.00134	0.856	0.00468	cytoplasm	GO:0008152 metabolic process; GO:0005975 carbohydrate metabolic process; GO:0044238 primary metabolic process; GO:0071704 organic substance metabolic process;		GO:0004553 hydrolase activity, hydrolyzing O-glycosyl compounds; GO:0030246 carbohydrate binding; GO:0016787 hydrolase activity; GO:0003824 catalytic activity; GO:0005488 binding; GO:0016798 hydrolase activity, acting on glycosyl bonds;				IPR031330; IPR025300; IPR000922; IPR017853; IPR013781; IPR008979;	Glycoside hydrolase 35, catalytic domain; Beta-galactosidase jelly roll domain; D-galactoside/L-rhamnose binding SUEL lectin domain; Glycoside hydrolase superfamily; Glycoside hydrolase, catalytic domain; Galactose-binding domain-like;
c110102_g1	gi|308943767|gb|ADO51749.1| cinnamyl alcohol dehydrogenase [Camellia sinensis]	9.2774	19.324	47.1	3	5	2	1.01	0.93	1.062	0.113	1.147	0.0704	1.088	0.054	0.998	0.982	1.052	0.662	1.136	0.359	1.078	0.531	0.989	0.931	1.08	0.226	1.025	0.482	0.94	0.433	0.949	0.359	0.87	0.196	0.917	0.305	chloroplast	GO:0044711 single-organism biosynthetic process; GO:0055114 oxidation-reduction process; GO:0008202 steroid metabolic process; GO:1901360 organic cyclic compound metabolic process; GO:0044699 single-organism process; GO:0009058 biosynthetic process; GO:0044238 primary metabolic process; GO:1901576 organic substance biosynthetic process; GO:0071704 organic substance metabolic process; GO:0008610 l…		GO:0016229 steroid dehydrogenase activity; GO:0016614 oxidoreductase activity, acting on CH-OH group of donors; GO:0016616 oxidoreductase activity, acting on the CH-OH group of donors, NAD or NADP as acceptor; GO:0033764 steroid dehydrogenase activity, acting on the CH-OH group of donors, NAD or NADP as acceptor; GO:0003824 catalytic activity; GO:0003854 3-beta-hydroxy-delta5-steroid dehydrogenas…				IPR002225; IPR016040;	3-beta hydroxysteroid dehydrogenase/isomerase; NAD(P)-binding domain;
c110104_g1	gi|114152675|gb|ABI52585.1| pollen-specific protein [Camellia sinensis]	60.295	29.192	6.7	4	7	4	1.06	0.524	0.801	0.00374	1.055	0.242	0.954	0.108	0.882	0.0119	0.756	0.012	0.996	0.963	0.901	0.166	0.832	0.0361	1.316	0.00172	1.191	0.00724	1.1	0.0905	0.905	0.0162	0.836	0.00386	0.924	0.0377	cytoskeleton	GO:0044699 single-organism process; GO:0008152 metabolic process; GO:0055114 oxidation-reduction process; GO:0044710 single-organism metabolic process;		GO:0046914 transition metal ion binding; GO:0003824 catalytic activity; GO:0005488 binding; GO:0043167 ion binding; GO:0046872 metal ion binding; GO:0043169 cation binding; GO:0005507 copper ion binding; GO:0016491 oxidoreductase activity;	K00423	E1.10.3.3; L-ascorbate oxidase [EC:1.10.3.3]	ath00053 Ascorbate and aldarate metabolism - Arabidopsis thaliana (thale cress); ath01100 Metabolic pathways - Arabidopsis thaliana (thale cress);	IPR034271; IPR011706; IPR011707; IPR008972; IPR001117;	Ascorbate oxidase homologue, second cupredoxin domain; Multicopper oxidase, type 2; Multicopper oxidase, type 3; Cupredoxin; Multicopper oxidase, type 1;
c110110_g1	gi|302141894|emb|CBI19097.3| unnamed protein product [Vitis vinifera]	9.9749	11.767	16.5	1	1	1	0.84		0.791		0.8		0.648		0.731		0.942		0.952		0.771		0.871		1.011		0.819		0.925		0.81		0.915		1.13		nucleus				K01922	PPCS; phosphopantothenate-cysteine ligase [EC:6.3.2.5]	ath00770 Pantothenate and CoA biosynthesis - Arabidopsis thaliana (thale cress); ath01100 Metabolic pathways - Arabidopsis thaliana (thale cress);	IPR007085;	DNA/pantothenate metabolism flavoprotein, C-terminal;
c110113_g1	gi|357478053|ref|XP_003609312.1| 13 kDa ribonucleoprotein-associated protein [Medicago truncatula] gi|502151579|ref|XP_004508510.1| PREDICTED: NHP2-like protein 1-like [Cicer arietinum] gi|217073768|gb|ACJ85244.1| unknown [Medicago truncatula] gi|355510367|gb|AES91509.1| 13 kDa ribonucleoprotein-associated protein [Medicago truncatula] gi|388490702|gb|AFK33417.1| unknown [Medicago truncatula] gi|…	9.4628	6.0458	9.2	1	1	1	1.056		0.895		1.159		1.161		0.993		0.847		1.097		1.1		0.941		1.295		1.298		1.11		1.002		0.857		0.855		cytoplasm,nucleus		GO:0043229 intracellular organelle; GO:0043232 intracellular non-membrane-bounded organelle; GO:0044446 intracellular organelle part; GO:0031981 nuclear lumen; GO:0044424 intracellular part; GO:0005730 nucleolus; GO:0005623 cell; GO:0044422 organelle part; GO:0043228 non-membrane-bounded organelle; GO:0043226 organelle; GO:0043231 intracellular membrane-bounded organelle; GO:0031974 membrane-encl…	GO:0097159 organic cyclic compound binding; GO:1901363 heterocyclic compound binding; GO:0003723 RNA binding; GO:0005488 binding; GO:0003676 nucleic acid binding;	K12845	SNU13; U4/U6 small nuclear ribonucleoprotein SNU13	ath03008 Ribosome biogenesis in eukaryotes - Arabidopsis thaliana (thale cress); ath03040 Spliceosome - Arabidopsis thaliana (thale cress);	IPR029064; IPR004038;	50S ribosomal protein L30e-like; Ribosomal protein L7Ae/L30e/S12e/Gadd45;
c110113_g2	gi|119720778|gb|ABL97959.1| ribosomal protein L7Ae-like [Brassica rapa]	5.7416	73.289	54.7	3	8	3	1.052	0.116	1.066	0.0669	0.973	0.719	1.031	0.279	1.02	0.512	1.014	0.956	0.926	0.0752	0.981	0.309	0.97	0.282	0.913	0.0441	0.968	0.133	0.957	0.181	1.06	0.187	1.048	0.329	0.989	0.716	chloroplast							IPR029064; IPR004038;	50S ribosomal protein L30e-like; Ribosomal protein L7Ae/L30e/S12e/Gadd45;
c110114_g1	gi|224103327|ref|XP_002313012.1| predicted protein [Populus trichocarpa] gi|222849420|gb|EEE86967.1| predicted protein [Populus trichocarpa]	21.227	7.153	5.1	1	1	1	0.854		0.844		0.826		0.949		0.964		0.989		0.967		1.112		1.128		0.978		1.124		1.141		1.15		1.167		1.015		nucleus			GO:0046872 metal ion binding; GO:0043169 cation binding; GO:0005488 binding; GO:0043167 ion binding;				IPR000571;	Zinc finger, CCCH-type;
c110145_g1	gi|460387388|ref|XP_004239359.1| PREDICTED: UDP-glycosyltransferase 74B1-like [Solanum lycopersicum]	4.5993	6.2866	22.5	1	1	1																															cytoplasm
c110147_g1	gi|225430354|ref|XP_002285290.1| PREDICTED: U-box domain-containing protein 4-like [Vitis vinifera]	49.825	5.9418	1.9	1	1	1	1.037		1		0.994		1.041		1.088		0.964		0.958		1.003		1.049		0.994		1.041		1.088		1.047		1.094		1.046		plasma membrane			GO:0005515 protein binding; GO:0005488 binding;				IPR011989; IPR016024;	Armadillo-like helical; Armadillo-type fold;
c110156_g1	gi|460381047|ref|XP_004236264.1| PREDICTED: leucine-rich repeat protein SHOC-2-like [Solanum lycopersicum]	32.176	22.845	10.3	3	3	2	1.006		0.943		0.994		1.047		0.99		0.938		0.988		1.041		0.984		1.054		1.11		1.05		1.054		0.996		0.945		chloroplast			GO:0005515 protein binding; GO:0005488 binding;				IPR032675;	Leucine-rich repeat domain, L domain-like;
c110158_g1	gi|356508933|ref|XP_003523207.1| PREDICTED: L-ascorbate oxidase homolog [Glycine max]	48.302	72.569	21.3	8	12	7	1.139	0.0205	1.099	0.147	1.135	0.0119	1.186	0.00108	1.215	0.0013	0.965	0.258	0.996	0.663	1.041	0.0778	1.067	0.0692	1.032	0.107	1.079	0.0106	1.105	0.0116	1.045	0.093	1.071	0.087	1.025	0.704	chloroplast	GO:0044699 single-organism process; GO:0008152 metabolic process; GO:0055114 oxidation-reduction process; GO:0044710 single-organism metabolic process;		GO:0046914 transition metal ion binding; GO:0003824 catalytic activity; GO:0005488 binding; GO:0043167 ion binding; GO:0046872 metal ion binding; GO:0043169 cation binding; GO:0005507 copper ion binding; GO:0016491 oxidoreductase activity;				IPR034275; IPR011706; IPR008972; IPR011707; IPR001117;	Ascorbate oxidase homologue, third cupredoxin domain; Multicopper oxidase, type 2; Cupredoxin; Multicopper oxidase, type 3; Multicopper oxidase, type 1;
c110166_g1	gi|462405250|gb|EMJ10714.1| hypothetical protein PRUPE_ppa010461mg [Prunus persica]	27.545	79.029	27.5	7	15	7	0.999	0.288	0.973	0.672	0.999	0.267	0.966	0.407	1.038	0.0065	0.974	0.626	1	0.89	0.967	0.0198	1.04	0.0115	1.027	0.573	0.993	0.214	1.068	0.0312	0.967	0.0224	1.04	0.026	1.075	7.74e-05	mitochondria							IPR011004;	Trimeric LpxA-like;
c110172_g1	gi|297744452|emb|CBI37714.3| unnamed protein product [Vitis vinifera]	10.213	5.9617	9	1	1	1	0.882		0.939		0.881		0.953		1.133		1.065		0.999		1.081		1.285		0.938		1.015		1.206		1.082		1.286		1.189		nucleus
c110181_g1	gi|308805396|ref|XP_003080010.1| Snf1 related kinase 1 (ISS) [Ostreococcus tauri] gi|116058469|emb|CAL53658.1| Snf1 related kinase 1 (ISS) [Ostreococcus tauri]	6.192	7.3327	21.8	1	1	1	0.813		0.821		0.748		0.816		0.834		1.01		0.919		1.003		1.025		0.91		0.993		1.015		1.091		1.115		1.022		cytoplasm	GO:0016310 phosphorylation; GO:0044267 cellular protein metabolic process; GO:0044238 primary metabolic process; GO:0044237 cellular metabolic process; GO:0006796 phosphate-containing compound metabolic process; GO:0071704 organic substance metabolic process; GO:0008152 metabolic process; GO:0006468 protein phosphorylation; GO:0006793 phosphorus metabolic process; GO:0044260 cellular macromolecul…		GO:0005524 ATP binding; GO:1901265 nucleoside phosphate binding; GO:0016773 phosphotransferase activity, alcohol group as acceptor; GO:0001882 nucleoside binding; GO:0043167 ion binding; GO:0004672 protein kinase activity; GO:0000166 nucleotide binding; GO:0097159 organic cyclic compound binding; GO:1901363 heterocyclic compound binding; GO:0032549 ribonucleoside binding; GO:0097367 carbohydrate …				IPR000719; IPR011009;	Protein kinase domain; Protein kinase-like domain;
c110189_g1	gi|225431749|ref|XP_002269805.1| PREDICTED: protein FAM136A [Vitis vinifera] gi|147838243|emb|CAN73933.1| hypothetical protein VITISV_042801 [Vitis vinifera] gi|296083351|emb|CBI22987.3| unnamed protein product [Vitis vinifera]	17.093	12.82	14.1	2	2	2	0.953		0.913		0.973		0.955		0.955		0.958		1.02		1.002		1.002		1.065		1.046		1.046		0.982		0.982		1		chloroplast
c110249_g1	gi|297741518|emb|CBI32650.3| unnamed protein product [Vitis vinifera]	4.4149	6.4707	22.2	1	2	1	1.047	0.405	0.955	0.0343	0.924	0.0294	0.921	0.0867	1.16	0.0367	0.912	0.275	0.882	0.101	0.88	0.119	1.107	0.203	0.967	0.0886	0.965	0.372	1.215	0.088	0.997	0.942	1.256	0.0159	1.259	0.0252	nucleus			GO:0097159 organic cyclic compound binding; GO:1901363 heterocyclic compound binding; GO:1901265 nucleoside phosphate binding; GO:0005488 binding; GO:0003676 nucleic acid binding; GO:0000166 nucleotide binding; GO:0036094 small molecule binding;				IPR000504; IPR012677;	RNA recognition motif domain; Nucleotide-binding alpha-beta plait domain;
c110252_g2	gi|462420790|gb|EMJ25053.1| hypothetical protein PRUPE_ppa010785mg [Prunus persica]	5.8986	32.844	50.9	2	4	2	0.907	0.00226	1.426	3.65e-07	1.156	8.18e-05	1.286	1.91e-05	0.991	0.455	1.571	2.26e-07	1.274	1.54e-05	1.417	2.21e-06	1.092	0.0101	0.811	2.8e-06	0.902	0.00194	0.695	1.24e-06	1.112	0.00194	0.857	0.000164	0.771	3.63e-05	chloroplast							IPR024286;	Domain of unknown function DUF3700;
c110261_g1	gi|224068849|ref|XP_002326215.1| predicted protein [Populus trichocarpa] gi|222833408|gb|EEE71885.1| predicted protein [Populus trichocarpa]	13.552	18.864	10.9	1	2	1	0.831		0.982		0.791		0.789		0.83		1.181		0.951		0.95		0.999		0.806		0.804		0.846		0.998		1.05		1.052		chloroplast
c110264_g1	gi|296085968|emb|CBI31409.3| unnamed protein product [Vitis vinifera]	35.626	91.071	15.7	5	8	5	0.904	0.0166	0.927	0.11	0.893	0.0139	0.966	0.345	1.302	0.000163	1.026	0.402	0.988	0.895	1.069	0.0933	1.441	4.22e-06	0.963	0.346	1.042	0.429	1.405	3.69e-05	1.082	0.0775	1.458	3.97e-06	1.348	5.8e-05	cytoplasm
c110270_g1	gi|363814360|ref|NP_001242819.1| uncharacterized protein LOC100813036 [Glycine max] gi|255635011|gb|ACU17864.1| unknown [Glycine max]	14.929	17.993	13.6	2	3	2	1.013	0.834	1.141	0.0388	1.049	0.298	1.149	0.0773	1.163	0.0466	1.126	0.153	1.035	0.594	1.134	0.177	1.148	0.137	0.919	0.0847	1.007	0.845	1.019	0.502	1.096	0.158	1.109	0.0919	1.012	0.808	nucleus	GO:0044699 single-organism process; GO:0008152 metabolic process; GO:0055114 oxidation-reduction process; GO:0044710 single-organism metabolic process;						IPR016040; IPR013149;	NAD(P)-binding domain; Alcohol dehydrogenase, C-terminal;
c110278_g1	gi|462420930|gb|EMJ25193.1| hypothetical protein PRUPE_ppa014827mg [Prunus persica]	10.396	43.233	41.9	2	2	2	1.034		1.042		1.05		0.962		1.188		1.008		1.016		0.931		1.15		1.008		0.923		1.14		0.916		1.131		1.235		chloroplast
c110305_g1	gi|118486874|gb|ABK95271.1| unknown [Populus trichocarpa]	23.382	111.8	45.9	11	16	11	0.981	0.667	1.033	0.628	0.958	0.182	0.926	0.0451	1.19	0.000121	1.053	0.259	0.976	0.252	0.944	0.0537	1.213	3.62e-06	0.927	0.0395	0.896	0.00814	1.152	5.97e-05	0.967	0.354	1.243	1.24e-06	1.285	7.28e-07	cytoplasm			GO:0097159 organic cyclic compound binding; GO:1901363 heterocyclic compound binding; GO:1901265 nucleoside phosphate binding; GO:0005488 binding; GO:0003676 nucleic acid binding; GO:0000166 nucleotide binding; GO:0036094 small molecule binding;	K14325	RNPS1; RNA-binding protein with serine-rich domain 1	ath03015 mRNA surveillance pathway - Arabidopsis thaliana (thale cress); ath03013 RNA transport - Arabidopsis thaliana (thale cress);	IPR034201; IPR000504; IPR012677;	RNPS1, RNA recognition motif; RNA recognition motif domain; Nucleotide-binding alpha-beta plait domain;
c110311_g1	gi|329757149|gb|AEC04754.1| knotted-like homeobox KNOX5 [Fragaria vesca]	21.701	19.526	15.3	3	5	3	0.915		0.86		0.834		0.988		0.966		0.94		0.912		1.08		1.057		0.97		1.149		1.124		1.184		1.158		0.978		nucleus	GO:0050794 regulation of cellular process; GO:0010468 regulation of gene expression; GO:0006355 regulation of transcription, DNA-templated; GO:0031326 regulation of cellular biosynthetic process; GO:0080090 regulation of primary metabolic process; GO:0060255 regulation of macromolecule metabolic process; GO:0019219 regulation of nucleobase-containing compound metabolic process; GO:0010556 regulat…	GO:0043226 organelle; GO:0043231 intracellular membrane-bounded organelle; GO:0043229 intracellular organelle; GO:0005634 nucleus; GO:0044464 cell part; GO:0005622 intracellular; GO:0044424 intracellular part; GO:0043227 membrane-bounded organelle; GO:0005623 cell;	GO:0097159 organic cyclic compound binding; GO:1901363 heterocyclic compound binding; GO:0003677 DNA binding; GO:0005488 binding; GO:0003676 nucleic acid binding;				IPR005539; IPR001356; IPR005541; IPR009057; IPR008422;	ELK domain; Homeobox domain; KNOX2; Homeobox domain-like; Homeobox KN domain;
c110316_g1	gi|460413772|ref|XP_004252253.1| PREDICTED: uncharacterized protein LOC101265408 isoform 2 [Solanum lycopersicum]	21.804	18.883	14.6	3	3	3	1		0.986		1.057		0.984		0.937		0.986		1.057		0.984		0.937		1.072		0.998		0.95		0.931		0.886		0.952		chloroplast							IPR005607;	BSD domain;
c110321_g1	gi|460376688|ref|XP_004234129.1| PREDICTED: monoglyceride lipase-like [Solanum lycopersicum]	23.452	6.8509	4.3	1	1	1	0.962		1.04		1.045		1.047		1.038		1.081		1.086		1.088		1.078		1.005		1.007		0.998		1.002		0.993		0.991		cytoplasm							IPR029058; IPR022742;	Alpha/Beta hydrolase fold; Serine aminopeptidase, S33;
c110353_g1	"gi|134105072|pdb|2O7R|A Chain A, Plant Carboxylesterase Aecxe1 From Actinidia Eriantha With Acyl Adduct gi|134105073|pdb|2O7V|A Chain A, Carboxylesterase Aecxe1 From Actinidia Eriantha Covalently Inhibited By Paraoxon"	33.511	27.937	9.6	2	2	2	0.764		1.022		0.802		0.883		0.945		1.338		1.05		1.156		1.237		0.784		0.864		0.925		1.101		1.179		1.07		chloroplast	GO:0008152 metabolic process;		GO:0016787 hydrolase activity; GO:0003824 catalytic activity;				IPR029058; IPR013094;	Alpha/Beta hydrolase fold; Alpha/beta hydrolase fold-3;
c110366_g1	"gi|255580599|ref|XP_002531123.1| chromodomain helicase DNA binding protein, putative [Ricinus communis] gi|223529287|gb|EEF31257.1| chromodomain helicase DNA binding protein, putative [Ricinus communis]"	57.44	6.2866	1.8	1	1	1																															vacuolar membrane				K11367			IPR025260;	Domain of unknown function DUF4208;
c110394_g2	gi|224072260|ref|XP_002303678.1| f-box family protein [Populus trichocarpa] gi|222841110|gb|EEE78657.1| f-box family protein [Populus trichocarpa]	29.37	9.5907	3.4	1	1	1																															nucleus	GO:0050794 regulation of cellular process; GO:0010468 regulation of gene expression; GO:0006355 regulation of transcription, DNA-templated; GO:0031326 regulation of cellular biosynthetic process; GO:0080090 regulation of primary metabolic process; GO:0060255 regulation of macromolecule metabolic process; GO:0019219 regulation of nucleobase-containing compound metabolic process; GO:0010556 regulat…		GO:0097159 organic cyclic compound binding; GO:1901363 heterocyclic compound binding; GO:0003677 DNA binding; GO:0005488 binding; GO:0003676 nucleic acid binding;				IPR003851;	Zinc finger, Dof-type;
c110399_g2	gi|460392483|ref|XP_004241845.1| PREDICTED: probable peptide/nitrate transporter At1g22540-like [Solanum lycopersicum]	62.022	7.3496	2.3	1	1	1	1.022		1.044		0.927		1.022		0.955		1.022		0.908		1		0.935		0.888		0.978		0.914		1.102		1.03		0.935		plasma membrane	GO:0006810 transport; GO:0006857 oligopeptide transport; GO:0071702 organic substance transport; GO:0051179 localization; GO:0042886 amide transport; GO:0015833 peptide transport; GO:0071705 nitrogen compound transport; GO:0051234 establishment of localization;	GO:0016020 membrane;	GO:0005215 transporter activity;				IPR020846;	Major facilitator superfamily domain;
c110407_g1	"gi|350537045|ref|NP_001234277.1| succinyl-CoA ligase [ADP-forming] subunit alpha-1, mitochondrial [Solanum lycopersicum] gi|75150501|sp|Q8GTQ9.1|SUCA1_SOLLC RecName: Full=Succinyl-CoA ligase [ADP-forming] subunit alpha-1, mitochondrial; Short=SlSCoALalpha1; Flags: Precursor gi|27357175|gb|AAN86619.1| succinyl-CoA ligase alpha 1 subunit [Solanum lycopersicum]"	35.527	90.836	29.5	8	14	8	0.924	0.0029	1.027	0.337	0.917	0.0045	1.111	0.0047	1.062	0.0302	1.111	5.38e-08	0.992	0.897	1.202	6.35e-09	1.149	8.27e-05	0.893	5.6e-05	1.082	0.0035	1.034	0.0699	1.212	6.97e-07	1.158	3.97e-05	0.955	0.734	chloroplast	GO:0008152 metabolic process;		GO:0003824 catalytic activity; GO:0048037 cofactor binding; GO:0005488 binding;	K01899	LSC1; succinyl-CoA synthetase alpha subunit [EC:6.2.1.4 6.2.1.5]	ath00640 Propanoate metabolism - Arabidopsis thaliana (thale cress); ath01200 Carbon metabolism - Arabidopsis thaliana (thale cress); ath01100 Metabolic pathways - Arabidopsis thaliana (thale cress); ath00020 Citrate cycle (TCA cycle) - Arabidopsis thaliana (thale cress); ath01110 Biosynthesis of secondary metabolites - Arabidopsis thaliana (thale cress);	IPR005811; IPR016040; IPR003781; IPR016102;	ATP-citrate lyase/succinyl-CoA ligase; NAD(P)-binding domain; CoA-binding; Succinyl-CoA synthetase-like;
c110409_g1	gi|460390666|ref|XP_004240949.1| PREDICTED: uncharacterized protein LOC101256002 [Solanum lycopersicum]	41.757	149.17	39.4	16	27	16	1.053	0.00346	1.016	0.0754	1.019	0.0835	1.038	0.0154	0.926	0.000796	0.965	0.184	0.968	0.351	0.986	0.581	0.88	2.34e-12	1.003	0.875	1.022	0.46	0.912	2.41e-08	1.019	0.637	0.909	7.44e-07	0.892	4.75e-10	nucleus	GO:0010468 regulation of gene expression; GO:0016458 gene silencing; GO:0050789 regulation of biological process; GO:0031047 gene silencing by RNA; GO:0010629 negative regulation of gene expression; GO:0060255 regulation of macromolecule metabolic process; GO:0044763 single-organism cellular process; GO:0019222 regulation of metabolic process; GO:0044699 single-organism process; GO:0048519 negati…						IPR005380; IPR005381;	XS domain; Zinc finger-XS domain;
c110429_g1	gi|224112893|ref|XP_002316323.1| predicted protein [Populus trichocarpa] gi|222865363|gb|EEF02494.1| predicted protein [Populus trichocarpa]	24.195	20.445	21	4	4	3	0.971	0.157	1.039	0.00788	1.095	0.000779	1.163	0.000301	0.963	0.794	1.07	0.02	1.128	0.00342	1.198	0.000965	0.992	0.609	1.054	0.0071	1.12	0.000982	0.927	0.241	1.063	0.0116	0.88	0.0486	0.828	0.0109	nucleus
c110433_g1	"gi|449448620|ref|XP_004142064.1| PREDICTED: uncharacterized protein At2g37660, chloroplastic-like [Cucumis sativus]"	17.328	33.142	18.2	3	4	3	1.171	0.00142	1.011	0.705	1.122	0.0205	1.084	0.0523	1.019	0.727	0.864	0.0175	0.958	0.011	0.926	0.00162	0.87	0.0744	1.109	0.0256	1.072	0.0551	1.008	0.553	0.966	0.286	0.908	0.196	0.94	0.35	chloroplast							IPR016040;	NAD(P)-binding domain;
c110435_g2	gi|470132999|ref|XP_004302362.1| PREDICTED: thioredoxin H2-like [Fragaria vesca subsp. vesca]	5.4804	16.553	42.6	2	5	2	0.906	0.00218	1.025	0.632	0.958	0.165	0.863	0.055	0.885	0.00892	1.132	0.0121	1.057	0.0158	0.953	0.28	0.977	0.856	0.934	0.44	0.842	0.042	0.863	0.0316	0.901	0.0978	0.925	0.0581	1.026	0.27	cytoplasm							IPR012336;	Thioredoxin-like fold;
c110438_g1	gi|462411770|gb|EMJ16819.1| hypothetical protein PRUPE_ppa007934mg [Prunus persica]	7.3895	12.155	48.4	4	6	2	1.136		1.192		1.275		1.177		1.199		1.049		1.122		1.037		1.056		1.069		0.988		1.006		0.924		0.941		1.019		nucleus			GO:0051536 iron-sulfur cluster binding; GO:0005488 binding; GO:0051540 metal cluster binding;				IPR009051;	Alpha-helical ferredoxin;
c110445_g1	gi|460410634|ref|XP_004250727.1| PREDICTED: dynamin-related protein 3A-like [Solanum lycopersicum]	8.5101	10.075	16	1	2	1	0.921	0.0497	0.998	0.936	0.91	0.0186	1.016	0.689	0.996	0.727	1.083	0.0841	0.988	0.629	1.103	0.103	1.081	0.0683	0.912	0.0463	1.018	0.663	0.998	0.905	1.116	0.0702	1.094	0.0315	0.98	0.589	nucleus
c110469_g1	gi|225460502|ref|XP_002275352.1| PREDICTED: laccase-14 [Vitis vinifera] gi|296088046|emb|CBI35329.3| unnamed protein product [Vitis vinifera]	34.245	6.0892	2.6	1	4	1	1.232	0.0767	0.848	0.018	0.793	0.00426	0.94	0.166	0.966	0.945	0.689	0.00204	0.644	0.000743	0.763	0.0101	0.785	0.091	0.935	0.0266	1.108	0.0475	1.139	0.032	1.185	0.00482	1.218	0.0081	1.028	0.235	cytoplasm	GO:0044699 single-organism process; GO:0008152 metabolic process; GO:0055114 oxidation-reduction process; GO:0044710 single-organism metabolic process;		GO:0046914 transition metal ion binding; GO:0003824 catalytic activity; GO:0005488 binding; GO:0043167 ion binding; GO:0046872 metal ion binding; GO:0043169 cation binding; GO:0005507 copper ion binding; GO:0016491 oxidoreductase activity;				IPR008972; IPR011706; IPR001117;	Cupredoxin; Multicopper oxidase, type 2; Multicopper oxidase, type 1;
c110472_g1	gi|357457091|ref|XP_003598826.1| GDSL esterase/lipase [Medicago truncatula] gi|355487874|gb|AES69077.1| GDSL esterase/lipase [Medicago truncatula]	28.642	15.844	4.6	1	3	1	0.967	0.713	1.094	0.375	1.183	0.227	1.121	0.335	1.25	0.128	1.131	0.055	1.223	0.0783	1.159	0.106	1.292	0.0243	1.081	0.291	1.025	0.639	1.142	0.0407	0.948	0.545	1.056	0.488	1.115	0.196	extracellular			GO:0016787 hydrolase activity; GO:0003824 catalytic activity; GO:0016788 hydrolase activity, acting on ester bonds;				IPR001087; IPR013830;	GDSL lipase/esterase; SGNH hydrolase-type esterase domain;
c110481_g3	gi|470143179|ref|XP_004307259.1| PREDICTED: probable mediator of RNA polymerase II transcription subunit 37c-like [Fragaria vesca subsp. vesca]	39.866	9.8994	14.2	5	17	0																															cytoplasm
c110483_g4	gi|449446536|ref|XP_004141027.1| PREDICTED: profilin-like [Cucumis sativus] gi|449487979|ref|XP_004157896.1| PREDICTED: profilin-like [Cucumis sativus]	6.5996	38.33	51.6	4	9	3	1.05	0.167	1.098	0.000419	1.213	0.000343	1.155	0.244	1.062	0.00688	1.046	0.855	1.155	0.0634	1.1	0.828	1.012	0.569	1.104	0.0067	1.052	0.898	0.967	0.0161	0.952	0.236	0.876	0.0016	0.919	0.546	cytoplasm				K05759
c110487_g1	gi|225446527|ref|XP_002275937.1| PREDICTED: uncharacterized protein LOC100266056 [Vitis vinifera]	34.878	169.34	45	15	34	15	1.022	0.432	0.96	0.0351	1.033	0.0852	0.956	0.417	0.917	9.68e-08	0.939	0.0126	1.011	0.366	0.936	0.181	0.897	4.12e-07	1.076	0.00176	0.996	0.281	0.955	0.0557	0.926	0.0394	0.888	6.22e-08	0.959	0.00214	nucleus
c110488_g2	gi|470116430|ref|XP_004294385.1| PREDICTED: calcium-dependent protein kinase 9-like [Fragaria vesca subsp. vesca]	11.617	14.334	10.8	1	1	1	1.081		1.195		1.111		1.124		1.149		1.105		1.027		1.04		1.062		0.93		0.941		0.962		1.012		1.034		1.022		cytoskeleton			GO:0043169 cation binding; GO:0046872 metal ion binding; GO:0005509 calcium ion binding; GO:0005488 binding; GO:0043167 ion binding;				IPR011992; IPR002048;	EF-hand domain pair; EF-hand domain;
c110534_g1	gi|113196591|gb|ABI31652.1| 26S proteasome regulatory particle non-ATPase subunit 12 [Camellia sinensis]	9.1814	64.951	41.8	3	6	3	1.156	0.161	1.191	0.125	1.139	0.094	1.301	0.0463	1.037	0.564	1.03	0.47	0.985	0.639	1.125	0.19	0.897	0.256	0.956	0.631	1.092	0.701	0.871	0.184	1.142	0.284	0.911	0.128	0.797	0.0597	chloroplast							IPR033464;	CSN8/PSMD8/EIF3K;
c110535_g2	gi|462405281|gb|EMJ10745.1| hypothetical protein PRUPE_ppa010780mg [Prunus persica]	16.066	14.088	13.4	2	3	2	1.041		1.048		1.056		1.175		1.011		1.007		1.015		1.13		0.971		1.008		1.122		0.964		1.113		0.957		0.86		cytoplasm	GO:0043632 modification-dependent macromolecule catabolic process; GO:0044265 cellular macromolecule catabolic process; GO:0051603 proteolysis involved in cellular protein catabolic process; GO:0044257 cellular protein catabolic process; GO:0019941 modification-dependent protein catabolic process; GO:0044267 cellular protein metabolic process; GO:0006511 ubiquitin-dependent protein catabolic proc…	GO:0005623 cell; GO:0005622 intracellular; GO:0044464 cell part;	GO:0004843 thiol-dependent ubiquitin-specific protease activity; GO:0008233 peptidase activity; GO:0036459 thiol-dependent ubiquitinyl hydrolase activity; GO:0003824 catalytic activity; GO:0101005 ubiquitinyl hydrolase activity; GO:0070011 peptidase activity, acting on L-amino acid peptides; GO:0019783 ubiquitin-like protein-specific protease activity; GO:0008234 cysteine-type peptidase activity;…	K05609			IPR001578;	Peptidase C12, ubiquitin carboxyl-terminal hydrolase;
c110535_g4	gi|225437993|ref|XP_002272982.1| PREDICTED: mitochondrial import receptor subunit TOM22 homolog 2 [Vitis vinifera] gi|297744210|emb|CBI37180.3| unnamed protein product [Vitis vinifera]	9.1604	35.021	28.6	2	5	2	1.094	0.0892	1.016	0.855	1.049	0.372	1.046	0.683	1.164	0.0406	0.929	0.0126	0.96	0.129	0.957	0.0277	1.065	0.194	1.033	0.127	1.03	0.362	1.146	0.0172	0.997	0.385	1.11	0.0598	1.113	0.0298	chloroplast	GO:0045184 establishment of protein localization; GO:0006810 transport; GO:0046907 intracellular transport; GO:0070727 cellular macromolecule localization; GO:0051649 establishment of localization in cell; GO:0006886 intracellular protein transport; GO:0071702 organic substance transport; GO:0008104 protein localization; GO:0033036 macromolecule localization; GO:0034613 cellular protein localizat…	GO:0016020 membrane; GO:0043229 intracellular organelle; GO:0019867 outer membrane; GO:0044429 mitochondrial part; GO:0098588 bounding membrane of organelle; GO:0031090 organelle membrane; GO:0005741 mitochondrial outer membrane; GO:0005737 cytoplasm; GO:0044446 intracellular organelle part; GO:0031967 organelle envelope; GO:0044424 intracellular part; GO:0005623 cell; GO:0044422 organelle part; …		K17769
c110537_g1	gi|297745750|emb|CBI15806.3| unnamed protein product [Vitis vinifera]	20.667	29.556	16.7	3	5	3	1.134	0.515	1.062	0.962	1.148	0.55	1.139	0.325	1.271	0.122	0.937	0.185	1.012	0.974	1.005	0.225	1.121	0.00794	1.081	0.403	1.073	0.0367	1.197	0.00334	0.993	0.627	1.108	0.128	1.116	0.0236	nucleus	GO:0006518 peptide metabolic process; GO:0043043 peptide biosynthetic process; GO:0044267 cellular protein metabolic process; GO:0006807 nitrogen compound metabolic process; GO:0009058 biosynthetic process; GO:0043603 cellular amide metabolic process; GO:0044238 primary metabolic process; GO:1901566 organonitrogen compound biosynthetic process; GO:0044237 cellular metabolic process; GO:1901576 or…		GO:0097159 organic cyclic compound binding; GO:1901363 heterocyclic compound binding; GO:0003723 RNA binding; GO:0008135 translation factor activity, RNA binding; GO:0005488 binding; GO:0003676 nucleic acid binding; GO:0003743 translation initiation factor activity;	K03238	EIF2S2; translation initiation factor 2 subunit 2	ath03013 RNA transport - Arabidopsis thaliana (thale cress);	IPR016189; IPR002735;	Translation initiation factor IF2/IF5, N-terminal; Translation initiation factor IF2/IF5;
c110538_g1	"gi|255586321|ref|XP_002533811.1| methylenetetrahydrofolate dehydrogenase, putative [Ricinus communis] gi|223526248|gb|EEF28564.1| methylenetetrahydrofolate dehydrogenase, putative [Ricinus communis]"	43.787	53.439	17.4	7	9	7	1.028	0.867	0.911	0.00148	0.932	0.00898	1.11	0.0466	1.063	0.184	0.886	0.00186	0.907	0.00938	1.08	0.0783	1.034	0.291	1.023	0.584	1.219	5.52e-05	1.167	4.13e-05	1.191	0.000319	1.141	0.000501	0.957	0.253	chloroplast	GO:0051188 cofactor biosynthetic process; GO:0042559 pteridine-containing compound biosynthetic process; GO:0006725 cellular aromatic compound metabolic process; GO:0016053 organic acid biosynthetic process; GO:0042398 cellular modified amino acid biosynthetic process; GO:0044699 single-organism process; GO:0009058 biosynthetic process; GO:1901566 organonitrogen compound biosynthetic process; GO:…		GO:0004488 methylenetetrahydrofolate dehydrogenase (NADP+) activity; GO:0016645 oxidoreductase activity, acting on the CH-NH group of donors; GO:0016646 oxidoreductase activity, acting on the CH-NH group of donors, NAD or NADP as acceptor; GO:0003824 catalytic activity; GO:0016491 oxidoreductase activity;				IPR020631; IPR016040; IPR020630;	Tetrahydrofolate dehydrogenase/cyclohydrolase, NAD(P)-binding domain; NAD(P)-binding domain; Tetrahydrofolate dehydrogenase/cyclohydrolase, catalytic domain;
c110546_g2	gi|470117128|ref|XP_004294716.1| PREDICTED: probable inactive receptor kinase At5g58300-like [Fragaria vesca subsp. vesca]	22.87	21.019	14.1	3	3	3	0.92	0.0328	0.938	0.207	1.007	0.84	1.004	0.846	0.893	0.0225	1.02	0.425	1.094	0.0907	1.091	0.0153	0.97	0.465	1.073	0.333	1.07	0.146	0.952	0.236	0.997	0.714	0.887	0.0576	0.889	0.0118	cytoplasm	GO:0016310 phosphorylation; GO:0044267 cellular protein metabolic process; GO:0044238 primary metabolic process; GO:0044237 cellular metabolic process; GO:0006796 phosphate-containing compound metabolic process; GO:0071704 organic substance metabolic process; GO:0008152 metabolic process; GO:0006468 protein phosphorylation; GO:0006793 phosphorus metabolic process; GO:0044260 cellular macromolecul…		GO:0005524 ATP binding; GO:1901265 nucleoside phosphate binding; GO:0016773 phosphotransferase activity, alcohol group as acceptor; GO:0001882 nucleoside binding; GO:0043167 ion binding; GO:0004672 protein kinase activity; GO:0000166 nucleotide binding; GO:0097159 organic cyclic compound binding; GO:1901363 heterocyclic compound binding; GO:0032549 ribonucleoside binding; GO:0097367 carbohydrate …				IPR000719; IPR001245; IPR011009;	Protein kinase domain; Serine-threonine/tyrosine-protein kinase catalytic domain; Protein kinase-like domain;
c110549_g1	gi|359491760|ref|XP_003634318.1| PREDICTED: LOW QUALITY PROTEIN: putative G3BP-like protein-like [Vitis vinifera]	30.386	52.836	21.8	7	9	7	0.92	0.0123	0.945	0.193	0.959	0.699	1.015	0.323	0.991	0.619	1.027	0.98	1.043	0.294	1.103	0.00208	1.077	0.0428	1.015	0.435	1.073	0.0704	1.048	0.294	1.058	0.337	1.033	0.92	0.976	0.162	cytoplasm			GO:0097159 organic cyclic compound binding; GO:1901363 heterocyclic compound binding; GO:1901265 nucleoside phosphate binding; GO:0005488 binding; GO:0003676 nucleic acid binding; GO:0000166 nucleotide binding; GO:0036094 small molecule binding;				IPR000504; IPR012677;	RNA recognition motif domain; Nucleotide-binding alpha-beta plait domain;
c110562_g1	gi|317106675|dbj|BAJ53178.1| JHL18I08.12 [Jatropha curcas]	23.965	31.075	23.1	4	7	3	1.046	0.448	0.907	0.143	1.137	0.0446	1.063	0.297	0.872	0.189	0.867	0.00144	1.086	0.0222	1.016	0.383	0.833	0.0286	1.254	0.000238	1.172	0.000155	0.962	0.784	0.935	0.0344	0.767	0.00388	0.82	0.0412	nucleus	GO:0006508 proteolysis; GO:0008152 metabolic process; GO:0043170 macromolecule metabolic process; GO:0019538 protein metabolic process; GO:0044238 primary metabolic process; GO:0071704 organic substance metabolic process;		GO:0070011 peptidase activity, acting on L-amino acid peptides; GO:0008234 cysteine-type peptidase activity; GO:0016787 hydrolase activity; GO:0008233 peptidase activity; GO:0003824 catalytic activity;				IPR013201; IPR000668;	Cathepsin propeptide inhibitor domain (I29); Peptidase C1A, papain C-terminal;
c110569_g1	gi|225442729|ref|XP_002284941.1| PREDICTED: uncharacterized protein LOC100258273 isoform 2 [Vitis vinifera] gi|225442731|ref|XP_002284936.1| PREDICTED: uncharacterized protein LOC100258273 isoform 1 [Vitis vinifera]	29.359	39.664	20.9	5	6	5	0.899	0.0412	1.196	0.0272	1.046	0.574	1.093	0.271	1.089	0.14	1.33	0.000202	1.163	0.00246	1.215	0.0026	1.21	0.000915	0.875	0.0193	0.914	0.106	0.91	0.19	1.045	0.412	1.041	0.176	0.996	0.63	chloroplast							IPR029044;	Nucleotide-diphospho-sugar transferases;
c110577_g1	"gi|255545790|ref|XP_002513955.1| Serine/threonine-protein kinase SAPK1, putative [Ricinus communis] gi|223547041|gb|EEF48538.1| Serine/threonine-protein kinase SAPK1, putative [Ricinus communis]"	14.953	7.5299	18.2	2	3	1																															chloroplast	GO:0016310 phosphorylation; GO:0044267 cellular protein metabolic process; GO:0044238 primary metabolic process; GO:0044237 cellular metabolic process; GO:0006796 phosphate-containing compound metabolic process; GO:0071704 organic substance metabolic process; GO:0008152 metabolic process; GO:0006468 protein phosphorylation; GO:0006793 phosphorus metabolic process; GO:0044260 cellular macromolecul…		GO:0005524 ATP binding; GO:1901265 nucleoside phosphate binding; GO:0016773 phosphotransferase activity, alcohol group as acceptor; GO:0001882 nucleoside binding; GO:0043167 ion binding; GO:0004672 protein kinase activity; GO:0000166 nucleotide binding; GO:0097159 organic cyclic compound binding; GO:1901363 heterocyclic compound binding; GO:0032549 ribonucleoside binding; GO:0097367 carbohydrate …				IPR000719; IPR011009;	Protein kinase domain; Protein kinase-like domain;
c110577_g2	gi|449451411|ref|XP_004143455.1| PREDICTED: serine/threonine-protein kinase SAPK1-like [Cucumis sativus]	20.653	12.849	14.6	3	6	2	0.948	0.184	0.905	0.0235	0.877	0.0213	0.977	0.21	0.849	0.00352	0.955	0.108	0.925	0.117	1.031	0.716	0.896	0.0127	0.969	0.747	1.079	0.0499	0.938	0.239	1.114	0.0441	0.969	0.0847	0.869	0.00266	cytoplasm	GO:0016310 phosphorylation; GO:0044267 cellular protein metabolic process; GO:0044238 primary metabolic process; GO:0044237 cellular metabolic process; GO:0006796 phosphate-containing compound metabolic process; GO:0071704 organic substance metabolic process; GO:0008152 metabolic process; GO:0006468 protein phosphorylation; GO:0006793 phosphorus metabolic process; GO:0044260 cellular macromolecul…		GO:0005524 ATP binding; GO:1901265 nucleoside phosphate binding; GO:0016773 phosphotransferase activity, alcohol group as acceptor; GO:0001882 nucleoside binding; GO:0043167 ion binding; GO:0004672 protein kinase activity; GO:0000166 nucleotide binding; GO:0097159 organic cyclic compound binding; GO:1901363 heterocyclic compound binding; GO:0032549 ribonucleoside binding; GO:0097367 carbohydrate …				IPR000719; IPR011009;	Protein kinase domain; Protein kinase-like domain;
c110579_g1	gi|460379700|ref|XP_004235599.1| PREDICTED: protein ROOT HAIR DEFECTIVE 3-like isoform 2 [Solanum lycopersicum]	23.782	22.723	10.7	2	4	1	1.167		1.098		0.926		1.122		1.05		0.941		0.793		0.962		0.899		0.844		1.022		0.956		1.212		1.133		0.935		vacuolar membrane
c110583_g1	gi|462396660|gb|EMJ02459.1| hypothetical protein PRUPE_ppa008415mg [Prunus persica]	31.821	29.64	18.1	5	5	5	1.165		0.916		0.892		0.969		0.89		0.786		0.765		0.831		0.764		0.974		1.058		0.972		1.086		0.998		0.919		chloroplast			GO:0005515 protein binding; GO:0005488 binding;	K12271			IPR023780; IPR020683; IPR016197; IPR000953;	Chromo domain; Ankyrin repeat-containing domain; Chromo domain-like; Chromo/chromo shadow domain;
c110589_g1	gi|297744921|emb|CBI38418.3| unnamed protein product [Vitis vinifera]	8.2433	11.005	24.7	1	1	1																															cytoplasm			GO:0005515 protein binding; GO:0005488 binding;				IPR015940; IPR009060;	Ubiquitin-associated domain; UBA-like;
c110597_g1	gi|225461628|ref|XP_002285377.1| PREDICTED: uncharacterized protein LOC100248626 [Vitis vinifera] gi|147789426|emb|CAN66609.1| hypothetical protein VITISV_017556 [Vitis vinifera]	26.895	107.85	52	10	14	8	1.004	0.9	1.035	0.575	0.914	0.0984	1.006	0.906	1.153	0.361	1.031	0.501	0.91	0.107	1.002	0.955	1.148	0.343	0.883	0.0532	0.972	0.664	1.114	0.464	1.1	0.202	1.261	0.0851	1.146	0.363	nucleus			GO:0097159 organic cyclic compound binding; GO:1901363 heterocyclic compound binding; GO:1901265 nucleoside phosphate binding; GO:0005488 binding; GO:0003676 nucleic acid binding; GO:0000166 nucleotide binding; GO:0036094 small molecule binding;	K12741	HNRNPA1_3; heterogeneous nuclear ribonucleoprotein A1/A3	ath03040 Spliceosome - Arabidopsis thaliana (thale cress);	IPR000504; IPR012677;	RNA recognition motif domain; Nucleotide-binding alpha-beta plait domain;
c110598_g1	gi|356511037|ref|XP_003524238.1| PREDICTED: uncharacterized protein LOC100782971 [Glycine max]	21.75	5.8724	4.2	1	1	1	0.977		0.931		1.116		1.007		0.982		0.953		1.143		1.031		1.006		1.199		1.082		1.055		0.902		0.88		0.975		nucleus
c110652_g2	gi|414876760|tpg|DAA53891.1| TPA: hypothetical protein ZEAMMB73_770507 [Zea mays]	5.5266	17.582	33.3	2	2	2	0.87	0.472	1.134	0.528	0.928	0.649	0.951	0.75	1.002	0.987	1.303	0.175	1.067	0.366	1.093	0.184	1.152	0.00542	0.819	0.16	0.839	0.172	0.884	0.269	1.024	0.687	1.079	0.242	1.054	0.229	extracellular
c110690_g2	"gi|462402929|gb|EMJ08486.1| hypothetical protein PRUPE_ppa001607m1g, partial [Prunus persica]"	18.836	139.31	42.8	8	23	4	1.026	0.828	1.11	0.000904	1.096	0.0182	0.997	0.246	1.051	0.396	1.082	0.00174	1.068	0.0321	0.971	0.189	1.024	0.47	0.987	0.14	0.898	0.000177	0.947	0.147	0.909	0.0026	0.959	0.526	1.054	0.143	nucleus							IPR015415; IPR027417;	Vps4 oligomerisation, C-terminal; P-loop containing nucleoside triphosphate hydrolase;
c110714_g1	gi|225444830|ref|XP_002280723.1| PREDICTED: WD repeat-containing protein 61 [Vitis vinifera] gi|297738621|emb|CBI27866.3| unnamed protein product [Vitis vinifera]	34.121	107.34	22.1	6	10	6	1.043	0.153	1.003	0.75	1.006	0.717	0.962	0.405	0.971	0.4	0.961	0.231	0.964	0.36	0.922	0.0552	0.931	0.0359	1.003	0.923	0.959	0.272	0.968	0.246	0.956	0.288	0.965	0.276	1.01	0.917	cytoplasm			GO:0005515 protein binding; GO:0005488 binding;	K12602	WDR61; WD repeat-containing protein 61	ath03018 RNA degradation - Arabidopsis thaliana (thale cress);	IPR017986; IPR015943; IPR024977;	WD40-repeat-containing domain; WD40/YVTN repeat-like-containing domain; Anaphase-promoting complex subunit 4, WD40 domain;
c110737_g1	gi|225428759|ref|XP_002285060.1| PREDICTED: probable carboxylesterase 7-like [Vitis vinifera]	33.648	12.361	6.2	1	1	1	0.897		1.162		1.128		1.159		1.269		1.295		1.257		1.292		1.415		0.971		0.998		1.093		1.028		1.125		1.095		cytoplasm	GO:0008152 metabolic process;		GO:0016787 hydrolase activity; GO:0003824 catalytic activity;				IPR029058; IPR013094;	Alpha/Beta hydrolase fold; Alpha/beta hydrolase fold-3;
c110749_g2	gi|225434712|ref|XP_002281090.1| PREDICTED: proliferating cell nuclear antigen [Vitis vinifera] gi|147789518|emb|CAN72062.1| hypothetical protein VITISV_031803 [Vitis vinifera]	29.201	94.224	38	9	21	5	1.072	0.0884	1.052	0.326	1.108	0.176	1.071	0.222	1.062	0.266	0.981	0.187	1.033	0.979	0.999	0.47	0.991	0.568	1.053	0.466	1.018	0.678	1.01	0.731	0.967	0.679	0.959	0.705	0.992	0.997	nucleus	GO:0050794 regulation of cellular process; GO:0006275 regulation of DNA replication; GO:0031326 regulation of cellular biosynthetic process; GO:0080090 regulation of primary metabolic process; GO:0060255 regulation of macromolecule metabolic process; GO:0019219 regulation of nucleobase-containing compound metabolic process; GO:0010556 regulation of macromolecule biosynthetic process; GO:0031323 r…		GO:0097159 organic cyclic compound binding; GO:1901363 heterocyclic compound binding; GO:0003677 DNA binding; GO:0030234 enzyme regulator activity; GO:0005488 binding; GO:0030337 DNA polymerase processivity factor activity; GO:0003676 nucleic acid binding; GO:0098772 molecular function regulator;	K04802	PCNA; proliferating cell nuclear antigen	ath03430 Mismatch repair - Arabidopsis thaliana (thale cress); ath03420 Nucleotide excision repair - Arabidopsis thaliana (thale cress); ath03030 DNA replication - Arabidopsis thaliana (thale cress); ath03410 Base excision repair - Arabidopsis thaliana (thale cress);	IPR022649; IPR022648;	Proliferating cell nuclear antigen, PCNA, C-terminal; Proliferating cell nuclear antigen, PCNA, N-terminal;
c110779_g1	gi|460369800|ref|XP_004230745.1| PREDICTED: kynurenine formamidase-like [Solanum lycopersicum]	11.31	14.917	17.8	2	3	2	1.246	0.0125	1.079	0.177	1.294	0.00464	1.131	0.0407	1.085	0.133	0.866	0.0187	1.039	0.285	0.907	0.149	0.871	0.0683	1.199	0.00342	1.047	0.119	1.006	0.576	0.873	0.0263	0.839	0.0183	0.96	0.384	nucleus	GO:1901606 alpha-amino acid catabolic process; GO:0006725 cellular aromatic compound metabolic process; GO:0044699 single-organism process; GO:0044237 cellular metabolic process; GO:0071704 organic substance metabolic process; GO:0006576 cellular biogenic amine metabolic process; GO:0044270 cellular nitrogen compound catabolic process; GO:0008152 metabolic process; GO:0006520 cellular amino acid …		GO:0016787 hydrolase activity; GO:0016811 hydrolase activity, acting on carbon-nitrogen (but not peptide) bonds, in linear amides; GO:0004061 arylformamidase activity; GO:0003824 catalytic activity; GO:0016810 hydrolase activity, acting on carbon-nitrogen (but not peptide) bonds;
c110816_g1	gi|299891471|gb|ADJ57588.1| mitochondrial small heat shock protein [Capsicum annuum]	20.957	72.221	46.7	7	12	7	3.432	2.58e-14	1.021	0.119	0.973	0.452	1.036	0.0218	0.966	0.875	0.297	8.26e-13	0.283	6.55e-14	0.302	1.47e-13	0.281	1.18e-12	0.953	0.0488	1.015	0.662	0.947	0.176	1.065	0.00896	0.993	0.684	0.932	0.0671	chloroplast				K13993	HSP20; HSP20 family protein	ath04141 Protein processing in endoplasmic reticulum - Arabidopsis thaliana (thale cress);	IPR002068; IPR008978;	Alpha crystallin/Hsp20 domain; HSP20-like chaperone;
c110817_g1	gi|38325811|gb|AAR17078.1| heat shock protein 70-1 [Nicotiana tabacum]	27.794	52.087	22.1	4	12	1	0.917	0.292	1.005	0.629	0.993	0.518	1.004	0.917	0.858	0.0661	1.096	0.342	1.082	0.643	1.095	0.26	0.935	0.269	0.987	0.706	0.999	0.62	0.853	0.0548	1.012	0.514	0.864	0.147	0.854	0.0499	cytoplasm
c110826_g1	gi|225423741|ref|XP_002277028.1| PREDICTED: uncharacterized protein ypgQ [Vitis vinifera] gi|147836213|emb|CAN75429.1| hypothetical protein VITISV_003303 [Vitis vinifera]	25.216	13.622	11.7	2	2	2	0.974	0.556	1.006	0.794	0.915	0.0554	0.927	0.437	0.91	0.113	1.033	0.398	0.939	0.17	0.951	0.599	0.934	0.231	0.909	0.00586	0.921	0.475	0.905	0.0687	1.014	0.872	0.995	0.878	0.982	0.836	peroxisome				K06950			IPR006674; IPR003607;	HD domain; HD/PDEase domain;
c110834_g1	"gi|429465362|gb|AFZ85288.1| ATP synthase subunit 1, partial (mitochondrion) [Gossypium hirsutum] gi|429465365|gb|AFZ85289.1| ATP synthase subunit 1, partial (mitochondrion) [Gossypium hirsutum] gi|429465368|gb|AFZ85290.1| ATP synthase subunit 1, partial (mitochondrion) [Gossypium hirsutum]"	52.023	202.12	40.3	19	39	16	0.988	0.44	0.989	0.229	1.03	0.219	0.99	0.221	0.884	8.6e-10	1.001	0.541	1.043	0.0365	1.002	0.583	0.895	1.61e-09	1.042	0.0229	1.001	0.894	0.894	1.07e-06	0.961	0.0145	0.858	6.6e-12	0.893	4.25e-08	cytoplasm	GO:0009116 nucleoside metabolic process; GO:0042278 purine nucleoside metabolic process; GO:0009167 purine ribonucleoside monophosphate metabolic process; GO:0009117 nucleotide metabolic process; GO:0044699 single-organism process; GO:0009058 biosynthetic process; GO:0009163 nucleoside biosynthetic process; GO:0046129 purine ribonucleoside biosynthetic process; GO:0009156 ribonucleoside monophosp…	GO:0045261 proton-transporting ATP synthase complex, catalytic core F(1); GO:0016020 membrane; GO:0098796 membrane protein complex; GO:0044425 membrane part; GO:0044464 cell part; GO:0005622 intracellular; GO:0016469 proton-transporting two-sector ATPase complex; GO:0032991 macromolecular complex; GO:0033178 proton-transporting two-sector ATPase complex, catalytic domain; GO:0044424 intracellular…	GO:0042625 ATPase coupled ion transmembrane transporter activity; GO:1901265 nucleoside phosphate binding; GO:0015399 primary active transmembrane transporter activity; GO:0022892 substrate-specific transporter activity; GO:0016817 hydrolase activity, acting on acid anhydrides; GO:0044769 ATPase activity, coupled to transmembrane movement of ions, rotational mechanism; GO:0015077 monovalent inorg…	K02132	ATPeF1A; F-type H+-transporting ATPase subunit alpha	ath00190 Oxidative phosphorylation - Arabidopsis thaliana (thale cress); ath01100 Metabolic pathways - Arabidopsis thaliana (thale cress);	IPR000793; IPR004100; IPR000194; IPR027417; IPR023366; IPR033732;	ATP synthase, alpha subunit, C-terminal; ATPase, F1/V1/A1 complex, alpha/beta subunit, N-terminal domain; ATPase, F1/V1/A1 complex, alpha/beta subunit, nucleotide-binding domain; P-loop containing nucleoside triphosphate hydrolase; ATP synthase subunit alpha-like domain; ATP synthase, F1 complex, alpha subunit nucleotide-binding domain;
c110841_g1	gi|225464936|ref|XP_002275292.1| PREDICTED: protein transport protein Sec24-like At3g07100 isoform 1 [Vitis vinifera] gi|296084904|emb|CBI28313.3| unnamed protein product [Vitis vinifera]	17.558	8.4082	9	1	1	1	1.031		1.005		0.983		1.017		0.969		0.975		0.954		0.987		0.94		0.978		1.012		0.964		1.035		0.985		0.953		chloroplast
c110848_g1	gi|378749116|gb|AFC37245.1| chalcone isomerase [Camellia chekiangoleosa]	27.789	110.57	47.6	13	22	13	0.904	9.53e-05	1.287	6.99e-11	1.002	0.943	1.179	1.6e-08	1.054	0.002	1.424	1.44e-15	1.108	9.66e-05	1.304	5.15e-14	1.166	4.31e-09	0.779	4.56e-11	0.916	0.0018	0.819	2.27e-07	1.177	1.02e-08	1.052	0.0015	0.894	0.000502	chloroplast			GO:0016872 intramolecular lyase activity; GO:0016853 isomerase activity; GO:0003824 catalytic activity;				IPR016087;	Chalcone isomerase;
c110864_g1	gi|462394512|gb|EMJ00311.1| hypothetical protein PRUPE_ppa020728mg [Prunus persica]	15.972	22.078	18.1	3	5	3	1.135	0.0685	1.014	0.644	1.037	0.347	0.961	0.552	0.964	0.584	0.893	0.00228	0.913	0.0125	0.847	9.15e-07	0.849	0.0003	1.022	0.383	0.948	0.0383	0.951	0.109	0.927	0.00994	0.93	0.0336	1.003	0.934	chloroplast
c110875_g2	gi|255537629|ref|XP_002509881.1| conserved hypothetical protein [Ricinus communis] gi|223549780|gb|EEF51268.1| conserved hypothetical protein [Ricinus communis]	3.313	13.358	31	2	4	2	1.074	0.0273	1.16	0.000602	1.087	0.0508	1.073	0.0643	1.265	0.000102	1.08	0.0014	1.012	0.762	0.999	0.74	1.178	0.00014	0.937	0.0138	0.925	0.0251	1.09	0.00898	0.987	0.954	1.164	0.0008	1.179	0.00144
c110887_g1	"gi|255539076|ref|XP_002510603.1| Plastocyanin A, chloroplast precursor, putative [Ricinus communis] gi|223551304|gb|EEF52790.1| Plastocyanin A, chloroplast precursor, putative [Ricinus communis]"	17.127	53.778	38.2	3	5	3	1.07	0.41	0.882	0.855	1.093	0.322	1.019	0.488	1.047	0.388	0.824	0.364	1.022	0.571	0.952	0.632	0.978	0.886	1.24	0.269	1.156	0.473	1.187	0.332	0.932	0.389	0.957	0.615	1.027	0.513	chloroplast			GO:0009055 electron carrier activity; GO:0043169 cation binding; GO:0046872 metal ion binding; GO:0005507 copper ion binding; GO:0046914 transition metal ion binding; GO:0005488 binding; GO:0043167 ion binding;	K02638	petE; plastocyanin	ath00195 Photosynthesis - Arabidopsis thaliana (thale cress);	IPR008972; IPR000923;	Cupredoxin; Blue (type 1) copper domain;
c110890_g1	gi|225431820|ref|XP_002273305.1| PREDICTED: probable polygalacturonase-like [Vitis vinifera]	23.997	46.314	19.2	4	4	4	0.965	0.366	0.998	0.669	1.042	0.777	0.936	0.374	0.861	0.0342	1.034	0.355	1.08	0.478	0.97	0.794	0.892	0.0804	1.044	0.966	0.938	0.332	0.863	0.0515	0.898	0.427	0.826	0.0841	0.92	0.159	cytoplasm	GO:0008152 metabolic process; GO:0005975 carbohydrate metabolic process; GO:0044238 primary metabolic process; GO:0071704 organic substance metabolic process;		GO:0004553 hydrolase activity, hydrolyzing O-glycosyl compounds; GO:0016787 hydrolase activity; GO:0003824 catalytic activity; GO:0004650 polygalacturonase activity; GO:0016798 hydrolase activity, acting on glycosyl bonds;				IPR011050; IPR012334;	Pectin lyase fold/virulence factor; Pectin lyase fold;
c110898_g1	gi|225454138|ref|XP_002270379.1| PREDICTED: DEAD-box ATP-dependent RNA helicase 8 [Vitis vinifera] gi|147785187|emb|CAN75439.1| hypothetical protein VITISV_000835 [Vitis vinifera]	49.085	268.2	37	15	26	9	0.941	0.614	0.945	0.0335	0.924	0.0092	0.925	0.0391	1	0.58	1.005	0.212	0.982	0.138	0.984	0.185	1.063	0.359	0.977	0.854	0.979	0.815	1.058	0.0127	1.002	0.918	1.083	0.00306	1.081	0.0166	nucleus			GO:0005524 ATP binding; GO:1901265 nucleoside phosphate binding; GO:0001882 nucleoside binding; GO:0043167 ion binding; GO:0000166 nucleotide binding; GO:0097159 organic cyclic compound binding; GO:1901363 heterocyclic compound binding; GO:0032549 ribonucleoside binding; GO:0097367 carbohydrate derivative binding; GO:0032553 ribonucleotide binding; GO:0005488 binding; GO:0003676 nucleic acid bind…	K12614	DDX6; ATP-dependent RNA helicase DDX6/DHH1 [EC:3.6.4.13]	ath03018 RNA degradation - Arabidopsis thaliana (thale cress);	IPR011545; IPR014014; IPR027417; IPR014001; IPR001650;	DEAD/DEAH box helicase domain; RNA helicase, DEAD-box type, Q motif; P-loop containing nucleoside triphosphate hydrolase; Helicase superfamily 1/2, ATP-binding domain; Helicase, C-terminal;
c110938_g1	gi|359473388|ref|XP_002268718.2| PREDICTED: HIPL1 protein-like [Vitis vinifera]	67.106	5.7444	1.5	1	1	1	1.018		0.978		1.176		1.101		1.007		0.961		1.156		1.082		0.989		1.203		1.127		1.03		0.937		0.856		0.914		nucleus	GO:0008152 metabolic process; GO:0005975 carbohydrate metabolic process; GO:0044238 primary metabolic process; GO:0071704 organic substance metabolic process;		GO:0016614 oxidoreductase activity, acting on CH-OH group of donors; GO:0016901 oxidoreductase activity, acting on the CH-OH group of donors, quinone or similar compound as acceptor; GO:0048038 quinone binding; GO:0048037 cofactor binding; GO:0003824 catalytic activity; GO:0005488 binding; GO:0016491 oxidoreductase activity;				IPR012938; IPR011041; IPR011042;	Glucose/Sorbosone dehydrogenase; Soluble quinoprotein glucose/sorbosone dehydrogenase; Six-bladed beta-propeller, TolB-like;
c110962_g1	gi|225458428|ref|XP_002283731.1| PREDICTED: mediator of RNA polymerase II transcription subunit 18 [Vitis vinifera] gi|302142417|emb|CBI19620.3| unnamed protein product [Vitis vinifera]	19.748	8.1611	7.2	1	1	1																															cytoplasm				K15135
c110964_g1	gi|460391611|ref|XP_004241414.1| PREDICTED: probable carbohydrate esterase At4g34215-like isoform 1 [Solanum lycopersicum] gi|460391613|ref|XP_004241415.1| PREDICTED: probable carbohydrate esterase At4g34215-like isoform 2 [Solanum lycopersicum]	25.928	67.087	43.9	7	9	7	1.071	0.0591	1.061	0.0381	1.078	0.05	0.991	0.656	0.986	0.558	0.991	0.694	1.006	0.903	0.926	0.0702	0.921	0.0645	1.016	0.782	0.934	0.0427	0.93	0.0461	0.92	0.0576	0.915	0.0575	0.995	0.364	cytoplasm							IPR005181; IPR013830;	Sialate O-acetylesterase domain; SGNH hydrolase-type esterase domain;
c110970_g2	gi|225424562|ref|XP_002285340.1| PREDICTED: probable pectate lyase 5 [Vitis vinifera] gi|296081403|emb|CBI16836.3| unnamed protein product [Vitis vinifera]	29.157	60.27	24.4	5	7	4	1.112	0.0166	1.02	0.826	0.988	0.908	1.122	0.0122	1.021	0.24	0.917	0.0392	0.888	0.00332	1.01	0.919	0.918	0.0269	0.969	0.723	1.101	0.0593	1.001	0.405	1.137	0.00184	1.033	0.107	0.909	0.0134	cytoplasm				K01728	pel; pectate lyase [EC:4.2.2.2]	ath00040 Pentose and glucuronate interconversions - Arabidopsis thaliana (thale cress);	IPR011050; IPR002022; IPR012334;	Pectin lyase fold/virulence factor; Pectate lyase/Amb allergen; Pectin lyase fold;
c110972_g1	gi|460372349|ref|XP_004231993.1| PREDICTED: protease Do-like 7-like [Solanum lycopersicum]	4.4281	6.2691	25	1	1	1	0.96		0.967		0.971		0.918		0.898		1.008		1.012		0.957		0.936		1.004		0.949		0.928		0.945		0.925		0.978		cytoplasm
c110973_g1	gi|356542429|ref|XP_003539669.1| PREDICTED: oxysterol-binding protein-related protein 3C-like [Glycine max]	7.8021	6.0428	11.6	1	1	1																															cytoplasm
c110993_g1	gi|224099217|ref|XP_002311407.1| predicted protein [Populus trichocarpa] gi|118483385|gb|ABK93593.1| unknown [Populus trichocarpa] gi|118485555|gb|ABK94629.1| unknown [Populus trichocarpa] gi|222851227|gb|EEE88774.1| predicted protein [Populus trichocarpa]	16.973	9.6345	9	1	1	1																															chloroplast		GO:0043229 intracellular organelle; GO:0043232 intracellular non-membrane-bounded organelle; GO:0044446 intracellular organelle part; GO:0031981 nuclear lumen; GO:0044424 intracellular part; GO:0005730 nucleolus; GO:0005623 cell; GO:0044422 organelle part; GO:0043228 non-membrane-bounded organelle; GO:0043226 organelle; GO:0043231 intracellular membrane-bounded organelle; GO:0031974 membrane-encl…	GO:0097159 organic cyclic compound binding; GO:1901363 heterocyclic compound binding; GO:0003723 RNA binding; GO:0005488 binding; GO:0003676 nucleic acid binding;	K11129	NHP2; H/ACA ribonucleoprotein complex subunit 2	ath03008 Ribosome biogenesis in eukaryotes - Arabidopsis thaliana (thale cress);	IPR029064; IPR004038;	50S ribosomal protein L30e-like; Ribosomal protein L7Ae/L30e/S12e/Gadd45;
c111000_g1	gi|359480099|ref|XP_002266289.2| PREDICTED: alba-like protein C9orf23 homolog [Vitis vinifera]	18.61	5.7769	4.9	1	1	1	1.039		0.894		0.84		0.957		1.057		0.861		0.809		0.921		1.018		0.939		1.07		1.182		1.139		1.258		1.105		cytoplasm,nucleus			GO:0097159 organic cyclic compound binding; GO:1901363 heterocyclic compound binding; GO:0005488 binding; GO:0003676 nucleic acid binding;
c11102_g1	gi|462399758|gb|EMJ05426.1| hypothetical protein PRUPE_ppa002742mg [Prunus persica]	11.217	10.821	25.3	2	3	1	0.845	0.0481	1.074	0.12	0.919	0.391	0.866	0.345	1.13	0.0165	1.271	0.0353	1.087	0.403	1.025	0.844	1.337	0.0207	0.855	0.205	0.807	0.224	1.052	0.257	0.943	0.702	1.23	0.132	1.304	0.167	chloroplast
c111033_g1	gi|356504997|ref|XP_003521279.1| PREDICTED: poly [ADP-ribose] polymerase 1-like [Glycine max]	13.734	23.27	24.2	3	4	3	1.066	0.131	0.935	0.0106	0.958	0.329	0.992	0.767	1.405	4.55e-07	0.878	0.00736	0.899	0.0729	0.931	0.112	1.318	0.000196	1.024	0.118	1.061	0.0168	1.502	1.75e-06	1.036	0.437	1.467	1.92e-05	1.416	8.49e-07	chloroplast			GO:0016763 transferase activity, transferring pentosyl groups; GO:0016757 transferase activity, transferring glycosyl groups; GO:0003950 NAD+ ADP-ribosyltransferase activity; GO:0003824 catalytic activity; GO:0016740 transferase activity;				IPR012317;	Poly(ADP-ribose) polymerase, catalytic domain;
c111033_g2	gi|502109943|ref|XP_004493762.1| PREDICTED: poly [ADP-ribose] polymerase 1-like [Cicer arietinum]	17.946	66.165	29.5	3	5	3	1.016	0.54	0.88	0.082	0.958	0.246	0.96	0.294	1.169	0.057	0.866	0.0883	0.943	0.213	0.944	0.213	1.151	0.175	1.089	0.164	1.091	0.425	1.329	0.0156	1.002	0.703	1.221	0.0234	1.218	0.0307	cytoplasm	GO:0006486 protein glycosylation; GO:0043413 macromolecule glycosylation; GO:0009101 glycoprotein biosynthetic process; GO:0044763 single-organism cellular process; GO:0044267 cellular protein metabolic process; GO:0009100 glycoprotein metabolic process; GO:0044699 single-organism process; GO:0009058 biosynthetic process; GO:0044238 primary metabolic process; GO:0044237 cellular metabolic process…		GO:0016763 transferase activity, transferring pentosyl groups; GO:0016757 transferase activity, transferring glycosyl groups; GO:0003950 NAD+ ADP-ribosyltransferase activity; GO:0003824 catalytic activity; GO:0016740 transferase activity;				IPR004102; IPR012317;	Poly(ADP-ribose) polymerase, regulatory domain; Poly(ADP-ribose) polymerase, catalytic domain;
c111047_g1	gi|462417098|gb|EMJ21835.1| hypothetical protein PRUPE_ppa002546mg [Prunus persica]	23.996	74.958	41.1	11	12	11	0.999	0.877	0.948	0.0309	1.091	0.0155	0.979	0.155	0.85	0.000156	0.949	0.0453	1.092	0.0391	0.98	0.172	0.851	0.000324	1.151	0.000457	1.033	0.44	0.897	0.00726	0.898	0.00202	0.78	1.54e-05	0.868	0.0023	cytoplasm,nucleus				K14306	NUP62; nuclear pore complex protein Nup62	ath03013 RNA transport - Arabidopsis thaliana (thale cress);	IPR007758;	Nucleoporin, NSP1-like, C-terminal;
c111064_g1	gi|470129063|ref|XP_004300448.1| PREDICTED: cytochrome c oxidase subunit 5C-2-like [Fragaria vesca subsp. vesca]	6.921	13.451	25.4	2	11	2	0.903	2.04e-05	0.874	8.49e-05	0.851	1.78e-06	0.857	1.73e-05	0.991	0.172	0.968	0.186	0.943	0.013	0.949	0.0387	1.097	0.00264	0.974	0.4	0.98	0.565	1.134	0.0018	1.007	0.801	1.164	0.000101	1.157	0.000337	mitochondria		GO:0016020 membrane; GO:0043229 intracellular organelle; GO:0044429 mitochondrial part; GO:0031090 organelle membrane; GO:0005737 cytoplasm; GO:0044446 intracellular organelle part; GO:0031967 organelle envelope; GO:0044424 intracellular part; GO:0005623 cell; GO:0044455 mitochondrial membrane part; GO:0044422 organelle part; GO:0005739 mitochondrion; GO:0005746 mitochondrial respiratory chain; G…
c111067_g1	gi|462399912|gb|EMJ05580.1| hypothetical protein PRUPE_ppa006750mg [Prunus persica]	16.677	6.9021	10.8	1	1	1																															chloroplast							IPR029069; IPR033120;	HotDog domain; Hotdog acyl-CoA thioesterase (ACOT)-type domain;
c111072_g2	gi|225428761|ref|XP_002285064.1| PREDICTED: probable carboxylesterase 2 [Vitis vinifera]	31.794	79.691	30.3	8	13	7	1.03	0.365	0.914	0.0084	0.988	0.954	0.843	4.14e-05	0.869	0.00414	0.888	2.1e-05	0.96	0.201	0.819	1.11e-08	0.844	0.000317	1.081	0.00186	0.922	0.00956	0.951	0.328	0.853	1.34e-06	0.88	0.0016	1.032	0.287	cytoplasm	GO:0008152 metabolic process;		GO:0016787 hydrolase activity; GO:0003824 catalytic activity;				IPR029058; IPR013094;	Alpha/Beta hydrolase fold; Alpha/beta hydrolase fold-3;
c111074_g1	gi|460399938|ref|XP_004245493.1| PREDICTED: immediate early response 3-interacting protein 1-like [Solanum lycopersicum]	8.6873	12.294	14.3	1	1	1																															nucleus
c111091_g2	gi|359477208|ref|XP_002279515.2| PREDICTED: flowering time control protein FCA [Vitis vinifera]	17.541	18.212	13.1	2	2	2																															nucleus			GO:0097159 organic cyclic compound binding; GO:1901363 heterocyclic compound binding; GO:1901265 nucleoside phosphate binding; GO:0005488 binding; GO:0003676 nucleic acid binding; GO:0000166 nucleotide binding; GO:0036094 small molecule binding;				IPR000504; IPR012677;	RNA recognition motif domain; Nucleotide-binding alpha-beta plait domain;
c111103_g1	gi|147785196|emb|CAN75130.1| hypothetical protein VITISV_005114 [Vitis vinifera]	8.0235	11.219	18.3	1	1	1	1.099		1.408		1.267		1.245		1.381		1.281		1.153		1.133		1.257		0.9		0.884		0.981		0.983		1.09		1.109		chloroplast				K19367	SPG21; maspardin	ath04144 Endocytosis - Arabidopsis thaliana (thale cress);	IPR029058;	Alpha/Beta hydrolase fold;
c111105_g1	gi|359478544|ref|XP_003632131.1| PREDICTED: phosphoinositide phospholipase C 2-like [Vitis vinifera]	17.907	5.8715	5.2	1	1	1	1.174		0.957		0.873		0.961		1.022		0.815		0.744		0.819		0.87		0.913		1.005		1.068		1.101		1.17		1.063		cytoplasm	GO:0050794 regulation of cellular process; GO:0044700 single organism signaling; GO:0051716 cellular response to stimulus; GO:0035556 intracellular signal transduction; GO:0044699 single-organism process; GO:0044238 primary metabolic process; GO:0023052 signaling; GO:0050896 response to stimulus; GO:0071704 organic substance metabolic process; GO:0007165 signal transduction; GO:0008152 metabolic …		GO:0008081 phosphoric diester hydrolase activity; GO:0016787 hydrolase activity; GO:0003824 catalytic activity; GO:0042578 phosphoric ester hydrolase activity; GO:0016788 hydrolase activity, acting on ester bonds;				IPR017946;	PLC-like phosphodiesterase, TIM beta/alpha-barrel domain;
c111119_g3	"gi|359497849|ref|XP_003635669.1| PREDICTED: phosphoserine aminotransferase, chloroplastic-like [Vitis vinifera]"	46.478	218.91	40.2	16	41	16	0.893	1.25e-09	1.098	0.00116	1.017	0.715	0.996	0.971	0.899	1.69e-07	1.23	4.44e-16	1.139	1.54e-14	1.116	1.2e-12	1.007	0.366	0.926	0.000502	0.907	0.000202	0.819	8.03e-14	0.98	0.622	0.885	2.29e-10	0.903	4.78e-09	chloroplast	GO:0008652 cellular amino acid biosynthetic process; GO:0016053 organic acid biosynthetic process; GO:0044711 single-organism biosynthetic process; GO:0044281 small molecule metabolic process; GO:0044763 single-organism cellular process; GO:0006807 nitrogen compound metabolic process; GO:0044699 single-organism process; GO:0009058 biosynthetic process; GO:1901605 alpha-amino acid metabolic proces…		GO:0016769 transferase activity, transferring nitrogenous groups; GO:0004648 O-phospho-L-serine:2-oxoglutarate aminotransferase activity; GO:0008483 transaminase activity; GO:0003824 catalytic activity; GO:0016740 transferase activity;	K00831	serC; phosphoserine aminotransferase [EC:2.6.1.52]	ath01230 Biosynthesis of amino acids - Arabidopsis thaliana (thale cress); ath00750 Vitamin B6 metabolism - Arabidopsis thaliana (thale cress); ath00260 Glycine, serine and threonine metabolism - Arabidopsis thaliana (thale cress); ath01200 Carbon metabolism - Arabidopsis thaliana (thale cress); ath01100 Metabolic pathways - Arabidopsis thaliana (thale cress);	IPR015424; IPR000192; IPR015422; IPR015421;	Pyridoxal phosphate-dependent transferase; Aminotransferase class V domain; Pyridoxal phosphate-dependent transferase, major region, subdomain 2; Pyridoxal phosphate-dependent transferase, major region, subdomain 1;
c111196_g1	"gi|255585243|ref|XP_002533323.1| leucine-rich repeat transmembrane protein kinase, putative [Ricinus communis] gi|223526845|gb|EEF29059.1| leucine-rich repeat transmembrane protein kinase, putative [Ricinus communis]"	8.2212	8.5184	13.9	1	1	1	0.9		0.943		1.028		1.035		0.961		1.047		1.142		1.15		1.067		1.091		1.098		1.019		1.006		0.934		0.928		extracellular
c111201_g2	gi|225452432|ref|XP_002274197.1| PREDICTED: uncharacterized protein LOC100267992 [Vitis vinifera]	18.241	35.896	19.9	3	3	3	0.993	0.698	0.982	0.728	0.885	0.0337	1.029	0.18	1.083	0.114	0.989	0.397	0.891	0.0257	1.036	0.263	1.091	0.151	0.901	0.0301	1.048	0.0916	1.103	0.0725	1.164	0.0153	1.225	0.0146	1.053	0.523	nucleus
c111202_g1	gi|147766845|emb|CAN76416.1| hypothetical protein VITISV_029037 [Vitis vinifera]	25.695	5.7533	4.2	1	1	1																															chloroplast				K04498
c111208_g1	gi|224081308|ref|XP_002306366.1| predicted protein [Populus trichocarpa] gi|222855815|gb|EEE93362.1| predicted protein [Populus trichocarpa]	17.521	15.725	11.4	2	3	2	1.115	0.118	0.941	0.92	1.023	0.397	1.083	0.115	1.19	0.0158	0.843	0.135	0.917	0.197	0.971	0.585	1.067	0.212	1.087	0.437	1.151	0.154	1.265	0.022	1.059	0.216	1.164	0.0189	1.099	0.0622	cytoplasm			GO:0097159 organic cyclic compound binding; GO:1901363 heterocyclic compound binding; GO:0003677 DNA binding; GO:0005488 binding; GO:0003676 nucleic acid binding;				IPR001005; IPR009057; IPR006447; IPR017930;	SANT/Myb domain; Homeobox domain-like; Myb domain, plants; Myb domain;
c111229_g1	gi|470131521|ref|XP_004301642.1| PREDICTED: DNA (cytosine-5)-methyltransferase CMT2-like [Fragaria vesca subsp. vesca]	6.294	6.1397	30.2	1	1	1																															nucleus
c111232_g1	gi|225450825|ref|XP_002284019.1| PREDICTED: acyl-CoA-binding domain-containing protein 4-like isoform 1 [Vitis vinifera]	18.341	32.785	31.1	5	7	4	0.958	0.589	1.014	0.271	1.039	0.411	1.124	0.0158	0.89	0.173	1.059	0.0823	1.085	0.219	1.174	0.00166	0.929	0.217	1.024	0.973	1.109	0.107	0.877	0.0363	1.083	0.212	0.857	0.0874	0.791	0.00278	nucleus
c111236_g2	gi|296933855|gb|ABX82799.3| acyl-ACP thioesterase [Jatropha curcas]	35.431	28.436	9.6	3	3	3	1.022	0.334	1.093	0.0203	1.053	0.0577	0.991	0.589	0.968	0.0697	1.07	0.0641	1.03	0.236	0.97	0.228	0.947	0.0661	0.963	0.106	0.907	0.0182	0.885	0.00546	0.942	0.0465	0.919	0.012	0.976	0.129	chloroplast	GO:0044711 single-organism biosynthetic process; GO:0016053 organic acid biosynthetic process; GO:0044281 small molecule metabolic process; GO:0044763 single-organism cellular process; GO:0044699 single-organism process; GO:0009058 biosynthetic process; GO:0044255 cellular lipid metabolic process; GO:0006631 fatty acid metabolic process; GO:0044238 primary metabolic process; GO:0044237 cellular m…		GO:0016787 hydrolase activity; GO:0016790 thiolester hydrolase activity; GO:0003824 catalytic activity; GO:0016788 hydrolase activity, acting on ester bonds;	K10782	FATA; fatty acyl-ACP thioesterase A [EC:3.1.2.14]	ath00061 Fatty acid biosynthesis - Arabidopsis thaliana (thale cress);	IPR029069;	HotDog domain;
c111248_g1	gi|359472842|ref|XP_002284689.2| PREDICTED: putative clathrin assembly protein At2g01600-like isoform 1 [Vitis vinifera] gi|297737667|emb|CBI26868.3| unnamed protein product [Vitis vinifera]	26.861	53.149	21.4	6	6	5	1.012	0.859	1.016	0.877	0.97	0.617	1.037	0.727	1.102	0.133	1.004	0.992	0.959	0.574	1.024	0.373	1.089	0.0186	0.955	0.651	1.02	0.484	1.085	0.042	1.068	0.162	1.136	0.00828	1.063	0.0668	mitochondria	GO:0044085 cellular component biogenesis; GO:0016043 cellular component organization; GO:0034622 cellular macromolecular complex assembly; GO:0071822 protein complex subunit organization; GO:0022607 cellular component assembly; GO:0065003 macromolecular complex assembly; GO:0048268 clathrin coat assembly; GO:0070271 protein complex biogenesis; GO:0009987 cellular process; GO:0006461 protein compl…	GO:0043226 organelle; GO:0097708 intracellular vesicle; GO:0043229 intracellular organelle; GO:0030136 clathrin-coated vesicle; GO:0031410 cytoplasmic vesicle; GO:0044464 cell part; GO:0005622 intracellular; GO:0005737 cytoplasm; GO:0031982 vesicle; GO:0044424 intracellular part; GO:0005623 cell; GO:0043227 membrane-bounded organelle; GO:0030135 coated vesicle; GO:0044444 cytoplasmic part;	GO:0030276 clathrin binding; GO:0005545 1-phosphatidylinositol binding; GO:0005488 binding; GO:0005543 phospholipid binding; GO:0035091 phosphatidylinositol binding; GO:0043167 ion binding; GO:0008289 lipid binding; GO:0005515 protein binding; GO:0043168 anion binding;				IPR013809; IPR014712; IPR011417; IPR008942;	ENTH domain; Phosphoinositide-binding clathrin adaptor, domain 2; AP180 N-terminal homology (ANTH) domain; ENTH/VHS;
c111253_g1	gi|449528287|ref|XP_004171136.1| PREDICTED: COP9 signalosome complex subunit 2-like [Cucumis sativus]	20.195	31.911	22.8	4	9	4	0.899	0.138	0.891	0.122	0.885	0.0328	0.935	0.259	0.962	0.58	0.991	0.794	0.985	0.324	1.04	0.853	1.07	0.123	0.993	0.565	1.049	0.703	1.079	0.121	1.057	0.353	1.086	0.00914	1.028	0.344	cytoplasm,nucleus			GO:0005515 protein binding; GO:0005488 binding;	K12176			IPR000717; IPR011991;	Proteasome component (PCI) domain; Winged helix-turn-helix DNA-binding domain;
c111274_g1	gi|225445545|ref|XP_002285295.1| PREDICTED: actin-related protein 6 isoform 1 [Vitis vinifera] gi|297738970|emb|CBI28215.3| unnamed protein product [Vitis vinifera]	37.19	24.868	16.8	4	4	4	0.911	0.39	0.884	0.145	0.894	0.154	0.897	0.219	0.984	0.887	0.969	0.705	0.981	0.802	0.984	0.859	1.08	0.552	1.012	0.743	1.016	0.76	1.114	0.332	1.004	0.927	1.101	0.367	1.097	0.415	chloroplast				K11662
c111280_g1	gi|229554825|gb|ACQ76787.1| lipoxygenase [Camellia sinensis]	28.345	34.325	24.3	6	16	4	1.572	1.1e-06	1.071	0.0742	0.99	0.197	1.144	0.00412	1.274	2.38e-05	0.682	1.98e-05	0.63	1.57e-07	0.727	0.00022	0.81	0.0122	0.924	0.00352	1.067	0.239	1.189	0.000715	1.156	7.64e-05	1.287	7.4e-07	1.114	0.00212	chloroplast	GO:0044699 single-organism process; GO:0008152 metabolic process; GO:0055114 oxidation-reduction process; GO:0044710 single-organism metabolic process;		GO:0016702 oxidoreductase activity, acting on single donors with incorporation of molecular oxygen, incorporation of two atoms of oxygen; GO:0016701 oxidoreductase activity, acting on single donors with incorporation of molecular oxygen; GO:0003824 catalytic activity; GO:0005488 binding; GO:0051213 dioxygenase activity; GO:0043167 ion binding; GO:0043169 cation binding; GO:0046872 metal ion bindi…				IPR013819;	Lipoxygenase, C-terminal;
c111309_g1	gi|189909524|gb|ACE60625.1| low molecular weight heat shock protein [Camellia sinensis]	6.1577	26.42	61.1	2	4	2	2.572	0.00822	0.961	0.673	0.752	0.0592	0.95	0.767	0.888	0.457	0.374	0.00254	0.293	0.00154	0.369	0.00294	0.345	0.00198	0.783	0.0366	0.989	0.829	0.925	0.509	1.262	0.0346	1.181	0.051	0.935	0.415	nucleus
c111313_g1	gi|462401023|gb|EMJ06580.1| hypothetical protein PRUPE_ppa007330mg [Prunus persica]	13.476	6.6088	7.1	1	1	1																															nucleus
c111313_g2	gi|147803488|emb|CAN70939.1| hypothetical protein VITISV_001965 [Vitis vinifera]	39.257	21.378	8.9	3	3	3	1.05	0.752	1.007	0.967	1.072	0.685	1.021	0.891	0.899	0.5	0.959	0.642	1.021	0.793	0.973	0.459	0.856	0.0908	1.065	0.586	1.014	0.873	0.893	0.297	0.952	0.536	0.838	0.142	0.88	0.118	mitochondria							IPR003808;	Fe-S metabolism associated domain, SufE-like;
c111330_g1	gi|429326458|gb|AFZ78569.1| COBRA-like protein [Populus tomentosa]	16.362	24.263	8.6	2	2	2	0.922	0.596	0.983	0.906	0.868	0.42	0.941	0.665	0.887	0.407	1.067	0.475	0.942	0.605	1.021	0.769	0.962	0.586	0.883	0.317	0.958	0.487	0.902	0.169	1.084	0.444	1.021	0.827	0.942	0.215	chloroplast	GO:0044085 cellular component biogenesis; GO:0016043 cellular component organization; GO:0010215 cellulose microfibril organization; GO:0016049 cell growth; GO:0044763 single-organism cellular process; GO:0009664 plant-type cell wall organization; GO:0044699 single-organism process; GO:0070726 cell wall assembly; GO:0071555 cell wall organization; GO:0009832 plant-type cell wall biogenesis; GO:00…	GO:0031224 intrinsic component of membrane; GO:0016020 membrane; GO:0044425 membrane part; GO:0031225 anchored component of membrane;
c111332_g1	gi|225446619|ref|XP_002280724.1| PREDICTED: uncharacterized protein LOC100255804 [Vitis vinifera] gi|302143427|emb|CBI21988.3| unnamed protein product [Vitis vinifera]	92.177	115.67	16.7	12	13	12	0.908	0.0042	0.947	0.0461	0.952	0.401	0.954	0.266	0.955	0.239	1.042	0.572	1.047	0.159	1.051	0.0293	1.052	0.00924	1.005	0.384	1.008	0.207	1.009	0.138	1.003	0.93	1.004	0.833	1.001	0.829	nucleus	GO:0016310 phosphorylation; GO:0044267 cellular protein metabolic process; GO:0044238 primary metabolic process; GO:0044237 cellular metabolic process; GO:0006796 phosphate-containing compound metabolic process; GO:0071704 organic substance metabolic process; GO:0008152 metabolic process; GO:0006468 protein phosphorylation; GO:0006793 phosphorus metabolic process; GO:0044260 cellular macromolecul…		GO:0005524 ATP binding; GO:1901265 nucleoside phosphate binding; GO:0016773 phosphotransferase activity, alcohol group as acceptor; GO:0001882 nucleoside binding; GO:0043167 ion binding; GO:0004672 protein kinase activity; GO:0000166 nucleotide binding; GO:0097159 organic cyclic compound binding; GO:1901363 heterocyclic compound binding; GO:0032549 ribonucleoside binding; GO:0097367 carbohydrate …				IPR000719; IPR001245; IPR011009;	Protein kinase domain; Serine-threonine/tyrosine-protein kinase catalytic domain; Protein kinase-like domain;
c111367_g1	gi|225460672|ref|XP_002266195.1| PREDICTED: trihelix transcription factor GT-2-like [Vitis vinifera]	9.9278	5.9868	8.4	1	2	1																															nucleus
c111375_g1_m.4760	Uncharacterized protein	17.285	-2	6	1	2	1	1.213	0.328	1.239	0.249	1.205	0.275	1.207	0.295	1.183	0.419	1.021	0.864	0.994	0.952	0.995	0.961	0.976	0.884	0.973	0.634	0.974	0.744	0.955	0.764	1.001	0.994	0.982	0.893	0.981	0.898	chloroplast
c111377_g2	gi|460405635|ref|XP_004248281.1| PREDICTED: FACT complex subunit SPT16-like [Solanum lycopersicum]	9.4227	10.867	27.5	1	1	1																															nucleus							IPR029149; IPR029148;	Creatinase/Aminopeptidase P/Spt16, N-terminal; FACT complex subunit Spt16, N-terminal lobe domain;
[truncated: 7,020 more rows]
