# Supplementary material for: TMT-Based Quantitative Proteomic Analysis Reveals the Crucial Biological Pathways Involved in Self-Incompatibility Responses in Camellia oleifera
Source: Int J Mol Sci. 2020 Mar 14;21(6):1987. doi: 10.3390/ijms21061987 (PMC7139391; doi:10.3390/ijms21061987)
Supplement: Supplementary file 1 [file ijms-21-01987-s001.zip › supply material/Table S21 Analysis of DEGs and DAPs of Self- and Cross Pollinated Pistils in C. oleifera..xlsx]

## Sheet: 48h
Common DEGs or DAPs	Genes or proteins description	Subcellular localization
c12918_g1	PREDICTED: GTP-binding nuclear protein Ran-3-like	cytoplasm
c102215_g5	PREDICTED: uncharacterized protein LOC100256767	cytoplasm
c122158_g5	hypothetical protein	cytoplasm
c124154_g3	predicted protein	Golgi apparatus
c125283_g1	predicted protein	cytoplasm
c128764_g1	hypothetical protein	nucleus
c129434_g1	basic blue protein	extracellular
c130178_g1	PREDICTED: probable methyltransferase PMT20	cytoplasm
c133533_g1	putative orcinol O-methyltransferase	cytoplasm
c135213_g1	PREDICTED: tetraspanin-3-like	plasma membrane
c106473_g1	thaumatin-like protein	chloroplast
c114404_g1	unnamed protein product	chloroplast
c114922_g2	PREDICTED: 10 kDa chaperonin-like	cytoplasm
c121353_g1	PREDICTED: probable aminotransferase TAT2-like	chloroplast
c125072_g1	tumor-related protein	chloroplast
c125162_g1	unnamed protein product	chloroplast
c128258_g3	hypothetical protein ZEAMMB73_724533	chloroplast
c132464_g3	putative cold-inducible protein	chloroplast

## Sheet: 65h
Common DEGs or DAPs	Genes or proteins description	Subcellular localization
c96071_g1	PREDICTED: fasciclin-like arabinogalactan protein 11-like	cytoplasm
c115920_g1	S-adenosylmethionine synthase 1	cytoplasm
c115928_g1	PREDICTED: uncharacterized protein	cytoskeleton
c118197_g1	flavonol synthase	cytoplasm
c119185_g4	unnamed protein product	nucleus
c120433_g5	unnamed protein product	nucleus
c120823_g1	PREDICTED: UDP-glycosyltransferase 92A1-like	cytoplasm
c122207_g1	polygalacturonase inhibitor	cytoplasm
c123312_g1	stearoyl-ACP desaturase	chloroplast
c123977_g4	hypothetical protein VITISV_005802	mitochondria
c125072_g1	tumor-related protein	chloroplast
c125902_g2	PREDICTED: germin-like protein 2	cytoplasm
c127533_g1	PREDICTED: pectinesterase 3	plasma membrane
c128774_g1	predicted protein	cytoplasm
c129054_g3	histone h1/h5, putative	cytoplasm
c129682_g1	beta xylosidase	chloroplast
c129999_g3	unnamed protein product	vacuolar membrane
c130048_g1	xyloglucan endotransglucosylase/hydrolase	chloroplast
c130743_g2	beta-D-galactosidase	chloroplast
c131722_g2	S-adenosylmethionine synthetase	cytoplasm
c22296_g1	PREDICTED: fructose-bisphosphate aldolase-like	cytoskeleton
c83314_g2	predicted protein	cytoplasm
c92417_g1	uncharacterized protein	cytoplasm
c116983_g1	predicted protein	cytoplasm
c119536_g1	PREDICTED: reticuline oxidase-like protein-like isoform 1	chloroplast
c120098_g1	PREDICTED: uncharacterized protein	cytoplasm
c122017_g1	putative peroxidase a2	chloroplast
c122902_g2	Inter-alpha-trypsin inhibitor heavy chain H3 precursor, putative	endoplasmic reticulum
c132037_g2	kiwellin	nucleus
c219909_g1	sp|P53252|PIL1_YEAST Sphingolipid long chain base-responsive protein PIL1	cytoplasm

## Sheet: 75h
Common DEGs or DAPs	Genes or proteins description	Subcellular localization
c114715_g1	GDSL esterase/lipase At2g04570-like	cytoplasm
c117672_g1	lipid transfer protein precursor	extracellular
c118454_g1	type 2 ribosome-inactivating protein precursor	nucleus
c119185_g4	unnamed protein product	nucleus
c125072_g1	tumor-related protein	chloroplast
c125862_g1	DNA-damage-repair/toleration protein DRT100-like	endoplasmic reticulum
c126224_g3	isoflavone reductase homolog	chloroplast
c128774_g1	predicted protein	cytoplasm
c129376_g1	isoflavone 2&apos;-hydroxylase-like	chloroplast
c130048_g1	xyloglucan endotransglucosylase/hydrolase	chloroplast
c130353_g1	Alpha-copaene synthase	nucleus
c130709_g3	chlorophyll A/B binding protein, putative	chloroplast
c131566_g1	Rotenone-insensitive NADH-ubiquinone oxidoreductase, mitochondrial precursor, putative	cytoplasm
c132637_g1	serine/threonine-protein kinase CTR1-like	cytoplasm
c132935_g1	formamidase-like isoform 1	nucleus
c133948_g1	PREDICTED: CTP synthase	chloroplast
c134073_g2	PREDICTED: L-arabinokinase-like	plasma membrane
c135680_g3	PREDICTED: asparagine synthetase	cytoplasm
c61445_g1	disease resistance-responsive family protein	cytoplasm
c105216_g2	glutathione s-transferase, putative	chloroplast
c110252_g2	hypothetical protein PRUPE_ppa010785mg	chloroplast
c110848_g1	chalcone isomerase	chloroplast
c111866_g1	flavanone 3-hydroxylase	nucleus
c112848_g1	predicted protein	cytoskeleton
c113051_g4	phenylalanine ammonia-lyase	chloroplast
c113815_g2	hypothetical protein PRUPE_ppa005241mg	chloroplast
c114600_g1	leucoanthocyanidin reductase	cytoplasm
c115141_g1	hypothetical protein PRUPE_ppa009904mg	cytoskeleton
c115417_g2	PREDICTED: uncharacterized protein LOC100241465	cytoplasm
c115836_g2	hypothetical protein PRUPE_ppa013476mg	cytoplasm
c115990_g1	PREDICTED: soyasapogenol B glucuronide galactosyltransferase-like isoform 1	chloroplast
c116064_g1	flavanone 3-hydroxylase	cytoplasm
c117134_g1	chalcone flavonone isomerase	cytoskeleton
c119492_g2	peroxidase 2	chloroplast
c119542_g1	conserved hypothetical protein	nucleus
c120098_g1	PREDICTED: uncharacterized protein	cytoplasm
c120208_g3	PREDICTED: gibberellin 3-beta-dioxygenase 4-like	cytoplasm
c120361_g3	PREDICTED: thaumatin-like protein-like	chloroplast
c120540_g1	PREDICTED: phenylalanine ammonia-lyase-like	chloroplast
c120912_g2	anthocyanidin synthase	cytoplasm
c122181_g2	PREDICTED: DNA replication licensing factor mcm5-A-like	cytoplasm
c122902_g2	Inter-alpha-trypsin inhibitor heavy chain H3 precursor, putative	endoplasmic reticulum
c123122_g2	unnamed protein product	nucleus
c123237_g2	cinnamic acid 4-hydroxylase	chloroplast
c124186_g1	PREDICTED: dihydrofolate reductase	nucleus
c125388_g2	unnamed protein product	cytoplasm
c125405_g2	anthocyanidin synthase	cytoplasm
c125586_g1	heat shock protein 70	cytoplasm
c125944_g2	chalcone synthase	cytoplasm
c127047_g2	anthocyanidin reductase	cytoplasm
c128073_g2	putative serine carboxypeptidase-like acyltransferase	cytoplasm
c129303_g1	hypothetical protein PRUPE_ppa018063mg	cytoplasm
c129381_g1	hypothetical protein PRUPE_ppa008933mg	nucleus
c131611_g2	putative flavonoid-3&apos;-hydroxylase	chloroplast
c131698_g1	flavonol synthase	cytoplasm
c133919_g3	PREDICTED: ABC transporter G family member 36-like	plasma membrane
c134481_g3	PREDICTED: UDP-glycosyltransferase 87A2-like	chloroplast
c134507_g1	dihydroflavonol4-reductase	chloroplast
c134578_g4	4-coumaroyl CoA ligase	cytoplasm
