# Supplementary material for: TMT-Based Quantitative Proteomic Analysis Reveals the Crucial Biological Pathways Involved in Self-Incompatibility Responses in Camellia oleifera
Source: Int J Mol Sci. 2020 Mar 14;21(6):1987. doi: 10.3390/ijms21061987 (PMC7139391; doi:10.3390/ijms21061987)
Supplement: Supplementary file 1 [file ijms-21-01987-s001.zip › supply material/Table S22 Proteins involved in the pathway of peroxisome and lipid metabolism..xlsx]

## Sheet: Sheet1
KEGG pathway	Fisher's exact test p value	Protein accession	Protein description	SP48h/CP48h Ratio	Regulated Type	SP48h/CP48h P value	MW [kDa]	Score	Coverage [%]	#Peptides	#PSMs	#Unique peptides
ath01040 Biosynthesis of unsaturated fatty acids - Arabidopsis thaliana (thale cress)	0.0496379	c119854_g1	"gi|225446509|ref|XP_002278663.1| PREDICTED: acyl-coenzyme A oxidase 3, peroxisomal [Vitis vinifera]"	0.769	Down	7.87e-08	75.408	142.32	25.4	14	16	14
ath01040 Biosynthesis of unsaturated fatty acids - Arabidopsis thaliana (thale cress)	0.0496379	c129351_g1	gi|225454216|ref|XP_002273474.1| PREDICTED: acyl-coenzyme A thioesterase 8 [Vitis vinifera] gi|297745281|emb|CBI40361.3| unnamed protein product [Vitis vinifera]	0.685	Down	2.08e-09	39.004	55.373	23.1	8	10	8
ath01040 Biosynthesis of unsaturated fatty acids - Arabidopsis thaliana (thale cress)	0.0496379	c119759_g2	gi|502152467|ref|XP_004508938.1| PREDICTED: peroxisomal acyl-coenzyme A oxidase 1-like [Cicer arietinum]	0.743	Down	1.04e-09	36.483	102.33	35.1	13	21	12
ath00071 Fatty acid degradation - Arabidopsis thaliana (thale cress)	0.0212127	c128521_g1	gi|255551833|ref|XP_002516962.1| protein with unknown function [Ricinus communis] gi|223544050|gb|EEF45576.1| protein with unknown function [Ricinus communis]	0.662	Down	6.67e-09	78.208	123.39	22.7	13	13	13
ath00071 Fatty acid degradation - Arabidopsis thaliana (thale cress)	0.0212127	c119854_g1	"gi|225446509|ref|XP_002278663.1| PREDICTED: acyl-coenzyme A oxidase 3, peroxisomal [Vitis vinifera]"	0.769	Down	7.87e-08	75.408	142.32	25.4	14	16	14
ath00071 Fatty acid degradation - Arabidopsis thaliana (thale cress)	0.0212127	c121302_g2	gi|225431755|ref|XP_002270067.1| PREDICTED: glyoxysomal fatty acid beta-oxidation multifunctional protein MFP-a [Vitis vinifera]	0.725	Down	1e-32	63.891	194.08	29	20	33	20
ath00071 Fatty acid degradation - Arabidopsis thaliana (thale cress)	0.0212127	c119759_g2	gi|502152467|ref|XP_004508938.1| PREDICTED: peroxisomal acyl-coenzyme A oxidase 1-like [Cicer arietinum]	0.743	Down	1.04e-09	36.483	102.33	35.1	13	21	12
ath00592 alpha-Linolenic acid metabolism - Arabidopsis thaliana (thale cress)	0.0077074	c117849_g1	"gi|255539150|ref|XP_002510640.1| AMP dependent CoA ligase, putative [Ricinus communis] gi|223551341|gb|EEF52827.1| AMP dependent CoA ligase, putative [Ricinus communis]"	0.797	Down	6e-05	51.493	123.39	27.5	11	18	11
ath00592 alpha-Linolenic acid metabolism - Arabidopsis thaliana (thale cress)	0.0077074	c119854_g1	"gi|225446509|ref|XP_002278663.1| PREDICTED: acyl-coenzyme A oxidase 3, peroxisomal [Vitis vinifera]"	0.769	Down	7.87e-08	75.408	142.32	25.4	14	16	14
ath00592 alpha-Linolenic acid metabolism - Arabidopsis thaliana (thale cress)	0.0077074	c121302_g2	gi|225431755|ref|XP_002270067.1| PREDICTED: glyoxysomal fatty acid beta-oxidation multifunctional protein MFP-a [Vitis vinifera]	0.725	Down	1e-32	63.891	194.08	29	20	33	20
ath00592 alpha-Linolenic acid metabolism - Arabidopsis thaliana (thale cress)	0.0077074	c119759_g2	gi|502152467|ref|XP_004508938.1| PREDICTED: peroxisomal acyl-coenzyme A oxidase 1-like [Cicer arietinum]	0.743	Down	1.04e-09	36.483	102.33	35.1	13	21	12
ath04146 Peroxisome - Arabidopsis thaliana (thale cress)	0.00270937	c127728_g1	gi|429535127|emb|CCP37652.1| catalase-3 [Nicotiana tabacum]	0.749	Down	0.0139	56.981	112.52	27	13	23	2
ath04146 Peroxisome - Arabidopsis thaliana (thale cress)	0.00270937	c114131_g1	gi|460392800|ref|XP_004242001.1| PREDICTED: peroxisome biogenesis protein 19-1-like [Solanum lycopersicum]	1.224	Up	0.0026	26.216	18.135	13.9	3	4	3
ath04146 Peroxisome - Arabidopsis thaliana (thale cress)	0.00270937	c119854_g1	"gi|225446509|ref|XP_002278663.1| PREDICTED: acyl-coenzyme A oxidase 3, peroxisomal [Vitis vinifera]"	0.769	Down	7.87e-08	75.408	142.32	25.4	14	16	14
ath04146 Peroxisome - Arabidopsis thaliana (thale cress)	0.00270937	c121573_g1	gi|147779655|emb|CAN67215.1| hypothetical protein VITISV_005839 [Vitis vinifera]	0.803	Down	0.000237	38.215	59.735	25.5	7	8	7
ath04146 Peroxisome - Arabidopsis thaliana (thale cress)	0.00270937	c119759_g2	gi|502152467|ref|XP_004508938.1| PREDICTED: peroxisomal acyl-coenzyme A oxidase 1-like [Cicer arietinum]	0.743	Down	1.04e-09	36.483	102.33	35.1	13	21	12
ath04146 Peroxisome - Arabidopsis thaliana (thale cress)	0.00270937	c135528_g1	gi|147789493|emb|CAN67413.1| hypothetical protein VITISV_005886 [Vitis vinifera]	0.725	Down	0.0148	22.16	23.054	12.7	3	5	3
