# Supplementary material for: TMT-Based Quantitative Proteomic Analysis Reveals the Crucial Biological Pathways Involved in Self-Incompatibility Responses in Camellia oleifera
Source: Int J Mol Sci. 2020 Mar 14;21(6):1987. doi: 10.3390/ijms21061987 (PMC7139391; doi:10.3390/ijms21061987)
Supplement: Supplementary file 1 [file ijms-21-01987-s001.zip › supply material/Table S23 Proteins involved in the pathway of flavonoid biosynthesis..xlsx]

## Sheet: Sheet1
KEGG pathway	Fisher's exact test p value	Protein accession	Protein description	SP75h/CP75h Ratio	Regulated Type	SP75h/CP75h P value	MW [kDa]	Score	Coverage [%]	#Peptides	#PSMs	#Unique peptides
ath00941 Flavonoid biosynthesis - Arabidopsis thaliana (thale cress)	3.19798e-05	c125944_g2	gi|283945448|dbj|BAI66465.1| chalcone synthase [Camellia japonica] gi|325551313|gb|ADZ28512.1| chalcone synthase [Camellia nitidissima]	0.535	Down	1.88e-12	42.556	182.32	33.7	14	34	9
ath00941 Flavonoid biosynthesis - Arabidopsis thaliana (thale cress)	3.19798e-05	c120667_g1	"gi|255573186|ref|XP_002527522.1| o-methyltransferase, putative [Ricinus communis] gi|223533072|gb|EEF34831.1| o-methyltransferase, putative [Ricinus communis]"	0.708	Down	2.22e-05	25.654	39.874	18.9	4	6	4
ath00941 Flavonoid biosynthesis - Arabidopsis thaliana (thale cress)	3.19798e-05	c132205_g5	gi|47680455|gb|AAT37172.1| caffeoyl-CoA-O-methyltransferase [Broussonetia papyrifera]	0.717	Down	8.01e-05	22.513	57.627	21.5	4	9	4
ath00941 Flavonoid biosynthesis - Arabidopsis thaliana (thale cress)	3.19798e-05	c111866_g1	gi|22759899|dbj|BAC10996.1| flavanone 3-hydroxylase [Nierembergia sp. NB17]	0.603	Down	3.33e-16	40.588	297.57	52.2	15	46	11
ath00941 Flavonoid biosynthesis - Arabidopsis thaliana (thale cress)	3.19798e-05	c123287_g2	gi|428135438|gb|AFY97679.1| caffeoyl-CoA-O-methyltransferase [Camellia sinensis]	0.67	Down	0.0185	15.622	8.2211	14.5	2	4	1
ath00941 Flavonoid biosynthesis - Arabidopsis thaliana (thale cress)	3.19798e-05	c131611_g2	gi|258549505|gb|ACV74415.1| putative flavonoid-3&apos;-hydroxylase [Camellia sinensis]	0.768	Down	4.93e-13	57.008	243.59	35.5	16	27	16
ath00941 Flavonoid biosynthesis - Arabidopsis thaliana (thale cress)	3.19798e-05	c123237_g2	gi|469469088|gb|AGH32777.1| cinnamic acid 4-hydroxylase [Camellia chekiangoleosa]	0.827	Down	4.23e-10	47.854	119.36	32.5	12	21	9
ath00941 Flavonoid biosynthesis - Arabidopsis thaliana (thale cress)	3.19798e-05	c127047_g2	gi|49861109|gb|AAT68773.1| anthocyanidin reductase [Camellia sinensis]	0.779	Down	0.00158	23.144	35.388	10.6	3	6	3
ath00941 Flavonoid biosynthesis - Arabidopsis thaliana (thale cress)	3.19798e-05	c134507_g1	gi|378749124|gb|AFC37249.1| dihydroflavonol4-reductase [Camellia chekiangoleosa]	0.807	Down	2.26e-06	31.997	32.232	15	5	8	5
