# Supplementary material for: TMT-Based Quantitative Proteomic Analysis Reveals the Crucial Biological Pathways Involved in Self-Incompatibility Responses in Camellia oleifera
Source: Int J Mol Sci. 2020 Mar 14;21(6):1987. doi: 10.3390/ijms21061987 (PMC7139391; doi:10.3390/ijms21061987)
Supplement: Supplementary file 1 [file ijms-21-01987-s001.zip › supply material/Table S24 Proteins involved in the pathway of splicesome..xlsx]

## Sheet: Sheet1
KEGG pathway	Fisher's exact test p value	Protein accession	Protein description	SP75h/CP75h Ratio	Regulated Type	SP75h/CP75h P value	MW [kDa]	Score	Coverage [%]	#Peptides	#PSMs	#Unique peptides
ath03040 Spliceosome - Arabidopsis thaliana (thale cress)	0.000130211	c135506_g1	gi|225440262|ref|XP_002284022.1| PREDICTED: splicing factor 3B subunit 1-like [Vitis vinifera]	1.317	Up	1e-32	143.13	323.31	26.1	31	50	31
ath03040 Spliceosome - Arabidopsis thaliana (thale cress)	0.000130211	c132858_g1	gi|359482368|ref|XP_003632762.1| PREDICTED: pre-mRNA-processing-splicing factor 8-like isoform 2 [Vitis vinifera] gi|297743472|emb|CBI36339.3| unnamed protein product [Vitis vinifera]	1.267	Up	1.62e-12	274.25	323.31	16.8	37	46	37
ath03040 Spliceosome - Arabidopsis thaliana (thale cress)	0.000130211	c135678_g3	gi|225435024|ref|XP_002284215.1| PREDICTED: RNA and export factor-binding protein 2 [Vitis vinifera] gi|297746115|emb|CBI16171.3| unnamed protein product [Vitis vinifera]	1.253	Up	6.6e-07	26.705	143.4	57.7	15	24	12
ath03040 Spliceosome - Arabidopsis thaliana (thale cress)	0.000130211	c129628_g1	gi|297736440|emb|CBI25311.3| unnamed protein product [Vitis vinifera]	1.26	Up	0.00164	88.939	83.763	11.9	8	9	8
ath03040 Spliceosome - Arabidopsis thaliana (thale cress)	0.000130211	c132826_g1	"gi|502134416|ref|XP_004502112.1| PREDICTED: glycine-rich RNA-binding protein 3, mitochondrial-like isoform X1 [Cicer arietinum]"	1.205	Up	0.000359	22.252	103.33	27.5	7	13	6
ath03040 Spliceosome - Arabidopsis thaliana (thale cress)	0.000130211	c135858_g2	gi|296087640|emb|CBI34896.3| unnamed protein product [Vitis vinifera]	1.419	Up	2.38e-05	41.76	62.285	32.3	11	18	7
ath03040 Spliceosome - Arabidopsis thaliana (thale cress)	0.000130211	c135266_g1	gi|296090475|emb|CBI40671.3| unnamed protein product [Vitis vinifera]	1.347	Up	4.76e-08	83.297	56.181	9.9	8	8	8
ath03040 Spliceosome - Arabidopsis thaliana (thale cress)	0.000130211	c130648_g2	gi|460368378|ref|XP_004230044.1| PREDICTED: THO complex subunit 1-like [Solanum lycopersicum]	1.204	Up	0.000143	49.337	48.693	13.3	6	7	6
ath03040 Spliceosome - Arabidopsis thaliana (thale cress)	0.000130211	c133178_g1	gi|462403670|gb|EMJ09227.1| hypothetical protein PRUPE_ppa003079mg [Prunus persica]	1.406	Up	1.53e-09	67.28	114.5	24.8	12	17	12
ath03040 Spliceosome - Arabidopsis thaliana (thale cress)	0.000130211	c126583_g2	gi|374095607|gb|AEY85031.1| putative pre-mRNA splicing factor [Camellia sinensis]	1.397	Up	1e-32	114.11	178.75	18.6	22	24	22
ath03040 Spliceosome - Arabidopsis thaliana (thale cress)	0.000130211	c124839_g2	gi|357126948|ref|XP_003565149.1| PREDICTED: probable small nuclear ribonucleoprotein Sm D2-like isoform 1 [Brachypodium distachyon] gi|357126950|ref|XP_003565150.1| PREDICTED: probable small nuclear ribonucleoprotein Sm D2-like isoform 2 [Brachypodium distachyon]	1.296	Up	1.74e-06	10.925	26.355	28.7	4	12	4
ath03040 Spliceosome - Arabidopsis thaliana (thale cress)	0.000130211	c120304_g2	gi|225437410|ref|XP_002270967.1| PREDICTED: U1 small nuclear ribonucleoprotein A [Vitis vinifera]	1.22	Up	0.00108	27.456	33.913	13.1	3	6	3
ath03040 Spliceosome - Arabidopsis thaliana (thale cress)	0.000130211	c117319_g6	gi|297736877|emb|CBI26078.3| unnamed protein product [Vitis vinifera]	1.3	Up	0.00394	17.494	38.529	31.3	4	4	4
ath03040 Spliceosome - Arabidopsis thaliana (thale cress)	0.000130211	c131553_g2	"gi|255578793|ref|XP_002530253.1| dead box ATP-dependent RNA helicase, putative [Ricinus communis] gi|223530219|gb|EEF32123.1| dead box ATP-dependent RNA helicase, putative [Ricinus communis]"	1.265	Up	2.19e-08	102.97	118.19	14.7	12	17	12
ath03040 Spliceosome - Arabidopsis thaliana (thale cress)	0.000130211	c133644_g1	gi|359481032|ref|XP_003632558.1| PREDICTED: probable pre-mRNA-splicing factor ATP-dependent RNA helicase-like [Vitis vinifera]	1.206	Up	0.00126	91.187	80.601	12.9	9	11	9
ath03040 Spliceosome - Arabidopsis thaliana (thale cress)	0.000130211	c135219_g2	gi|462414798|gb|EMJ19535.1| hypothetical protein PRUPE_ppa008562mg [Prunus persica]	1.308	Up	0.00124	24.066	28.988	18	3	4	3
ath03040 Spliceosome - Arabidopsis thaliana (thale cress)	0.000130211	c119087_g2	gi|225456912|ref|XP_002277894.1| PREDICTED: DEAD-box ATP-dependent RNA helicase 30-like [Vitis vinifera]	1.206	Up	4.83e-08	53.391	196.39	47.4	19	29	18
ath03040 Spliceosome - Arabidopsis thaliana (thale cress)	0.000130211	c135509_g4	gi|449528821|ref|XP_004171401.1| PREDICTED: uncharacterized LOC101216322 [Cucumis sativus]	1.255	Up	1.75e-05	12.336	33.544	32.4	4	6	4
ath03040 Spliceosome - Arabidopsis thaliana (thale cress)	0.000130211	c135514_g1	gi|359473576|ref|XP_002264955.2| PREDICTED: pre-mRNA-splicing factor ATP-dependent RNA helicase PRP16-like [Vitis vinifera]	1.229	Up	0.00498	143.61	99.641	7.6	9	12	9
ath03040 Spliceosome - Arabidopsis thaliana (thale cress)	0.000130211	c131393_g2	gi|297739988|emb|CBI30170.3| unnamed protein product [Vitis vinifera]	1.416	Up	1.75e-05	26.656	132.76	25.1	6	8	6
ath03040 Spliceosome - Arabidopsis thaliana (thale cress)	0.000130211	c120971_g4	gi|462422296|gb|EMJ26559.1| hypothetical protein PRUPE_ppa000894mg [Prunus persica]	1.256	Up	7.83e-07	71.316	96.489	18.7	10	13	10
ath03040 Spliceosome - Arabidopsis thaliana (thale cress)	0.000130211	c129659_g2	gi|359477184|ref|XP_002262991.2| PREDICTED: protein pleiotropic regulatory locus 1-like [Vitis vinifera] gi|296083362|emb|CBI22998.3| unnamed protein product [Vitis vinifera]	1.354	Up	9.86e-09	53.259	113.71	14.8	7	9	7
ath03040 Spliceosome - Arabidopsis thaliana (thale cress)	0.000130211	c135837_g2	gi|225434698|ref|XP_002280897.1| PREDICTED: zinc finger CCCH domain-containing protein 49-like [Vitis vinifera]	1.486	Up	0.00276	47.037	64.604	23.1	9	9	8
ath03040 Spliceosome - Arabidopsis thaliana (thale cress)	0.000130211	c129276_g2	gi|462415258|gb|EMJ19995.1| hypothetical protein PRUPE_ppa009799mg [Prunus persica]	1.321	Up	0.0179	24.782	34.23	19.3	5	5	4
ath03040 Spliceosome - Arabidopsis thaliana (thale cress)	0.000130211	c133881_g1	gi|359472577|ref|XP_002281541.2| PREDICTED: THO complex subunit 2-like [Vitis vinifera]	1.27	Up	8.04e-05	211.62	171.16	12.6	20	20	20
