# Supplementary material for: TMT-Based Quantitative Proteomic Analysis Reveals the Crucial Biological Pathways Involved in Self-Incompatibility Responses in Camellia oleifera
Source: Int J Mol Sci. 2020 Mar 14;21(6):1987. doi: 10.3390/ijms21061987 (PMC7139391; doi:10.3390/ijms21061987)
Supplement: Supplementary file 1 [file ijms-21-01987-s001.zip › supply material/Table SI The detail information of identified proteins..xlsx]

## Sheet: Sheet1
Protein accession	Protein description	MW [kDa]	Score	Coverage [%]	#Peptides	#PSMs	#Unique peptides	CP48	CP65	CP75	SP48	SP65	SP75	SP48/SP65 Ratio	SP48/SP65 P value	SP48/SP75 Ratio	SP48/SP75 P value	SP48/CP48 Ratio	SP48/CP48 P value	SP48/CP65 Ratio	SP48/CP65 P value	SP48/CP75 Ratio	SP48/CP75 P value	SP65/SP75 Ratio	SP65/SP75 P value	SP65/CP48 Ratio	SP65/CP48 P value	SP65/CP65 Ratio	SP65/CP65 P value	SP65/CP75 Ratio	SP65/CP75 P value	SP75/CP48 Ratio	SP75/CP48 P value	SP75/CP65 Ratio	SP75/CP65 P value	SP75/CP75 Ratio	SP75/CP75 P value	CP48/CP65 Ratio	CP48/CP65 P value	CP48/CP75 Ratio	CP48/CP75 P value	CP65/CP75 Ratio	CP65/CP75 P value
c100025_g1	gi|116672873|gb|ABK15574.1| ribulose-1,5-bisphosphate carboxylase/oxygenase small subunit [Camellia sinensis]	17.731	55.447	38.1	6	10	4	1.219	0.969	0.79	1.044	0.974	0.985	1.072	0.4554	1.06	0.35578	0.856	0.3009	1.077	0.067578	1.322	0.0183972	0.989	0.91344	0.799	0.23768	1.005	0.9536	1.233	0.155183	0.808	0.2258	1.017	0.7845	1.247	0.08004	1.258	0.189136	1.543	0.081677	1.227	0.0421
c100106_g1	gi|224066933|ref|XP_002302286.1| predicted protein [Populus trichocarpa] gi|222844012|gb|EEE81559.1| predicted protein [Populus trichocarpa]	10.206	12.984	27	2	2	2
c100109_g2	gi|1143427|emb|CAA52149.1| heat shock protein 70 [Cucumis sativus]	6.8699	11.552	34.4	2	2	2
c100121_g1	gi|302780477|ref|XP_002972013.1| hypothetical protein SELMODRAFT_172403 [Selaginella moellendorffii] gi|302781552|ref|XP_002972550.1| hypothetical protein SELMODRAFT_172857 [Selaginella moellendorffii] gi|300160017|gb|EFJ26636.1| hypothetical protein SELMODRAFT_172857 [Selaginella moellendorffii] gi|300160312|gb|EFJ26930.1| hypothetical protein SELMODRAFT_172403 [Selaginella moellendorffii]	14.408	6.2426	9.4	1	1	1
c100228_g1	gi|462405106|gb|EMJ10570.1| hypothetical protein PRUPE_ppa008806mg [Prunus persica]	16.169	6.9928	5.7	1	1	1	0.935	1.096	0.986	0.899	1.016	1.076	0.885		0.836		0.961		0.82		0.912		0.944		1.087		0.927		1.03		1.151		0.982		1.091		0.853		0.948		1.112
c100260_g1	gi|462402486|gb|EMJ08043.1| hypothetical protein PRUPE_ppa027064mg [Prunus persica]	2.9313	6.3115	48	1	1	1
c100272_g1	gi|359487508|ref|XP_003633605.1| PREDICTED: pectinesterase 1-like [Vitis vinifera]	16.321	6.8136	6.7	1	1	1	0.896	0.898	1.21	0.962	0.91	1.148	1.057		0.838		1.074		1.071		0.795		0.793		1.016		1.013		0.752		1.281		1.278		0.949		0.998		0.74		0.742
c100310_g1	gi|388500282|gb|AFK38207.1| unknown [Medicago truncatula]	4.5029	41.86	66.7	2	5	2	1.026	0.983	1.056	0.945	1.015	0.973	0.931	0.0131792	0.971	0.195937	0.921	0.027621	0.961	0.084885	0.895	0.0140818	1.043	0.143761	0.989	0.82964	1.033	0.43784	0.961	0.22314	0.948	0.23972	0.99	0.54578	0.921	0.064877	1.044	0.58928	0.972	0.21498	0.931	0.138841
c100337_g2	gi|462396010|gb|EMJ01809.1| hypothetical protein PRUPE_ppa007921mg [Prunus persica]	10.13	7.1173	12.5	1	1	1	0.93	0.98	0.881	0.913	1.152	1.136	0.793		0.804		0.982		0.932		1.036		1.014		1.239		1.176		1.308		1.222		1.159		1.289		0.949		1.056		1.112
c100402_g1	gi|225448984|ref|XP_002270699.1| PREDICTED: ras-related protein RABF1 [Vitis vinifera] gi|147864853|emb|CAN79376.1| hypothetical protein VITISV_009584 [Vitis vinifera] gi|296085986|emb|CBI31427.3| unnamed protein product [Vitis vinifera]	4.4119	12.237	43.2	1	1	1	1.098	0.981	0.938	0.95	0.948	1.084	1.002		0.876		0.865		0.968		1.013		0.875		0.863		0.966		1.011		0.987		1.105		1.156		1.119		1.171		1.046
c100454_g2_m.168	Uncharacterized protein	12.342	16.586	16.5	2	2	2	1.06	0.954	0.88	1.016	0.987	1.096	1.029		0.927		0.958		1.065		1.155		0.901		0.931		1.035		1.122		1.034		1.149		1.245		1.111		1.205		1.084
c100474_g2	gi|317106596|dbj|BAJ53104.1| JHL20J20.11 [Jatropha curcas]	18.801	7.9117	9.1	1	1	1	1.066	1.018	1.073	0.949	0.76	1.16	1.249		0.818		0.89		0.932		0.884		0.655		0.713		0.747		0.708		1.088		1.139		1.081		1.047		0.993		0.949
c100487_g1	gi|224086707|ref|XP_002307940.1| predicted protein [Populus trichocarpa] gi|222853916|gb|EEE91463.1| predicted protein [Populus trichocarpa]	23.44	31.308	14.4	2	4	2	0.926	1.025	1.174	0.98	0.959	0.974	1.022	0.77252	1.006	0.63164	1.058	0.23212	0.956	0.59652	0.835	0.35408	0.985	0.83098	1.036	0.24844	0.936	0.31518	0.817	0.25712	1.052	0.23462	0.95	0.164437	0.83	0.25712	0.903	0.05158	0.789	0.10962	0.873	0.48592
c100525_g2	gi|356568270|ref|XP_003552336.1| PREDICTED: 2,3-bisphosphoglycerate-independent phosphoglycerate mutase-like [Glycine max]	24.443	11.812	25.6	8	18	2	0.928	1.055	1.014	1.108	0.814	1.1	1.361		1.007		1.194		1.05		1.093		0.74		0.877		0.772		0.803		1.185		1.043		1.085		0.88		0.915		1.04
c100626_g1	gi|147793829|emb|CAN71156.1| hypothetical protein VITISV_036760 [Vitis vinifera]	21.968	12.804	4.3	2	2	2	0.9	0.83	1.226	0.871	1.513	0.624	0.576	0.018156	1.396	0.116524	0.968	0.60214	1.049	0.59608	0.71	0.0174208	2.425	0.01466	1.681	0.0143962	1.823	0.0158812	1.234	0.061062	0.693	0.074798	0.752	0.154799	0.509	0.0172233	1.084	0.27002	0.734	0.00086199	0.677	0.0134621
c100666_g1	gi|460400417|ref|XP_004245731.1| PREDICTED: heat shock protein STI-like [Solanum lycopersicum]	4.9694	31.014	36.2	2	3	2	0.972	1.019	0.983	1.14	1.014	0.908	1.124	0.64034	1.256	0.126875	1.173	0.30234	1.119	0.61554	1.16	0.82836	1.117	0.020458	1.043	0.187841	0.995	0.87778	1.032	0.85264	0.934	0.083905	0.891	0.0022212	0.924	0.181462	0.954	0.093336	0.989	0.43056	1.037	0.81426
c100713_g1	gi|225452186|ref|XP_002265881.1| PREDICTED: prohibitin-1, mitochondrial [Vitis vinifera]	20.275	59.619	32.8	5	7	5	0.971	1.027	1.028	1.028	0.965	1.006	1.065	0.00059651	1.022	0.24556	1.059	0.0056181	1.001	0.65648	1	0.53606	0.959	0.147404	0.994	0.8389	0.94	0.0046158	0.939	0.00106466	1.036	0.157122	0.98	0.4241	0.979	0.143183	0.945	0.0174384	0.945	0.0046802	0.999	0.3529
c100719_g1	gi|460369827|ref|XP_004230758.1| PREDICTED: polyadenylate-binding protein 2-like [Solanum lycopersicum]	7.6155	8.3086	63.6	5	11	1	1.07	1.121	0.896	0.919	1.04	0.947	0.884		0.97		0.859		0.82		1.026		1.098		0.972		0.928		1.161		0.885		0.845		1.057		0.955		1.194		1.251
c100737_g1	gi|462421882|gb|EMJ26145.1| hypothetical protein PRUPE_ppa021453mg [Prunus persica]	12.479	21.22	21.7	2	2	2	0.907	0.845	1.065	0.918	1.047	1.227	0.877	0.401	0.748	0.054959	1.012	0.92948	1.086	0.57604	0.862	0.18728	0.853	0.2491	1.154	0.41226	1.239	0.2795	0.983	0.88578	1.353	0.080723	1.452	0.06054	1.152	0.103165	1.073	0.67056	0.852	0.24172	0.793	0.153242
c100792_g1	gi|359475304|ref|XP_003631645.1| PREDICTED: coatomer subunit gamma-2-like [Vitis vinifera] gi|297741448|emb|CBI32579.3| unnamed protein product [Vitis vinifera]	3.9134	6.8238	24.3	1	1	1	0.995	1.02	1.021	1.001	1.016	0.947	0.985		1.057		1.006		0.981		0.98		1.073		1.021		0.996		0.995		0.952		0.928		0.928		0.975		0.975		0.999
c100794_g1	gi|502146795|ref|XP_004506610.1| PREDICTED: signal recognition particle 14 kDa protein-like [Cicer arietinum]	10.569	14.025	20.4	2	2	2	1.228	0.897	0.907	0.988	0.893	1.081	1.106		0.914		0.805		1.101		1.089		0.826		0.727		0.996		0.985		0.88		1.205		1.192		1.369		1.354		0.989
c100808_g1	gi|225461656|ref|XP_002285438.1| PREDICTED: dol-P-Man:Man(6)GlcNAc(2)-PP-Dol alpha-1,2-mannosyltransferase-like [Vitis vinifera]	11.586	52.854	18	1	1	1	1.1	1.05	0.751	1.114	1.078	0.88	1.033		1.266		1.013		1.061		1.483		1.225		0.98		1.027		1.435		0.8		0.838		1.172		1.048		1.465		1.398
c100819_g1	gi|108767394|gb|ABG06122.1| cellulose synthase [Gossypium hirsutum]	35.435	16.585	6.3	2	2	2	1.15	1.066	0.839	0.963	1.149	0.805	0.838	0.118421	1.196	0.144479	0.837	0.113599	0.903	0.43622	1.148	0.18852	1.427	0.0144216	0.999	0.9761	1.078	0.46146	1.369	0.0116803	0.7	0.0129764	0.755	0.101317	0.959	0.34156	1.079	0.45086	1.371	0.0099193	1.271	0.120322
c100828_g1	gi|462422303|gb|EMJ26566.1| hypothetical protein PRUPE_ppa000846mg [Prunus persica]	29.592	59.485	14.6	3	4	3	1	1.06	0.998	1.047	0.884	1.021	1.184	0.0149433	1.025	0.20178	1.047	0.075138	0.988	0.44212	1.049	0.307	0.866	0.011884	0.884	0.0159389	0.834	0.0075203	0.886	0.090824	1.021	0.0185998	0.963	0.0164205	1.023	0.56304	0.943	0.0051799	1.002	0.95746	1.062	0.20432
c100902_g1	gi|359476719|ref|XP_002271958.2| PREDICTED: uncharacterized protein LOC100263342 isoform 2 [Vitis vinifera]	20.088	13.057	16.4	2	2	2	0.972	1.047	1.006	0.986	0.949	1.049	1.039	0.20508	0.94	0.36512	1.014	0.53568	0.942	0.145639	0.98	0.168682	0.905	0.2167	0.976	0.46362	0.906	0.083918	0.943	0.195822	1.079	0.30118	1.002	0.97158	1.043	0.56426	0.928	0.129644	0.966	0.30464	1.041	0.34044
c100963_g1	gi|460392334|ref|XP_004241771.1| PREDICTED: uncharacterized protein At2g34160-like [Solanum lycopersicum]	13.8	11.819	25.6	3	5	2	1.018	0.934	1.014	0.988	1.023	1.02	0.966		0.969		0.971		1.058		0.974		1.003		1.005		1.095		1.009		1.002		1.092		1.006		1.09		1.004		0.921
c100996_g1	gi|225455310|ref|XP_002275469.1| PREDICTED: uncharacterized protein LOC100241859 [Vitis vinifera]	32.906	12.683	7.8	2	2	2
c101021_g2	gi|296085519|emb|CBI29251.3| unnamed protein product [Vitis vinifera]	21.763	7.3048	6.1	1	1	1	0.995	1.036	0.944	0.983	0.951	1.096	1.034		0.897		0.988		0.949		1.041		0.868		0.956		0.918		1.007		1.102		1.058		1.161		0.96		1.054		1.097
c101022_g1	gi|297740885|emb|CBI31067.3| unnamed protein product [Vitis vinifera]	19.119	6.4846	4	1	1	1	1.058	1.061	0.944	0.97	1.016	0.945	0.955		1.026		0.917		0.914		1.028		1.075		0.96		0.958		1.076		0.893		0.891		1.001		0.997		1.121		1.124
c101031_g4	gi|307136462|gb|ADN34267.1| methylmalonate-semialdehyde dehydrogenase [Cucumis melo subsp. melo]	14.949	16.399	32.4	2	4	1
c10106_g1	gi|218193273|gb|EEC75700.1| hypothetical protein OsI_12519 [Oryza sativa Indica Group]	11.424	22.815	19.4	2	5	2	0.908	0.975	1.073	1.035	1.045	0.958	0.99	0.87938	1.08	0.0163644	1.14	0.087745	1.062	0.46874	0.965	0.30682	1.091	0.04552	1.151	0.114802	1.072	0.55248	0.974	0.2894	1.055	0.59098	0.983	0.45458	0.893	0.0129607	0.931	0.33744	0.846	0.040956	0.909	0.187441
c101119_g1	gi|3255941|emb|CAA07470.1| PP1A protein [Catharanthus roseus]	17.761	6.7434	23	4	4	1	0.921	1.293	1.042	0.939	0.869	0.956	1.081		0.982		1.02		0.726		0.901		0.909		0.944		0.672		0.834		1.038		0.739		0.917		0.712		0.884		1.241
c101142_g4	gi|225452130|ref|XP_002262831.1| PREDICTED: blue copper protein [Vitis vinifera] gi|296090231|emb|CBI40050.3| unnamed protein product [Vitis vinifera]	13.302	13.087	13.7	2	4	2	0.774	1.018	1.246	0.888	1.101	0.978	0.807	0.00093557	0.908	0.038555	1.147	0.0026217	0.872	0.0195177	0.713	5.7371e-05	1.126	0.0057403	1.422	3.6726e-05	1.082	0.046915	0.884	0.0064245	1.264	0.000137788	0.961	0.2994	0.785	0.000135878	0.76	0.00025755	0.621	2.7149e-06	0.817	0.00070232
c101147_g1	gi|224054224|ref|XP_002298153.1| predicted protein [Populus trichocarpa] gi|118483891|gb|ABK93836.1| unknown [Populus trichocarpa] gi|222845411|gb|EEE82958.1| predicted protein [Populus trichocarpa] gi|384156893|gb|AFH68083.1| thioredoxin-like protein Clot [Populus trichocarpa x Populus deltoides]	9.6349	38.753	41.7	5	13	5	0.975	0.975	1.067	1.023	0.933	0.973	1.096	0.0044228	1.051	0.40866	1.049	0.115962	1.049	0.0094605	0.959	0.13544	0.959	0.095863	0.957	0.27046	0.957	0.3381	0.874	0.00023857	0.998	0.5446	0.998	0.26222	0.912	0.061785	1	0.67462	0.914	0.010643	0.914	0.00025726
c101191_g1	gi|444300800|gb|AGD98709.1| aquaporin protein 6 [Camellia sinensis]	25.937	9.4449	6.3	1	1	1	0.829	0.998	1.216	0.849	0.951	1.187	0.893		0.715		1.024		0.851		0.698		0.801		1.147		0.953		0.782		1.432		1.189		0.976		0.831		0.682		0.821
c101242_g1	gi|224102889|ref|XP_002334115.1| predicted protein [Populus trichocarpa] gi|222869605|gb|EEF06736.1| predicted protein [Populus trichocarpa]	7.0799	12.374	71.9	5	9	2	1.003	0.983	0.995	1.03	1.036	0.946	0.994	0.87888	1.089	0.28222	1.027	0.5948	1.048	0.5195	1.035	0.41778	1.095	0.20362	1.033	0.3744	1.054	0.41514	1.041	0.109721	0.943	0.39066	0.962	0.64878	0.951	0.39998	1.02	0.74892	1.008	0.77868	0.988	0.82648
c101250_g1	gi|330318808|gb|AEC11064.1| photosystem I reaction center V [Camellia sinensis]	15.17	7.9401	6.5	1	2	1
c101300_g2	gi|224114631|ref|XP_002332328.1| predicted protein [Populus trichocarpa] gi|222832575|gb|EEE71052.1| predicted protein [Populus trichocarpa]	18.498	19.327	14.5	2	2	2	0.991	1.026	1.063	0.93	0.951	1.049	0.978		0.887		0.938		0.906		0.875		0.907		0.96		0.927		0.895		1.059		1.022		0.987		0.966		0.932		0.965
c101306_g1	gi|460403914|ref|XP_004247431.1| PREDICTED: uncharacterized protein LOC101250339 [Solanum lycopersicum]	23.664	11.096	10.7	2	2	1
c101322_g4	gi|224073821|ref|XP_002304182.1| predicted protein [Populus trichocarpa] gi|118486249|gb|ABK94966.1| unknown [Populus trichocarpa] gi|222841614|gb|EEE79161.1| predicted protein [Populus trichocarpa]	7.7755	6.3822	10.3	1	1	1	0.976	0.869	0.942	1.03	1.044	1.133	0.987		0.909		1.055		1.185		1.093		0.921		1.07		1.201		1.108		1.161		1.304		1.203		1.123		1.036		0.923
c101326_g1	gi|298204915|emb|CBI34222.3| unnamed protein product [Vitis vinifera]	6.163	6.687	14.3	1	1	1
c101360_g1	gi|462412767|gb|EMJ17816.1| hypothetical protein PRUPE_ppa027121mg [Prunus persica]	30.531	6.6477	3.3	1	1	1	1.059	1.069	0.949	0.924	1.03	0.964	0.897		0.959		0.873		0.864		0.974		1.068		0.973		0.964		1.085		0.91		0.902		1.016		0.991		1.116		1.126
c101360_g4	gi|255584327|ref|XP_002532899.1| UDP-glucosyltransferase, putative [Ricinus communis] gi|223527333|gb|EEF29479.1| UDP-glucosyltransferase, putative [Ricinus communis]	6.158	12.988	35.7	2	3	1	0.917	0.953	1.124	1.049	1.042	0.917	1.007	0.80224	1.144	0.024837	1.144	0.00083513	1.101	0.063024	0.933	0.09072	1.136	0.059845	1.136	0.122096	1.093	0.125441	0.927	0.136922	1	0.99252	0.962	0.38474	0.816	0.022925	0.962	0.38522	0.816	0.074102	0.848	0.038796
c101365_g1	gi|294884474|gb|ADF47342.1| calmodulin 2-like protein [Bauhinia guianensis] gi|294884478|gb|ADF47344.1| calmodulin 2-like protein [Bauhinia guianensis] gi|294884480|gb|ADF47345.1| calmodulin 2-like protein [Bauhinia guianensis] gi|294884486|gb|ADF47348.1| calmodulin 2-like protein [Bauhinia purpurea] gi|294884488|gb|ADF47349.1| calmodulin 2-like protein [Bauhinia purpurea] gi|294884492|gb|ADF4735…	8.5563	126.2	54.7	7	18	6	0.953	0.973	1.052	1.099	0.923	1.015	1.191	3.8101e-05	1.083	0.3176	1.153	0.0041387	1.129	0.0075578	1.045	0.4429	0.909	0.00054223	0.969	0.3974	0.949	0.039321	0.877	0.000121913	1.065	0.029295	1.043	0.074582	0.965	0.76948	0.979	0.41096	0.906	0.0135977	0.925	0.031262
c10141_g1	gi|326533846|dbj|BAJ93696.1| predicted protein [Hordeum vulgare subsp. vulgare]	23.569	6.4929	17.9	4	9	1
c101454_g1	gi|296087169|emb|CBI33543.3| unnamed protein product [Vitis vinifera]	3.5261	16.257	57.6	2	4	1	1.072	1.052	0.968	0.894	0.98	1.035	0.912	0.29604	0.864	0.022936	0.834	0.0044568	0.85	0.107478	0.924	0.22494	0.947	0.4885	0.914	0.27812	0.932	0.47998	1.012	0.88862	0.965	0.26536	0.984	0.80476	1.069	0.29838	1.019	0.7565	1.107	0.143216	1.087	0.35862
c101504_g1	gi|159472172|ref|XP_001694225.1| ribosomal protein S25, component of cytosolic 80S ribosome and 40S small subunit [Chlamydomonas reinhardtii] gi|158276888|gb|EDP02658.1| ribosomal protein S25 [Chlamydomonas reinhardtii]	8.7181	9.6912	13.5	1	2	1	1.035	1.046	0.801	1.123	0.889	1.105	1.263	0.115659	1.016	0.85822	1.085	0.46344	1.074	0.49274	1.402	0.109495	0.805	0.0088843	0.859	0.094436	0.85	0.048442	1.11	0.38314	1.068	0.28564	1.056	0.24504	1.38	0.061955	0.989	0.863	1.292	0.123257	1.306	0.101684
c101505_g1	gi|351727893|ref|NP_001238200.1| uncharacterized protein LOC100527836 [Glycine max] gi|255633340|gb|ACU17027.1| unknown [Glycine max]	7.047	24.522	34.4	2	3	2	0.957	1.042	1.034	1.071	0.982	0.937	1.091	0.53386	1.143	0.181018	1.119	0.25494	1.028	0.97034	1.036	0.87708	1.048	0.37084	1.026	0.57578	0.942	0.43688	0.95	0.49962	0.979	0.45652	0.899	0.069299	0.906	0.073397	0.918	0.085676	0.926	0.089598	1.008	0.85708
c101515_g1	gi|460403453|ref|XP_004247205.1| PREDICTED: probable histone H2A variant 3-like [Solanum lycopersicum]	11.869	40.665	36.4	4	12	3	1.092	1.012	0.818	1.015	0.971	1.095	1.045	0.068219	0.927	0.0021815	0.929	0.143423	1.003	0.92874	1.241	0.00024114	0.887	0.0009447	0.889	0.025602	0.959	0.27524	1.187	9.9501e-05	1.003	0.97726	1.082	0.069042	1.339	4.7663e-07	1.079	0.181676	1.335	5.7026e-05	1.237	0.000138823
c101528_g1	gi|359497456|ref|XP_003635524.1| PREDICTED: cellulose synthase-like protein E6-like, partial [Vitis vinifera]	25.193	7.3256	7	1	1	1
c101541_g1	gi|460406031|ref|XP_004248477.1| PREDICTED: putative disease resistance protein At1g50180-like [Solanum lycopersicum]	10.308	5.7573	9.9	1	1	1	0.942	0.994	1.001	1.049	1.027	0.985	1.021		1.065		1.114		1.055		1.048		1.043		1.09		1.033		1.026		1.046		0.991		0.984		0.948		0.941		0.993
c101546_g1	gi|255599007|ref|XP_002537131.1| conserved hypothetical protein [Ricinus communis] gi|223517380|gb|EEF25252.1| conserved hypothetical protein [Ricinus communis]	7.5186	14.915	28.8	1	1	1	0.976	0.975	0.952	1.11	1.14	0.827	0.974		1.342		1.137		1.138		1.166		1.378		1.168		1.169		1.197		0.847		0.848		0.869		1.001		1.025		1.024
c101547_g1	gi|462404070|gb|EMJ09627.1| hypothetical protein PRUPE_ppa000783mg [Prunus persica]	6.0938	8.7598	16.7	1	1	1	0.972	1.048	1.037	0.94	1.021	0.986	0.921		0.953		0.967		0.897		0.906		1.035		1.05		0.974		0.985		1.014		0.941		0.951		0.927		0.937		1.011
c101551_g1	gi|469474163|gb|AGH33875.1| transketolase [Camellia sinensis]	11.461	11.968	15.6	2	3	2	1.059	0.998	1.161	0.916	0.95	0.892	0.964	0.058797	1.027	0.84798	0.865	0.00079573	0.918	0.039683	0.789	0.02584	1.065	0.3458	0.897	0.0169007	0.952	0.33942	0.818	0.0145787	0.842	0.024001	0.894	0.155424	0.768	0.0146406	1.061	0.15398	0.912	0.147857	0.86	0.050598
c101558_g1	gi|449439862|ref|XP_004137704.1| PREDICTED: proliferation-associated protein 2G4-like [Cucumis sativus]	17.977	54.246	37.3	7	13	4	0.977	0.97	0.974	1.018	1.017	0.994	1.001	0.71424	1.024	0.67308	1.042	0.44422	1.049	0.26862	1.045	0.064823	1.023	0.98792	1.041	0.71716	1.048	0.51602	1.044	0.176977	1.017	0.69854	1.025	0.46888	1.021	0.12028	1.007	0.78138	1.003	0.28992	0.996	0.34898
c101579_g1	gi|255565669|ref|XP_002523824.1| conserved hypothetical protein [Ricinus communis] gi|223536912|gb|EEF38550.1| conserved hypothetical protein [Ricinus communis]	17.034	12.6	12.3	2	2	2	0.994	0.861	1.035	0.988	1.032	1.089	0.957		0.907		0.994		1.148		0.955		0.948		1.038		1.199		0.997		1.096		1.265		1.052		1.154		0.96		0.832
c101594_g2	gi|296082828|emb|CBI22129.3| unnamed protein product [Vitis vinifera]	24.04	5.7979	4.9	1	1	1	1.037	1.08	0.831	0.986	0.961	1.104	1.026		0.893		0.951		0.913		1.187		0.87		0.927		0.89		1.156		1.065		1.022		1.329		0.96		1.248		1.3
c101671_g1	gi|356516752|ref|XP_003527057.1| PREDICTED: ATPase 11, plasma membrane-type-like isoform 2 [Glycine max]	8.2705	7.1897	11.3	1	1	1	1.016	1.04	0.93	1.028	0.844	1.155	1.218		0.89		1.012		0.988		1.105		0.731		0.831		0.812		0.908		1.137		1.111		1.242		0.977		1.092		1.118
c101674_g1	gi|297736739|emb|CBI25921.3| unnamed protein product [Vitis vinifera]	8.7633	5.8014	11.2	1	1	1
c101679_g1	gi|75318316|sp|O48809.1|LRX2_ARATH RecName: Full=Leucine-rich repeat extensin-like protein 2; Short=AtLRX2; Short=LRR/EXTENSIN2; AltName: Full=Cell wall hydroxyproline-rich glycoprotein; Flags: Precursor gi|5454187|gb|AAD43602.1|AC005698_1 T3P18.1 [Arabidopsis thaliana] gi|7940282|gb|AAF70841.1|AC003113_8 F24O1.18 [Arabidopsis thaliana]	8.9169	8.3409	12.2	1	1	1	1.076	1.016	1.001	0.988	0.94	0.98	1.051		1.008		0.918		0.972		0.987		0.959		0.874		0.925		0.939		0.911		0.965		0.979		1.059		1.075		1.015
c101730_g1	gi|297729317|ref|NP_001177022.1| Os12g0576750 [Oryza sativa Japonica Group] gi|255670423|dbj|BAH95750.1| Os12g0576750, partial [Oryza sativa Japonica Group]	4.2659	15.741	31.6	1	2	1	0.942	1.046	1.243	1.047	0.779	0.973	1.344	0.034479	1.076	0.24292	1.111	0.042257	1.001	0.9848	0.842	0.137798	0.801	0.093838	0.827	0.083258	0.745	0.068975	0.627	0.038038	1.033	0.56386	0.93	0.40696	0.783	0.09546	0.901	0.2159	0.758	0.065538	0.842	0.179936
c101756_g1	gi|330318688|gb|AEC11004.1| cytochrome b5 [Camellia sinensis]	2.8292	8.1903	37.5	1	3	1	1.143	0.844	0.888	1.053	1.129	0.915	0.933	0.042042	1.151	0.030844	0.921	0.100277	1.248	0.0100818	1.186	0.0027958	1.234	0.072196	0.988	0.72142	1.338	0.045963	1.271	0.0190425	0.801	0.027956	1.084	0.15334	1.03	0.38946	1.354	0.0146847	1.287	0.0145997	0.95	0.181117
c101841_g1	gi|462408958|gb|EMJ14292.1| hypothetical protein PRUPE_ppa025496mg [Prunus persica]	10.042	13.079	20.9	2	3	2	0.983	1.008	0.959	1.103	1.021	0.959	1.08	0.3056	1.15	0.17832	1.122	0.141298	1.094	0.3095	1.15	0.110919	1.065	0.3888	1.039	0.189421	1.013	0.74928	1.065	0.172316	0.976	0.89474	0.951	0.43266	1	0.68018	0.975	0.12682	1.025	0.47242	1.051	0.175495
c101857_g1	gi|341657648|gb|AEK86563.1| serine/threonine-protein phosphatase [Camellia sinensis]	12.888	23.888	27.7	3	3	2	1.003	0.989	0.92	1.033	1.07	0.973	0.965		1.062		1.03		1.044		1.123		1.1		1.067		1.082		1.163		0.97		0.984		1.058		1.014		1.09		1.075
c101890_g1	gi|225430422|ref|XP_002285422.1| PREDICTED: 40S ribosomal protein S11 [Vitis vinifera] gi|296082102|emb|CBI21107.3| unnamed protein product [Vitis vinifera]	9.5091	18.232	23.8	3	3	3	0.95	1.037	0.831	1.135	0.915	1.135	1.24	0.29482	1	0.99902	1.195	0.38646	1.095	0.58886	1.366	0.23984	0.806	0.055602	0.963	0.71594	0.882	0.100417	1.101	0.52546	1.195	0.15544	1.095	0.150242	1.366	0.111039	0.916	0.36632	1.143	0.44866	1.248	0.189064
c101974_g1	gi|359481032|ref|XP_003632558.1| PREDICTED: probable pre-mRNA-splicing factor ATP-dependent RNA helicase-like [Vitis vinifera]	8.7249	11.496	15.2	1	1	1	0.976	0.966	0.755	0.889	1.276	1.112	0.697		0.799		0.911		0.92		1.177		1.147		1.307		1.321		1.69		1.139		1.151		1.473		1.01		1.293		1.279
c101988_g1	gi|462419865|gb|EMJ24128.1| hypothetical protein PRUPE_ppa005238mg [Prunus persica]	10.975	69.243	39.4	3	4	3	0.93	1.001	1.026	1.015	1.009	0.993	1.006	0.90778	1.022	0.6058	1.091	0.023398	1.014	0.8013	0.989	0.92228	1.016	0.72176	1.085	0.042298	1.008	0.90768	0.983	0.84796	1.068	0.042858	0.992	0.79712	0.968	0.59026	0.929	0.03504	0.906	0.042259	0.976	0.75522
c101994_g1	gi|356534860|ref|XP_003535969.1| PREDICTED: NADH dehydrogenase [ubiquinone] 1 alpha subcomplex subunit 13-B-like [Glycine max]	9.7915	46.478	30.3	2	3	2	1.072	0.955	0.882	1.003	0.99	0.995	1.013	0.94924	1.008	0.80856	0.936	0.185023	1.05	0.43806	1.137	0.4897	0.995	0.80608	0.924	0.20936	1.037	0.47462	1.122	0.44936	0.928	0.186155	1.042	0.63242	1.128	0.50836	1.123	0.136399	1.215	0.182085	1.083	0.65758
c101997_g1	gi|449456098|ref|XP_004145787.1| PREDICTED: uncharacterized protein At5g22580-like isoform 1 [Cucumis sativus] gi|449456100|ref|XP_004145788.1| PREDICTED: uncharacterized protein At5g22580-like isoform 2 [Cucumis sativus] gi|449456102|ref|XP_004145789.1| PREDICTED: uncharacterized protein At5g22580-like isoform 3 [Cucumis sativus] gi|449496254|ref|XP_004160085.1| PREDICTED: uncharacterized protei…	7.2733	16.181	20	2	2	2	0.867	0.918	1.335	0.983	1.005	0.909	0.978	0.8272	1.081	0.3057	1.134	0.130863	1.071	0.3563	0.736	0.023399	1.106	0.34968	1.159	0.20476	1.095	0.38934	0.753	0.053344	1.048	0.28868	0.99	0.83586	0.681	0.0090764	0.944	0.22046	0.649	0.0039611	0.688	0.0094839
c102024_g1	gi|224113019|ref|XP_002316363.1| predicted protein [Populus trichocarpa] gi|222865403|gb|EEF02534.1| predicted protein [Populus trichocarpa]	7.6085	80.581	79.1	6	12	6	0.911	0.98	1.092	1.071	1.013	0.944	1.057	0.040216	1.135	0.037003	1.176	3.8255e-06	1.093	0.0031238	0.981	0.23578	1.073	0.35024	1.112	1.0781e-06	1.034	0.092078	0.928	0.00068185	1.036	0.082244	0.963	0.86206	0.864	0.0066965	0.93	0.0158391	0.834	3.7774e-08	0.897	8.2246e-05
c102052_g1	gi|460378389|ref|XP_004234955.1| PREDICTED: glutamate synthase 1 [NADH], chloroplastic-like [Solanum lycopersicum]	18.884	18.678	17.2	3	4	3	0.912	1.14	1.19	0.752	1.014	1.012	0.742		0.743		0.825		0.66		0.632		1.002		1.112		0.889		0.852		1.11		0.888		0.85		0.8		0.766		0.958
c102072_g1	gi|449462862|ref|XP_004149154.1| PREDICTED: succinate dehydrogenase [ubiquinone] flavoprotein subunit 1, mitochondrial-like [Cucumis sativus]	5.7233	8.3641	39.1	3	9	1	0.978	1.032	0.993	1.142	0.938	0.918	1.217	0.0131238	1.244	0.0096241	1.168	0.0131589	1.107	0.026682	1.15	0.0194435	1.022	0.43584	0.959	0.154397	0.909	0.030664	0.945	0.109899	0.939	0.062582	0.89	0.0163626	0.924	0.053665	0.948	0.029236	0.985	0.39452	1.039	0.096125
c102083_g1	gi|225458301|ref|XP_002282736.1| PREDICTED: glucan endo-1,3-beta-glucosidase 7 [Vitis vinifera] gi|302142484|emb|CBI19687.3| unnamed protein product [Vitis vinifera]	33.092	82.03	29.2	7	9	6	0.929	0.908	1.14	0.994	1.063	0.94	0.935	0.176302	1.057	0.133301	1.07	0.133641	1.095	0.030238	0.872	0.039485	1.131	0.0060018	1.144	0.0062614	1.171	0.0025232	0.932	0.28348	1.012	0.9784	1.035	0.140925	0.825	2.1449e-05	1.023	0.15024	0.815	3.5158e-05	0.796	9.7222e-05
c102215_g5	gi|225465417|ref|XP_002264098.1| PREDICTED: uncharacterized protein LOC100256767 [Vitis vinifera] gi|297744324|emb|CBI37294.3| unnamed protein product [Vitis vinifera]	15.461	31.59	25.7	4	8	4	0.909	1.016	1.01	1.118	1.097	0.853	1.019	0.3446	1.311	0.000140265	1.23	0.00020398	1.1	0.01572	1.107	0.0144631	1.286	1.5518e-08	1.207	3.7209e-06	1.08	0.00095986	1.086	0.0146447	0.938	0.005437	0.84	5.652e-07	0.845	0.00056235	0.895	0.00138256	0.9	0.049219	1.006	0.68938
c102226_g1	gi|462419722|gb|EMJ23985.1| hypothetical protein PRUPE_ppa006638mg [Prunus persica]	17.041	34.992	32	4	4	4	0.979	1.027	0.871	1.057	0.981	0.955	1.077	0.108901	1.107	0.035396	1.08	0.09742	1.029	0.54626	1.214	0.159265	1.027	0.127019	1.002	0.67714	0.955	0.39268	1.126	0.50306	0.975	0.39002	0.93	0.138062	1.096	0.88206	0.953	0.31498	1.124	0.6254	1.179	0.30154
c102263_g2	gi|470112263|ref|XP_004292356.1| PREDICTED: cytochrome P450 82C4-like [Fragaria vesca subsp. vesca]	8.8702	13.538	17.1	1	1	1	1.05	0.893	0.657	1.244	1.104	1.02	1.127		1.22		1.185		1.393		1.893		1.082		1.051		1.236		1.68		0.971		1.142		1.553		1.176		1.598		1.359
c102264_g1	gi|302142090|emb|CBI19293.3| unnamed protein product [Vitis vinifera]	13.302	7.5747	11.3	1	1	1	0.951	1.09	0.947	1.082	1.046	0.877	1.034		1.234		1.138		0.993		1.143		1.193		1.1		0.96		1.105		0.922		0.805		0.926		0.872		1.004		1.151
c102272_g1	gi|460401581|ref|XP_004246297.1| PREDICTED: uncharacterized protein LOC101265467 isoform 1 [Solanum lycopersicum] gi|460401583|ref|XP_004246298.1| PREDICTED: uncharacterized protein LOC101265467 isoform 2 [Solanum lycopersicum]	23.944	52.011	31.6	5	9	5	1.007	1.07	1.007	0.927	0.971	0.984	0.955	0.92042	0.942	0.9063	0.921	0.2228	0.866	0.017004	0.921	0.28946	0.987	0.98712	0.964	0.134162	0.907	0.0059206	0.964	0.25312	0.977	0.095005	0.92	0.0036163	0.977	0.23404	0.941	0.02756	1	0.87462	1.063	0.145038
c102361_g1	gi|255544191|ref|XP_002513158.1| alpha-galactosidase/alpha-n-acetylgalactosaminidase, putative [Ricinus communis] gi|223548169|gb|EEF49661.1| alpha-galactosidase/alpha-n-acetylgalactosaminidase, putative [Ricinus communis]	9.1693	21.919	16.5	1	2	1	0.98	1.089	1.242	0.835	0.913	0.964	0.915	0.26956	0.866	0.133602	0.852	0.127998	0.767	0.038359	0.672	0.042978	0.947	0.102099	0.932	0.150156	0.838	0.0057569	0.735	0.04444	0.984	0.65786	0.885	0.0187785	0.776	0.062021	0.9	0.065738	0.789	0.075683	0.877	0.166639
c102383_g1	gi|359477159|ref|XP_002273815.2| PREDICTED: pathogenesis-related protein STH-2 [Vitis vinifera] gi|147853968|emb|CAN79554.1| hypothetical protein VITISV_025728 [Vitis vinifera] gi|296083307|emb|CBI22943.3| unnamed protein product [Vitis vinifera]	17.928	21.652	21.7	3	3	3	0.815	1.001	1.929	0.808	0.708	0.81	1.141	0.43786	0.998	0.99502	0.991	0.95838	0.807	0.23308	0.419	0.129917	0.874	0.58088	0.869	0.30534	0.707	0.064957	0.367	0.109562	0.994	0.97618	0.809	0.3598	0.42	0.137061	0.814	0.176685	0.422	0.128661	0.519	0.171415
c102387_g1	gi|460368308|ref|XP_004230009.1| PREDICTED: uncharacterized protein LOC101260575 [Solanum lycopersicum]	29.731	21.042	7	3	3	3	1.076	0.974	0.942	1.033	0.916	1.059	1.128	0.023002	0.975	0.20808	0.96	0.23948	1.061	0.53706	1.097	0.0715	0.865	0.0089437	0.851	0.024655	0.94	0.5436	0.972	0.41306	0.984	0.55248	1.087	0.39122	1.124	0.035776	1.105	0.33834	1.142	0.050922	1.034	0.73362
c102393_g1	gi|462422914|gb|EMJ27177.1| hypothetical protein PRUPE_ppa012677mg [Prunus persica]	9.3517	7.3753	16	1	1	1	0.959	1.021	1.1	0.964	0.947	1.021	1.018		0.944		1.005		0.944		0.876		0.928		0.987		0.928		0.861		1.065		1		0.928		0.939		0.872		0.928
c102411_g1	gi|462415170|gb|EMJ19907.1| hypothetical protein PRUPE_ppa008922mg [Prunus persica]	35.661	34.753	18.2	5	7	5	1.022	1.069	0.988	1.097	0.602	1.25	1.822	0.000103462	0.878	0.0096584	1.073	0.010337	1.026	0.075481	1.11	0.121862	0.482	0.000121417	0.589	0.00038255	0.563	0.00022414	0.609	0.00128129	1.223	0.00254	1.169	0.0053213	1.265	0.0110776	0.956	0.132205	1.034	0.80338	1.082	0.46138
c102419_g1	gi|410131067|gb|AFV61748.1| clathrin heavy chain, partial [Leucaena leucocephala]	19.902	41.654	35.3	9	14	3	1.077	1.01	0.9	1.006	1.039	0.956	0.968	0.29122	1.052	0.124997	0.934	0.06378	0.996	0.86186	1.118	0.181763	1.087	0.027205	0.965	0.095003	1.029	0.22342	1.154	0.112419	0.888	0.00198135	0.947	0.040042	1.062	0.37592	1.066	0.021219	1.197	0.172275	1.122	0.159044
c102429_g1	gi|502103333|ref|XP_004492257.1| PREDICTED: 60S ribosomal protein L32-1-like [Cicer arietinum]	14.601	76.272	63.7	9	22	9	1.126	1.032	0.853	1.031	0.942	0.992	1.094	0.057321	1.039	0.8771	0.916	0.00090025	0.999	0.36596	1.209	0.0167156	0.95	0.0186976	0.837	7.795e-08	0.913	0.0004825	1.104	0.169719	0.881	6.3007e-05	0.961	0.195356	1.163	0.0116161	1.091	0.002402	1.32	4.9282e-07	1.21	0.00091965
c102459_g1	gi|22001640|sp|Q93Y92.1|HBL2_GOSHI RecName: Full=Non-symbiotic hemoglobin 2; AltName: Full=GOShi GLB2; Short=Hb2 gi|15809418|gb|AAK21604.1| non-symbiotic hemoglobin class 2 [Gossypium hirsutum]	17.055	12.355	13.2	2	2	2	0.958	0.898	1.141	0.981	1.013	1.014	0.968	0.59946	0.967	0.59984	1.024	0.76204	1.092	0.24874	0.86	0.103801	0.999	0.97558	1.057	0.39996	1.128	0.050864	0.888	0.065641	1.058	0.40528	1.129	0.06162	0.889	0.075944	1.067	0.37498	0.84	0.083519	0.787	0.0192556
c102502_g1	gi|356570259|ref|XP_003553307.1| PREDICTED: lysosomal alpha-mannosidase-like [Glycine max]	17.631	5.8729	5.3	1	1	1	0.924	0.984	1.141	0.971	0.934	1.063	1.04		0.913		1.051		0.987		0.851		0.879		1.011		0.949		0.819		1.15		1.08		0.932		0.939		0.81		0.862
c102548_g1	gi|460397995|ref|XP_004244550.1| PREDICTED: regulator of nonsense transcripts 1 homolog [Solanum lycopersicum]	15.657	5.8748	6	1	1	1
c102562_g1	gi|224107561|ref|XP_002314521.1| predicted protein [Populus trichocarpa] gi|222863561|gb|EEF00692.1| predicted protein [Populus trichocarpa]	18.618	39.835	23.7	3	3	3	0.984	0.932	1.056	0.974	1.02	1.037	0.955		0.939		0.99		1.045		0.922		0.984		1.037		1.094		0.966		1.054		1.113		0.982		1.056		0.932		0.883
c102613_g1	gi|462420011|gb|EMJ24274.1| hypothetical protein PRUPE_ppa003751mg [Prunus persica]	14.892	24.986	20.8	2	3	2	0.995	0.98	1.037	1.084	0.976	0.926	1.111	0.21276	1.171	0.23318	1.089	0.28584	1.106	0.32442	1.045	0.70132	1.054	0.57734	0.981	0.57332	0.996	0.96168	0.941	0.5694	0.931	0.46558	0.945	0.62542	0.893	0.43762	1.015	0.82024	0.959	0.69202	0.945	0.63868
c102613_g2	gi|470121571|ref|XP_004296838.1| PREDICTED: probable histone-arginine methyltransferase 1.4-like [Fragaria vesca subsp. vesca]	14.918	12.248	16.2	2	2	2	1.006	1.062	1.131	0.867	0.941	1.009	0.921		0.859		0.862		0.816		0.767		0.933		0.935		0.886		0.832		1.003		0.95		0.892		0.947		0.889		0.939
c102633_g1	gi|378405612|gb|AFB82645.1| quinone oxidoreductase [Camellia sinensis]	10.19	13.309	23.4	2	3	2	1.074	0.957	0.896	1.009	1.053	1.05	0.958	0.00177683	0.961	0.57562	0.939	0.0068394	1.054	0.049223	1.126	0.082621	1.003	0.64558	0.98	0.118282	1.1	0.048223	1.175	0.047543	0.978	0.30992	1.097	0.08618	1.172	0.046336	1.122	0.0083366	1.199	0.0084009	1.068	0.38
c102657_g2	gi|148807175|gb|ABR13297.1| putative elongation factor 1-alpha [Prunus dulcis]	8.4087	25.803	28.8	4	8	4	0.984	0.944	0.949	0.926	1.133	1.074	0.817	2.6978e-06	0.862	0.00072484	0.941	0.2121	0.981	0.608	0.976	0.7393	1.055	0.0146629	1.151	6.0644e-05	1.2	3.9404e-07	1.194	1.1454e-06	1.091	0.0088238	1.138	0.00043519	1.132	0.00061889	1.042	0.31676	1.037	0.2881	0.995	0.8595
c102706_g1	gi|255550097|ref|XP_002516099.1| serine/threonine-protein kinase, putative [Ricinus communis] gi|223544585|gb|EEF46101.1| serine/threonine-protein kinase, putative [Ricinus communis]	33.232	5.7592	2.5	1	1	1
c102710_g1	gi|357477761|ref|XP_003609166.1| hypothetical protein MTR_4g112680 [Medicago truncatula] gi|355510221|gb|AES91363.1| hypothetical protein MTR_4g112680 [Medicago truncatula]	20.56	36.949	20.6	4	5	4	1.002	1.024	0.99	0.948	0.987	1.009	0.96	0.24826	0.94	0.066275	0.946	0.073839	0.926	0.050416	0.958	0.47692	0.978	0.2812	0.985	0.3858	0.964	0.29342	0.997	0.49498	1.007	0.71094	0.985	0.78312	1.019	0.108563	0.979	0.89134	1.012	0.122721	1.034	0.075096
c102757_g1	gi|217071004|gb|ACJ83862.1| unknown [Medicago truncatula] gi|388522783|gb|AFK49453.1| unknown [Medicago truncatula]	14.366	14.495	11.3	1	2	1	1.069	0.937	0.892	1.045	1.061	0.98	0.985	0.4672	1.066	0.56476	0.978	0.76444	1.115	0.024176	1.172	0.0151439	1.083	0.47798	0.993	0.92376	1.132	0.0055647	1.189	0.005404	0.917	0.52182	1.046	0.69072	1.099	0.44894	1.141	0.188681	1.198	0.120799	1.05	0.051699
c102785_g1	gi|255538072|ref|XP_002510101.1| sigma factor sigb regulation protein rsbq, putative [Ricinus communis] gi|223550802|gb|EEF52288.1| sigma factor sigb regulation protein rsbq, putative [Ricinus communis]	29.653	81.905	33.1	9	10	9	0.878	1.069	1.069	0.869	1.07	1.055	0.812	6.6743e-08	0.824	2.1988e-06	0.99	0.32922	0.813	1.1428e-07	0.813	2.5183e-07	1.014	0.6987	1.219	3.4239e-07	1.001	0.48076	1.001	0.87034	1.202	1.80749e-05	0.987	0.3673	0.987	0.81188	0.821	6.6733e-07	0.821	1.1377e-06	1	0.42716
c102804_g1	gi|225448651|ref|XP_002279730.1| PREDICTED: alpha-galactosidase [Vitis vinifera] gi|297736508|emb|CBI25379.3| unnamed protein product [Vitis vinifera]	12.519	8.8038	12.8	1	1	1	0.845	1.122	1.156	1.049	0.943	0.902	1.112		1.163		1.241		0.935		0.907		1.045		1.116		0.84		0.816		1.067		0.804		0.78		0.753		0.731		0.971
c102811_g1	gi|449452304|ref|XP_004143899.1| PREDICTED: signal peptide peptidase-like 2-like [Cucumis sativus] gi|449495775|ref|XP_004159941.1| PREDICTED: signal peptide peptidase-like 2-like [Cucumis sativus]	17.47	6.6186	6.8	1	1	1	0.981	1.157	0.968	0.987	0.915	1.001	1.079		0.986		1.006		0.853		1.02		0.914		0.933		0.791		0.945		1.02		0.865		1.034		0.848		1.013		1.195
c102814_g1	gi|255542263|ref|XP_002512195.1| calcium ion binding protein, putative [Ricinus communis] gi|223548739|gb|EEF50229.1| calcium ion binding protein, putative [Ricinus communis]	15.081	57.028	35.3	6	11	5	0.831	0.949	1.609	0.907	0.926	0.882	0.979	0.155335	1.028	0.116617	1.091	0.26934	0.956	0.052996	0.564	0.000158686	1.05	0.0193218	1.114	0.082201	0.976	0.39698	0.576	0.00022201	1.061	0.77828	0.929	0.0093408	0.548	0.000123644	0.876	0.037341	0.516	1.5241e-06	0.59	0.000157453
c102848_g1	gi|75172585|sp|Q9FV65.1|CAPPC_FLATR RecName: Full=Phosphoenolpyruvate carboxylase 2; Short=PEPC 2; Short=PEPCase 2; Short=ppcC gi|10443872|gb|AAG17619.1|AF248080_1 phosphoenolpyruvate carboxylase [Flaveria trinervia]	8.1171	18.881	56.3	3	5	2	0.997	0.823	1.362	0.881	0.96	0.995	0.918		0.885		0.884		1.07		0.647		0.965		0.963		1.166		0.705		0.998		1.209		0.731		1.211		0.732		0.604
c102895_g1	gi|225438408|ref|XP_002275766.1| PREDICTED: auxilin-related protein 2-like [Vitis vinifera]	18.939	35.732	21.5	3	3	3	0.997	1.054	1.012	0.995	1.003	0.927	0.992	0.7401	1.073	0.053583	0.998	0.27256	0.944	0.47032	0.983	0.67898	1.082	0.099379	1.006	0.57382	0.952	0.40198	0.991	0.53076	0.93	0.112919	0.88	0.096878	0.916	0.05636	0.946	0.27068	0.985	0.23732	1.042	0.62696
c102900_g1	gi|255555031|ref|XP_002518553.1| ATP binding protein, putative [Ricinus communis] gi|223542398|gb|EEF43940.1| ATP binding protein, putative [Ricinus communis]	13.761	6.7223	7.3	1	1	1	1.002	0.982	1.082	0.971	0.984	0.984	0.987		0.987		0.969		0.989		0.897		1		0.982		1.002		0.909		0.982		1.002		0.909		1.02		0.926		0.908
c102915_g2_m.1076	Uncharacterized protein	21.44	16.405	8.6	3	4	3	1.049	0.874	1.11	0.852	1.066	1.048	0.799	0.080056	0.813	0.195443	0.812	0.45694	0.975	0.21564	0.768	0.0133247	1.017	0.89712	1.016	0.93618	1.22	0.097915	0.96	0.59482	0.999	0.99632	1.199	0.23164	0.944	0.61956	1.2	0.41588	0.945	0.76076	0.787	0.0170193
c103004_g1	gi|144600706|gb|ABP01596.1| heat shock protein 60 [Ageratina adenophora]	30.003	323.31	62.7	20	43	8	0.955	1.007	1.058	1.016	0.969	0.969	1.049	0.157464	1.049	0.076523	1.064	0.199479	1.009	0.37438	0.96	0.134137	1	0.6261	1.015	0.85708	0.962	0.47428	0.916	0.00061827	1.015	0.50538	0.962	0.23438	0.916	0.00022041	0.948	0.58994	0.903	0.00087773	0.952	0.0026159
c103020_g1	gi|224128490|ref|XP_002320345.1| predicted protein [Populus trichocarpa] gi|222861118|gb|EEE98660.1| predicted protein [Populus trichocarpa]	9.2038	26.326	59	5	7	2	1.065	1.023	1.03	0.9	1.041	0.937	0.865		0.961		0.845		0.88		0.874		1.111		0.977		1.018		1.011		0.88		0.916		0.91		1.041		1.034		0.993
c103047_g1	gi|224155731|ref|XP_002337631.1| predicted protein [Populus trichocarpa] gi|222839773|gb|EEE78096.1| predicted protein [Populus trichocarpa]	16.795	13.711	13.3	2	3	2	0.981	0.994	0.892	1.086	0.985	1.057	1.103		1.027		1.107		1.093		1.217		0.932		1.004		0.991		1.104		1.077		1.063		1.185		0.987		1.1		1.114
c103085_g1	gi|225432256|ref|XP_002271765.1| PREDICTED: uncharacterized protein LOC100240940 [Vitis vinifera] gi|297736848|emb|CBI26049.3| unnamed protein product [Vitis vinifera]	11.157	11.524	16.3	1	1	1
c103089_g1	gi|460368987|ref|XP_004230346.1| PREDICTED: FACT complex subunit SPT16-like isoform 1 [Solanum lycopersicum] gi|460368989|ref|XP_004230347.1| PREDICTED: FACT complex subunit SPT16-like isoform 2 [Solanum lycopersicum]	18.341	24.124	24.5	4	4	3	0.964	1.044	0.93	0.933	1.016	1.115	0.918	0.131381	0.837	0.160859	0.968	0.47032	0.894	0.071221	1.003	0.96064	0.911	0.34646	1.054	0.20716	0.973	0.35154	1.092	0.177521	1.157	0.20528	1.068	0.47128	1.199	0.168322	0.923	0.089302	1.037	0.51762	1.123	0.105498
c103092_g1	gi|296089529|emb|CBI39348.3| unnamed protein product [Vitis vinifera]	17.153	9.536	6.9	1	1	1	0.977	1.065	0.902	0.948	1.086	1.015	0.873		0.934		0.97		0.89		1.051		1.07		1.112		1.02		1.204		1.039		0.953		1.125		0.917		1.083		1.181
c103106_g1	gi|297743788|emb|CBI36671.3| unnamed protein product [Vitis vinifera]	5.8193	23.755	28	1	1	1	1.128	1.043	0.778	0.981	1.04	1.013	0.943		0.968		0.87		0.941		1.261		1.027		0.922		0.997		1.337		0.898		0.971		1.302		1.081		1.45		1.341
c103118_g4	gi|357441973|ref|XP_003591264.1| Pectin acetylesterase [Medicago truncatula] gi|355480312|gb|AES61515.1| Pectin acetylesterase [Medicago truncatula]	13.975	5.9755	6.6	1	2	1	1.013	1.025	1.073	0.871	1.063	0.956	0.819		0.911		0.86		0.85		0.812		1.112		1.049		1.037		0.991		0.944		0.933		0.891		0.988		0.944		0.955
c103129_g1	gi|357474665|ref|XP_003607617.1| U6 snRNA-associated Sm-like protein LSm6 [Medicago truncatula] gi|355508672|gb|AES89814.1| U6 snRNA-associated Sm-like protein LSm6 [Medicago truncatula] gi|388502230|gb|AFK39181.1| unknown [Medicago truncatula]	8.5327	25.738	42.9	4	6	4	0.95	1.003	1.054	1.067	0.979	1.014	1.09	0.053279	1.052	0.199245	1.123	0.0130955	1.064	0.143056	1.012	0.82538	0.965	0.133383	1.031	0.198556	0.976	0.451	0.929	0.029482	1.067	0.0118817	1.011	0.63168	0.962	0.108503	0.947	0.07392	0.901	0.0055045	0.952	0.114179
c103151_g2	gi|460384580|ref|XP_004237988.1| PREDICTED: AP-4 complex subunit mu-like [Solanum lycopersicum]	7.2622	7.0919	17.7	1	1	1
c103183_g1	gi|225454338|ref|XP_002275802.1| PREDICTED: putative UDP-rhamnose:rhamnosyltransferase 1 [Vitis vinifera]	37.418	20.418	8.1	3	3	3	0.986	0.997	0.873	1.147	0.971	1.019	1.181	0.051319	1.126	0.089901	1.163	0.07108	1.15	0.089375	1.314	0.049518	0.953	0.082184	0.985	0.5914	0.974	0.46112	1.112	0.190317	1.033	0.2971	1.022	0.52266	1.167	0.100322	0.989	0.77908	1.129	0.168637	1.142	0.156416
c103235_g1	gi|388495312|gb|AFK35722.1| unknown [Lotus japonicus]	8.64	14.189	23.1	2	4	1
c103253_g1	gi|379061692|gb|AFC89654.1| RBP42 [Elaeis guineensis]	21.693	101.7	40.8	10	18	9	1.05	1.002	0.904	1.007	1.051	0.943	0.958	0.40784	1.068	0.0067792	0.959	0.19832	1.005	0.161284	1.114	3.9429e-05	1.115	0.00038292	1.001	0.57884	1.049	0.0061558	1.163	5.9336e-08	0.898	0.000196039	0.941	0.041842	1.043	0.29928	1.048	0.00065903	1.162	4.2497e-09	1.108	5.7952e-05
c103263_g1	gi|255538354|ref|XP_002510242.1| protein phosphatase, putative [Ricinus communis] gi|223550943|gb|EEF52429.1| protein phosphatase, putative [Ricinus communis]	27.364	5.8237	4	1	1	1	0.909	0.83	1.071	1.092	1.047	1.052	1.043		1.038		1.201		1.316		1.02		0.995		1.152		1.261		0.978		1.157		1.267		0.982		1.095		0.849		0.775
c103274_g1	gi|302566881|gb|ADL41189.1| lipoxygenase [Camellia sinensis]	9.9393	20.676	19.1	3	7	3	0.897	1.025	1.103	1.023	0.964	0.985	1.061	0.179802	1.039	0.86898	1.14	0.0149763	0.998	0.25934	0.927	0.02038	0.979	0.100277	1.075	0.051641	0.94	0.0022986	0.874	0.00057981	1.098	0.0048628	0.961	0.075777	0.893	0.005223	0.875	0.00028447	0.813	0.00012056	0.929	0.045504
c103286_g1	gi|225446076|ref|XP_002272519.1| PREDICTED: uncharacterized protein LOC100264996 [Vitis vinifera]	13.054	7.8929	8.6	1	1	1
c103287_g1	gi|225438924|ref|XP_002279324.1| PREDICTED: probable protein phosphatase 2C 63-like [Vitis vinifera]	9.6539	6.0078	9.6	1	1	1	1.028	0.992	0.893	0.954	1.023	1.106	0.933		0.863		0.928		0.962		1.068		0.925		0.995		1.031		1.146		1.076		1.115		1.239		1.036		1.151		1.111
c103293_g1	gi|460381013|ref|XP_004236247.1| PREDICTED: signal recognition particle receptor subunit beta-like isoform 1 [Solanum lycopersicum] gi|460381015|ref|XP_004236248.1| PREDICTED: signal recognition particle receptor subunit beta-like isoform 2 [Solanum lycopersicum]	11.593	12.994	19.6	2	2	2	1.117	0.977	0.766	1.049	1.014	1.06	1.035	0.123264	0.99	0.83528	0.939	0.63122	1.074	0.040636	1.369	0.24836	0.957	0.44674	0.908	0.48728	1.038	0.110065	1.324	0.29282	0.949	0.7068	1.085	0.2364	1.384	0.24664	1.143	0.37098	1.458	0.2416	1.275	0.35226
c103341_g1	gi|462423352|gb|EMJ27615.1| hypothetical protein PRUPE_ppa023338mg, partial [Prunus persica]	9.7917	67.789	22.1	1	4	1	0.911	1.023	1.21	0.821	1.093	0.947	0.751	0.004659	0.867	0.044321	0.901	0.189582	0.803	0.0068603	0.679	0.00165988	1.154	0.057477	1.2	0.0098154	1.068	0.1893	0.903	0.12152	1.04	0.181543	0.926	0.25272	0.783	0.005616	0.891	0.0175783	0.753	1.55519e-05	0.845	0.0073007
c103353_g1	gi|386368301|gb|AFJ06909.1| trehalose-6-phosphate synthase [Camellia sinensis]	14.766	14.187	16.3	2	2	2	1.043	0.934	0.689	1.145	1.114	1.047	1.028	0.20344	1.094	0.109443	1.098	0.124256	1.226	0.095635	1.662	0.0043158	1.064	0.22982	1.068	0.24176	1.193	0.131083	1.617	0.0064047	1.004	0.94222	1.121	0.28838	1.52	0.0162817	1.117	0.31204	1.514	0.0192589	1.356	0.084837
c103447_g1	gi|183238712|gb|ACC60982.1| beta-galactosidase 2 precursor [Petunia x hybrida]	54.81	43.714	9.3	4	4	4	0.911	0.952	1.255	0.961	0.85	1.101	1.131	0.25164	0.873	0.075425	1.055	0.23616	1.009	0.90076	0.766	0.024038	0.772	0.087338	0.933	0.50114	0.893	0.37668	0.677	0.039096	1.209	0.060522	1.157	0.171882	0.877	0.126779	0.957	0.59102	0.726	0.023575	0.759	0.055704
c103493_g1	gi|157678962|dbj|BAF80479.1| PSI reaction center subunit II [Citrus sinensis]	22.811	31.817	25.8	3	4	3	1.041	0.96	0.915	1.081	0.937	1.063	1.154	0.083656	1.017	0.63782	1.038	0.69364	1.126	0.058861	1.181	0.029779	0.881	0.078335	0.9	0.37008	0.976	0.59932	1.024	0.58458	1.021	0.81906	1.107	0.033765	1.162	0.0127237	1.084	0.43628	1.138	0.27278	1.049	0.070385
c103518_g2	gi|359496222|ref|XP_002263756.2| PREDICTED: pentatricopeptide repeat-containing protein At3g13150-like [Vitis vinifera]	35.61	16.417	9.6	3	3	3	1.039	1.022	0.835	0.977	1.047	1.07	0.933		0.913		0.94		0.956		1.17		0.979		1.008		1.024		1.254		1.03		1.047		1.281		1.017		1.244		1.224
c103528_g1	gi|388510012|gb|AFK43072.1| unknown [Lotus japonicus]	13.91	25.854	41.5	6	11	4	1.053	0.96	0.83	0.959	1.051	1.062	0.912	0.69654	0.903	0.53688	0.911	0.46056	0.999	0.5657	1.155	0.061837	0.99	0.53946	0.998	0.41338	1.095	0.11206	1.266	0.0080569	1.009	0.7953	1.106	0.0996	1.28	0.0091567	1.097	0.090303	1.269	0.0094222	1.157	0.050421
c10352_g1	gi|460400363|ref|XP_004245704.1| PREDICTED: SNARE-interacting protein KEULE-like [Solanum lycopersicum]	10.321	12.039	18	1	1	1
c103561_g1	gi|296090697|emb|CBI41100.3| unnamed protein product [Vitis vinifera]	7.3557	10.425	18.2	1	3	1	1.078	1.02	0.904	0.993	0.994	1.005	0.999	0.98418	0.988	0.89986	0.921	0.48644	0.974	0.73338	1.098	0.32182	0.989	0.8919	0.922	0.4336	0.975	0.6272	1.1	0.169343	0.932	0.50704	0.985	0.81042	1.112	0.195644	1.057	0.51934	1.192	0.2579	1.128	0.0097024
c103615_g1	gi|297789703|ref|XP_002862790.1| hypothetical protein ARALYDRAFT_359372 [Arabidopsis lyrata subsp. lyrata] gi|297308515|gb|EFH39048.1| hypothetical protein ARALYDRAFT_359372 [Arabidopsis lyrata subsp. lyrata]	4.8575	6.5289	35.7	2	2	1	1.076	1.027	1.016	0.924	0.927	1.038	0.997		0.89		0.859		0.9		0.909		0.893		0.862		0.903		0.912		0.965		1.011		1.022		1.048		1.059		1.011
c103622_g1	gi|255544804|ref|XP_002513463.1| conserved hypothetical protein [Ricinus communis] gi|223547371|gb|EEF48866.1| conserved hypothetical protein [Ricinus communis]	6.6937	6.9593	17.5	1	1	1	0.872	1.041	1.059	1.187	0.881	0.973	1.347		1.22		1.361		1.14		1.121		0.905		1.01		0.846		0.832		1.116		0.935		0.919		0.838		0.823		0.983
c103630_g1	gi|359491108|ref|XP_003634222.1| PREDICTED: omega-hydroxypalmitate O-feruloyl transferase-like [Vitis vinifera]	30.587	16.337	15.7	4	4	2	0.996	0.861	1.291	0.941	0.995	0.926	0.946		1.016		0.945		1.093		0.729		1.075		0.999		1.156		0.771		0.93		1.075		0.717		1.157		0.771		0.667
c103677_g2	gi|359488881|ref|XP_003633838.1| PREDICTED: ABC transporter B family member 15-like [Vitis vinifera]	51.565	6.8352	1.9	1	2	1	1.119	0.902	0.881	1.049	0.989	1.049	1.061	0.38426	1	0.99362	0.937	0.58344	1.163	0.166703	1.191	0.118623	0.943	0.183404	0.884	0.32388	1.096	0.27874	1.123	0.176439	0.937	0.54478	1.163	0.104077	1.191	0.062681	1.241	0.184263	1.27	0.152598	1.024	0.78248
c103694_g1	gi|460399898|ref|XP_004245473.1| PREDICTED: uncharacterized protein C119.09c-like [Solanum lycopersicum]	18.42	10.48	12.1	2	2	2
c103737_g1	gi|225451455|ref|XP_002270017.1| PREDICTED: uncharacterized protein LOC100265298 isoform 1 [Vitis vinifera] gi|296082341|emb|CBI21346.3| unnamed protein product [Vitis vinifera]	20.003	15.419	11.6	2	2	2	0.977	0.978	1.232	0.969	0.866	1	1.119	0.35358	0.969	0.39636	0.992	0.88454	0.991	0.8167	0.787	0.065399	0.866	0.26208	0.886	0.35452	0.885	0.33144	0.703	0.077196	1.024	0.6528	1.022	0.59798	0.812	0.081138	0.999	0.97352	0.793	0.082322	0.794	0.074162
c103750_g1	gi|359491648|ref|XP_002280975.2| PREDICTED: uncharacterized protein LOC100248444 [Vitis vinifera]	64.466	47.044	11.2	6	7	6	0.952	0.971	1.072	0.98	1.015	1.006	0.966	0.20168	0.974	0.42142	1.029	0.78384	1.009	0.68582	0.914	0.0062639	1.009	0.52596	1.066	0.042123	1.045	0.40224	0.947	0.021896	1.057	0.154798	1.036	0.73112	0.938	0.00666	0.98	0.44092	0.888	0.000155284	0.906	0.0155441
c103871_g2	gi|359475312|ref|XP_003631649.1| PREDICTED: adenylyl cyclase-associated protein 1-like [Vitis vinifera] gi|297741452|emb|CBI32583.3| unnamed protein product [Vitis vinifera]	3.0393	9.8854	50	1	1	1	1.069	0.94	1.03	1.037	0.912	1.015	1.137		1.022		0.97		1.103		1.007		0.899		0.853		0.97		0.885		0.949		1.08		0.985		1.137		1.038		0.913
c103922_g1	gi|224109936|ref|XP_002315361.1| predicted protein [Populus trichocarpa] gi|118489920|gb|ABK96757.1| unknown [Populus trichocarpa x Populus deltoides] gi|222864401|gb|EEF01532.1| predicted protein [Populus trichocarpa]	13.058	25.975	33.3	3	6	3	0.961	1	1.001	1.061	0.968	0.994	1.096	0.32122	1.067	0.60734	1.104	0.20526	1.061	0.94618	1.06	0.25056	0.974	0.74304	1.007	0.9462	0.968	0.32902	0.967	0.82016	1.034	0.73412	0.994	0.63192	0.993	0.82998	0.961	0.196882	0.96	0.75964	0.999	0.24312
c103935_g2	gi|462403170|gb|EMJ08727.1| hypothetical protein PRUPE_ppa014126mg [Prunus persica]	9.656	29.098	40	3	4	3
c103958_g1	gi|225442541|ref|XP_002284183.1| PREDICTED: VHS domain-containing protein At3g16270 [Vitis vinifera] gi|297743233|emb|CBI36100.3| unnamed protein product [Vitis vinifera]	10.05	14.291	29.8	2	2	2	1.022	0.908	1.048	1.018	1.005	0.998	1.013		1.02		0.996		1.121		0.971		1.007		0.983		1.107		0.959		0.977		1.099		0.952		1.126		0.975		0.866
c103961_g1	gi|460392164|ref|XP_004241687.1| PREDICTED: uncharacterized protein LOC101260542 [Solanum lycopersicum]	14.874	13.758	14.1	2	2	2	0.911	1.123	1.039	0.896	0.983	1.061	0.911		0.844		0.984		0.798		0.862		0.926		1.079		0.875		0.946		1.165		0.945		1.021		0.811		0.877		1.081
c103965_g1	gi|462399009|gb|EMJ04677.1| hypothetical protein PRUPE_ppa022313mg [Prunus persica]	16.198	17.354	18	2	3	2	0.933	1.081	0.974	1.118	1.072	0.873	1.043	0.38536	1.281	0.049596	1.198	0.041798	1.034	0.67506	1.148	0.108122	1.228	0.32518	1.149	0.3884	0.992	0.3854	1.101	0.52002	0.936	0.6946	0.808	0.161415	0.896	0.67434	0.863	0.180023	0.958	0.86772	1.11	0.21752
c104011_g1	gi|224091353|ref|XP_002309228.1| hypothetical protein POPTRDRAFT_653315 [Populus trichocarpa] gi|222855204|gb|EEE92751.1| hypothetical protein POPTRDRAFT_653315 [Populus trichocarpa]	7.7736	6.8276	13	1	3	1	1.118	1.05	1.015	0.932	0.925	0.962	1.008	0.87682	0.969	0.48574	0.834	0.033023	0.888	0.144598	0.918	0.170995	0.962	0.25166	0.827	0.0134993	0.881	0.101082	0.911	0.092057	0.86	0.00101705	0.916	0.139999	0.948	0.110296	1.065	0.3148	1.101	0.030603	1.034	0.47844
c104018_g1	gi|224122988|ref|XP_002318966.1| predicted protein [Populus trichocarpa] gi|222857342|gb|EEE94889.1| predicted protein [Populus trichocarpa]	15.582	51.913	46.6	7	12	1	1.045	0.911	0.941	0.967	1.126	0.994	0.859		0.973		0.925		1.061		1.028		1.133		1.078		1.236		1.197		0.951		1.091		1.056		1.147		1.111		0.968
c104018_g2	gi|356529274|ref|XP_003533220.1| PREDICTED: importin subunit alpha-1-like [Glycine max]	22.521	122.47	51.8	10	21	3	1.001	0.979	1.073	0.95	1.053	0.995	0.902	0.0157623	0.955	0.41964	0.949	0.199237	0.97	0.56394	0.885	0.063436	1.058	0.0179366	1.052	0.193781	1.076	0.005338	0.981	0.91524	0.994	0.51132	1.016	0.7551	0.927	0.157722	1.022	0.34654	0.933	0.40766	0.912	0.099865
c104024_g1	gi|251826414|gb|ACT21093.1| phenylalanine ammonia-lyase [Camellia oleifera]	11.962	10.284	37.8	4	11	1	0.987	0.999	1.2	0.88	1.185	0.74	0.743		1.189		0.892		0.881		0.733		1.601		1.201		1.186		0.988		0.75		0.741		0.617		0.988		0.823		0.833
c104056_g1	gi|462404278|gb|EMJ09835.1| hypothetical protein PRUPE_ppa019870mg [Prunus persica]	17.253	6.4122	6.3	1	1	1	1.08	0.98	0.946	1.011	0.969	1.01	1.043		1.001		0.936		1.032		1.069		0.959		0.897		0.989		1.024		0.935		1.031		1.068		1.102		1.142		1.036
c104096_g1	gi|502136084|ref|XP_004502554.1| PREDICTED: ADP-ribosylation factor-binding protein GGA3-like isoform X3 [Cicer arietinum]	12.398	14.81	15	2	2	2	0.96	0.916	1.077	1.009	1.023	1.017	0.986	0.66202	0.992	0.90998	1.051	0.35112	1.102	0.184182	0.937	0.153656	1.006	0.92418	1.066	0.22558	1.117	0.130144	0.95	0.150263	1.059	0.4714	1.11	0.27874	0.944	0.4172	1.048	0.49172	0.891	0.094182	0.851	0.069637
c104125_g1	gi|255570069|ref|XP_002525997.1| conserved hypothetical protein [Ricinus communis] gi|223534729|gb|EEF36421.1| conserved hypothetical protein [Ricinus communis]	13.456	5.7881	8	1	1	1
c104129_g1	gi|45935117|gb|AAS79575.1| hypothetical protein [Ipomoea trifida] gi|117165993|dbj|BAF36295.1| hypothetical protein [Ipomoea trifida]	21.101	6.425	4.9	1	1	1
c104133_g3	gi|462422551|gb|EMJ26814.1| hypothetical protein PRUPE_ppa003229mg [Prunus persica]	4.1336	7.2865	28.9	1	1	1	1.055	0.938	0.851	1.08	1.11	0.944	0.973		1.144		1.024		1.151		1.269		1.176		1.052		1.183		1.304		0.895		1.006		1.109		1.125		1.24		1.102
c104145_g1	gi|462408926|gb|EMJ14260.1| hypothetical protein PRUPE_ppa020492mg [Prunus persica]	21.02	14.681	13.1	2	3	2	0.975	1.068	1.04	1.041	0.925	0.959	1.125		1.086		1.068		0.975		1.001		0.965		0.949		0.866		0.889		0.984		0.898		0.922		0.913		0.938		1.027
c104165_g1	gi|255554262|ref|XP_002518171.1| chaperonin-60kD, ch60, putative [Ricinus communis] gi|223542767|gb|EEF44304.1| chaperonin-60kD, ch60, putative [Ricinus communis]	33.025	304.71	62.3	19	60	14	0.968	1.003	1.084	0.971	0.973	0.972	0.998	0.51238	0.999	0.6799	1.003	0.25644	0.968	0.20598	0.896	5.9801e-07	1.001	0.82356	1.005	0.4877	0.97	0.0146238	0.898	1.2855e-09	1.004	0.42622	0.969	0.058938	0.897	1.8428e-08	0.965	0.0056388	0.893	4.8159e-10	0.925	3.5817e-06
c104189_g1	gi|502152268|ref|XP_004508846.1| PREDICTED: protease Do-like 9-like [Cicer arietinum]	16.404	13.665	22.5	3	3	2	1.077	1.031	0.872	0.958	1.08	0.968	0.887		0.99		0.89		0.929		1.099		1.116		1.003		1.048		1.239		0.899		0.939		1.11		1.045		1.235		1.182
c104195_g1	gi|359494617|ref|XP_002265730.2| PREDICTED: nuclear-pore anchor-like [Vitis vinifera]	52.025	308.98	49.9	23	30	23	0.967	1.026	1.057	1.003	0.942	0.99	1.065	0.006581	1.013	0.45532	1.037	0.020599	0.978	0.1583	0.949	0.0134194	0.952	0.0184384	0.974	0.54672	0.918	0.00041671	0.891	8.4077e-07	1.024	0.060823	0.965	0.0383	0.937	0.00070306	0.942	0.00141596	0.915	2.5518e-06	0.971	0.47852
c104241_g1	gi|429465284|gb|AFZ85273.1| cytochrome c oxidase subunit 2 (mitochondrion) [Gossypium hirsutum] gi|429465287|gb|AFZ85274.1| cytochrome c oxidase subunit 2 (mitochondrion) [Gossypium hirsutum] gi|429465290|gb|AFZ85275.1| cytochrome c oxidase subunit 2 (mitochondrion) [Gossypium hirsutum]	29.782	19.806	9.2	3	6	3	1.041	1.054	0.965	0.936	0.986	1.002	0.949	0.033979	0.934	0.050918	0.899	0.0065186	0.888	0.021759	0.97	0.74222	0.984	0.92972	0.947	0.183555	0.935	0.31592	1.022	0.27068	0.963	0.191101	0.951	0.30886	1.038	0.30318	0.988	0.99286	1.079	0.085518	1.092	0.119299
c104294_g1	gi|224060989|ref|XP_002300310.1| predicted protein [Populus trichocarpa] gi|222847568|gb|EEE85115.1| predicted protein [Populus trichocarpa]	20.903	9.9806	13.8	2	2	1
c104299_g2	gi|449438799|ref|XP_004137175.1| PREDICTED: exportin-1-like [Cucumis sativus] gi|449476468|ref|XP_004154745.1| PREDICTED: exportin-1-like [Cucumis sativus]	7.4532	73.163	57.8	4	6	4	1.027	1.012	0.932	1.002	1.004	1.043	0.998	0.63574	0.961	0.199216	0.976	0.83314	0.99	0.47528	1.075	0.068817	0.963	0.59862	0.978	0.87218	0.992	0.89288	1.077	0.135624	1.016	0.52026	1.031	0.36156	1.119	0.039364	1.015	0.93272	1.102	0.22024	1.086	0.044599
c104306_g1	gi|225428661|ref|XP_002284886.1| PREDICTED: uncharacterized protein LOC100262433 [Vitis vinifera] gi|297741363|emb|CBI32494.3| unnamed protein product [Vitis vinifera]	19.842	26.148	16.2	3	4	3	0.891	0.891	1.13	0.984	1.006	1.086	0.978	0.95312	0.906	0.10028	1.104	0.044115	1.104	0.104002	0.871	0.068875	0.926	0.086377	1.129	0.028022	1.129	0.073164	0.89	0.055125	1.219	0.012218	1.219	0.021144	0.961	0.92906	1	0.55992	0.788	0.0080953	0.788	0.0144418
c104321_g1	gi|16025105|gb|AAL11455.1| NADP-dependent malic enzyme [Flaveria brownii]	5.2629	6.7532	19.1	1	1	1
c104333_g1	gi|148807201|gb|ABR13310.1| putative NAD dependent malic enzyme [Prunus dulcis]	5.2491	7.531	26.7	1	2	1	1.075	1.017	1.017	0.877	0.985	1.032	0.89	0.058282	0.85	0.030565	0.816	0.087585	0.862	0.037917	0.862	0.051262	0.954	0.0088219	0.916	0.0002425	0.969	0.037217	0.969	0.22884	0.96	0.0100038	1.015	0.186461	1.015	0.51766	1.057	0.0113964	1.057	0.088636	1	0.99686
c104347_g1	gi|255548205|ref|XP_002515159.1| Ubiquinone biosynthesis protein coq-8, putative [Ricinus communis] gi|223545639|gb|EEF47143.1| Ubiquinone biosynthesis protein coq-8, putative [Ricinus communis]	8.6998	5.9586	12.2	1	1	1	0.976	1.059	1.07	0.91	0.966	1.03	0.942		0.883		0.932		0.859		0.85		0.938		0.99		0.912		0.903		1.055		0.973		0.963		0.922		0.912		0.99
c104356_g1	gi|359495964|ref|XP_002267137.2| PREDICTED: uncharacterized protein LOC100266068 [Vitis vinifera]	32.347	59.982	22.9	5	6	5	1.116	1.001	0.891	1.035	0.919	1.075	1.126	0.120977	0.963	0.25482	0.927	0.046177	1.034	0.68532	1.162	0.029796	0.855	0.041737	0.823	0.0118805	0.918	0.29412	1.031	0.85862	0.963	0.52954	1.074	0.22018	1.207	0.0121183	1.115	0.071704	1.253	0.00148325	1.123	0.158156
c104369_g1	gi|225439111|ref|XP_002270168.1| PREDICTED: V-type proton ATPase subunit E1 [Vitis vinifera]	21.049	24.508	27.5	5	11	3	1.013	1.006	1.154	0.859	0.888	1.06	0.967	0.62438	0.81	0.0052247	0.848	0.038459	0.854	0.050443	0.744	0.0053243	0.838	0.0117849	0.877	0.077781	0.883	0.112737	0.769	0.0096792	1.046	0.41146	1.054	0.164299	0.919	0.35756	1.007	0.6523	0.878	0.16282	0.872	0.071917
c104382_g1	gi|462405165|gb|EMJ10629.1| hypothetical protein PRUPE_ppa009515mg [Prunus persica]	33.395	6.3596	4.5	1	1	1
c104397_g1	gi|225455268|ref|XP_002273657.1| PREDICTED: probable 6-phosphogluconolactonase 4, chloroplastic [Vitis vinifera]	7.2443	9.4017	24.2	1	1	1	0.817	0.961	1.147	0.981	1.028	1.08	0.954		0.908		1.201		1.021		0.855		0.952		1.258		1.07		0.896		1.322		1.124		0.942		0.85		0.712		0.838
c104412_g1	gi|460384024|ref|XP_004237715.1| PREDICTED: probable protein phosphatase 2C 11-like [Solanum lycopersicum]	16.826	36.019	29.7	4	4	3	0.898	1.056	1.074	1.005	0.994	0.983	1.011	0.7235	1.022	0.64984	1.119	0.117537	0.952	0.44808	0.936	0.120658	1.011	0.79134	1.107	0.107183	0.941	0.34028	0.926	0.033979	1.095	0.20678	0.931	0.34146	0.915	0.120163	0.85	0.11292	0.836	0.033742	0.983	0.75926
c104414_g1	gi|194716776|gb|ACF93237.1| monodehydroascorbate reductase [Picrorhiza kurrooa]	20.302	81.51	44.4	6	12	6	0.94	1.012	1.063	1.051	0.938	1.038	1.12	0.00047759	1.013	0.51046	1.118	0.00118307	1.039	0.170859	0.989	0.48512	0.904	0.0148207	0.998	0.57778	0.927	0.0041827	0.882	1.56245e-05	1.104	0.028882	1.026	0.64028	0.976	0.21016	0.929	0.020938	0.884	5.9998e-05	0.952	0.029536
c104447_g1	gi|356505082|ref|XP_003521321.1| PREDICTED: uncharacterized protein LOC100793722 [Glycine max]	11.569	7.4146	10.4	1	1	1	0.935	0.934	0.991	1.217	0.939	0.984	1.296		1.237		1.302		1.303		1.228		0.954		1.004		1.005		0.948		1.052		1.054		0.993		1.001		0.943		0.942
c104484_g1	gi|462401729|gb|EMJ07286.1| hypothetical protein PRUPE_ppa012914mg [Prunus persica]	4.0905	7.3747	25	1	2	1	0.959	0.96	1.056	1.038	1.003	0.986	1.035	0.25816	1.053	0.24212	1.082	0.08646	1.081	0.26682	0.983	0.63262	1.017	0.59056	1.046	0.129403	1.045	0.46792	0.95	0.177639	1.028	0.43262	1.027	0.6712	0.934	0.178022	0.999	0.97714	0.908	0.074224	0.909	0.21148
c104499_g1	gi|75161264|sp|Q8VWZ7.1|C76B6_CATRO RecName: Full=Geraniol 8-hydroxylase; AltName: Full=Cytochrome P450 76B6; AltName: Full=Geraniol 10-hydroxylase; Short=CrG10H gi|17065916|emb|CAC80883.1| geraniol 10-hydroxylase [Catharanthus roseus]	42.561	6.2548	2.9	1	1	1	1.027	1.043	0.998	0.874	0.982	1.082	0.89		0.808		0.851		0.838		0.876		0.908		0.956		0.942		0.984		1.054		1.037		1.084		0.985		1.029		1.045
c104553_g2	gi|108802671|ref|YP_636329.1| cytochrome b6 [Eucalyptus globulus subsp. globulus] gi|167391836|ref|YP_001671713.1| cytochrome b6 [Carica papaya] gi|309322476|ref|YP_003933990.1| cytochrome b6 [Eucalyptus grandis] gi|122219166|sp|Q49KW8.1|CYB6_EUCGG RecName: Full=Cytochrome b6 gi|60460837|gb|AAX21057.1| cytochrome b6/f complex subunit IV [Eucalyptus globulus subsp. globulus] gi|166344163|gb|ABY868…	24.17	5.9755	3.7	1	1	1	1.059	1.01	0.939	1.018	0.938	1.037	1.085		0.982		0.961		1.008		1.084		0.905		0.886		0.929		0.999		0.979		1.027		1.104		1.049		1.128		1.076
c104583_g1	gi|212960417|gb|ACJ38666.1| cellulose synthase [Betula luminifera]	46.843	25.419	9.1	3	3	2	1.115	1.001	0.869	1.073	1.051	0.871	1.021	0.80572	1.232	0.110204	0.962	0.66254	1.072	0.42594	1.235	0.145185	1.207	0.0026817	0.943	0.33342	1.05	0.0070039	1.209	0.168643	0.781	0.023785	0.87	0.0059043	1.002	0.96438	1.114	0.093124	1.283	0.057517	1.152	0.115696
c104629_g1	gi|224125716|ref|XP_002329700.1| predicted protein [Populus trichocarpa] gi|222870608|gb|EEF07739.1| predicted protein [Populus trichocarpa]	15.068	42.727	18.6	3	9	3	1.127	1.043	0.907	0.883	0.994	1.056	0.888	0.040239	0.836	0.00156277	0.783	0.00027652	0.847	0.0046398	0.974	0.7847	0.941	0.025319	0.882	0.0022391	0.953	0.112343	1.096	0.031561	0.937	0.2545	1.012	0.41148	1.164	0.00106477	1.081	0.058577	1.243	0.000162291	1.15	0.0034359
c104632_g1	gi|225436215|ref|XP_002269584.1| PREDICTED: lysyl-tRNA synthetase-like [Vitis vinifera]	11.133	6.0892	18.1	3	3	1	1.047	0.994	0.88	1.083	0.966	1.025	1.121		1.057		1.034		1.09		1.231		0.942		0.923		0.972		1.098		0.979		1.031		1.165		1.053		1.19		1.13
c104662_g1	gi|449449799|ref|XP_004142652.1| PREDICTED: eukaryotic translation initiation factor 3 subunit E-like [Cucumis sativus]	42.894	273.34	52.6	17	24	17	0.975	1.026	0.93	1.011	0.984	1.068	1.027	0.024842	0.947	0.070518	1.037	0.091175	0.985	0.27414	1.087	0.0015234	0.921	0.00020235	1.009	0.29444	0.959	0.0032824	1.058	0.166138	1.095	0.00083752	1.041	0.5611	1.148	1.7249e-05	0.95	0.0126609	1.048	0.0181844	1.103	0.00025577
c104674_g1	gi|460379787|ref|XP_004235642.1| PREDICTED: uncharacterized protein LOC101254885 [Solanum lycopersicum]	57.712	85.9	21.4	10	11	10	1.051	0.996	0.834	1.042	1.028	1.009	1.014	0.22154	1.033	0.23774	0.991	0.59498	1.046	0.27728	1.249	0.029256	1.019	0.9386	0.978	0.13174	1.032	0.92968	1.233	0.04798	0.96	0.148078	1.013	0.87504	1.21	0.057484	1.055	0.168317	1.26	0.024225	1.194	0.045198
c104701_g2	gi|462420257|gb|EMJ24520.1| hypothetical protein PRUPE_ppa009516mg [Prunus persica]	13.054	12.717	16.8	2	2	2	1.109	1.149	0.846	0.934	0.901	1.062	1.037		0.879		0.842		0.813		1.104		0.848		0.812		0.784		1.065		0.958		0.924		1.255		0.965		1.311		1.358
c104713_g1_m.1754	Uncharacterized protein	14.005	19.511	17.8	1	1	1	0.827	1.165	1.014	1.018	0.996	0.991	1.022		1.027		1.231		0.874		1.004		1.005		1.204		0.855		0.982		1.198		0.851		0.977		0.71		0.816		1.149
c104732_g1	gi|225442665|ref|XP_002279835.1| PREDICTED: uncharacterized protein LOC100244623 [Vitis vinifera]	33.433	26.569	15.9	4	5	4	1.008	0.994	1.131	0.997	0.876	1.008	1.138	0.182084	0.989	0.8683	0.989	0.90448	1.003	0.96446	0.882	0.155117	0.869	0.0046013	0.869	0.157536	0.881	0.021662	0.775	0.00046163	1	0.99874	1.014	0.5283	0.891	0.0058161	1.014	0.83588	0.891	0.176645	0.879	0.0163954
c104748_g1_m.1772	Uncharacterized protein	9.919	77.021	47.1	4	6	4	1.14	0.987	0.917	1.066	0.982	1.01	1.086	0.83112	1.055	0.76084	0.935	0.107401	1.08	0.66744	1.162	0.126636	0.972	0.8582	0.861	0.0185209	0.995	0.73566	1.071	0.049939	0.886	0.084543	1.023	0.99864	1.101	0.30108	1.155	0.0080151	1.243	0.00087626	1.076	0.059725
c104755_g1	gi|225432412|ref|XP_002276957.1| PREDICTED: uncharacterized protein LOC100244334 [Vitis vinifera]	29.951	9.6763	6.3	1	1	1
c104760_g1	gi|255566401|ref|XP_002524186.1| NEDD8-activating enzyme E1 regulatory subunit, putative [Ricinus communis] gi|223536555|gb|EEF38201.1| NEDD8-activating enzyme E1 regulatory subunit, putative [Ricinus communis]	9.5297	11.77	19.3	2	2	2	0.958	1.023	0.997	1.059	0.918	1.054	1.154		1.005		1.105		1.035		1.062		0.871		0.958		0.897		0.921		1.1		1.03		1.057		0.936		0.961		1.026
c104764_g1	gi|357510757|ref|XP_003625667.1| Translin-like protein [Medicago truncatula] gi|355500682|gb|AES81885.1| Translin-like protein [Medicago truncatula]	4.2046	9.8177	27	1	2	1	0.918	1.026	1.046	1.096	0.912	1.013	1.202	0.030503	1.082	0.165481	1.194	0.039762	1.068	0.165563	1.048	0.32108	0.9	0.048503	0.993	0.80788	0.889	0.0074605	0.872	0.028258	1.103	0.077416	0.987	0.62154	0.968	0.40146	0.895	0.029436	0.878	0.045021	0.981	0.4811
c104768_g1	gi|359495964|ref|XP_002267137.2| PREDICTED: uncharacterized protein LOC100266068 [Vitis vinifera]	21.266	15.885	9.6	2	3	2	1.078	1.006	0.848	1.007	0.96	1.095	1.049	0.061982	0.92	0.151562	0.934	0.106965	1.001	0.99182	1.188	0.0099639	0.877	0.16906	0.891	0.033138	0.954	0.67136	1.132	0.0084416	1.016	0.72958	1.088	0.42588	1.291	0.02292	1.072	0.48544	1.271	0.0109418	1.186	0.193121
c104780_g1	gi|298205165|emb|CBI17224.3| unnamed protein product [Vitis vinifera]	7.138	59.289	60	5	8	4	1.013	1.03	1.026	0.946	0.987	1.051	0.958	0.188605	0.9	0.032056	0.934	0.112401	0.918	0.027198	0.922	0.0185214	0.939	0.103638	0.974	0.52764	0.958	0.073084	0.962	0.048144	1.038	0.2807	1.02	0.8174	1.024	0.77704	0.983	0.2892	0.987	0.15944	1.004	0.569
c104852_g1	gi|224149902|ref|XP_002336882.1| predicted protein [Populus trichocarpa] gi|222837055|gb|EEE75434.1| predicted protein [Populus trichocarpa]	7.2291	6.6798	26.2	1	1	1	0.986	1.186	1.124	0.768	0.882	1.08	0.871		0.711		0.779		0.648		0.683		0.817		0.895		0.744		0.785		1.095		0.911		0.961		0.831		0.877		1.055
c104872_g1	gi|225439825|ref|XP_002274179.1| PREDICTED: protein GPR107-like [Vitis vinifera]	10.197	7.6438	14.1	1	1	1	1.032	0.88	1.061	1.008	1.086	0.923	0.928		1.092		0.977		1.145		0.95		1.177		1.052		1.234		1.024		0.894		1.049		0.87		1.173		0.973		0.829
c104879_g1	gi|502155536|ref|XP_004510111.1| PREDICTED: malate dehydrogenase, cytoplasmic-like [Cicer arietinum]	28.064	64.328	26	7	12	6	1.084	0.963	0.863	1.087	0.888	1.098	1.224	4.5621e-06	0.99	0.57674	1.003	0.77912	1.129	0.0180437	1.26	3.9379e-05	0.809	2.932e-07	0.819	1.80812e-05	0.922	0.0172352	1.029	0.82718	1.013	0.8469	1.14	0.0040445	1.272	2.5928e-06	1.126	0.0153238	1.256	5.5362e-05	1.116	0.022335
c104904_g1	gi|460397090|ref|XP_004244101.1| PREDICTED: dihydrolipoyllysine-residue succinyltransferase component of 2-oxoglutarate dehydrogenase complex 2, mitochondrial-like [Solanum lycopersicum]	10.381	7.3801	19.1	2	2	1	1.035	0.946	0.991	0.916	1.104	0.998	0.83		0.918		0.885		0.968		0.924		1.106		1.067		1.167		1.114		0.964		1.055		1.007		1.094		1.044		0.955
c104933_g1	gi|225464655|ref|XP_002276766.1| PREDICTED: ABC transporter G family member 8-like [Vitis vinifera]	62.567	7.1528	1.8	1	1	1	0.954	1.248	1.145	0.816	0.96	0.895	0.85		0.912		0.855		0.654		0.713		1.073		1.006		0.769		0.838		0.938		0.717		0.782		0.764		0.833		1.09
c104941_g1	gi|462421218|gb|EMJ25481.1| hypothetical protein PRUPE_ppa019442mg, partial [Prunus persica]	9.7673	6.2463	9.2	1	1	1	1.075	0.763	0.983	1.066	0.965	1.145	1.105		0.931		0.992		1.397		1.084		0.843		0.898		1.265		0.982		1.065		1.501		1.165		1.409		1.094		0.776
c104952_g1	gi|224137600|ref|XP_002327166.1| predicted protein [Populus trichocarpa] gi|222835481|gb|EEE73916.1| predicted protein [Populus trichocarpa]	26.773	70.9	39.3	9	16	9	1.04	0.95	0.851	1.05	1.011	1.057	1.039	0.063715	0.993	0.95388	1.01	0.99212	1.105	0.00105841	1.234	2.7675e-08	0.956	0.071044	0.972	0.027122	1.064	0.0143409	1.188	2.5809e-08	1.016	0.94092	1.113	0.00138026	1.242	5.6558e-08	1.095	0.00031978	1.222	2.3662e-09	1.116	0.00035993
c104957_g1	gi|502169251|ref|XP_004514569.1| PREDICTED: N-alpha-acetyltransferase 10-like [Cicer arietinum]	21.653	23.722	14.7	3	4	3	1.033	1.014	0.917	1.027	1.008	1.019	1.019	0.71742	1.008	0.987	0.994	0.68818	1.013	0.80982	1.12	0.091995	0.989	0.65458	0.976	0.86746	0.994	0.63498	1.099	0.021397	0.986	0.66736	1.005	0.78164	1.111	0.057518	1.019	0.76664	1.126	0.180117	1.106	0.0144779
c104959_g1	gi|224075499|ref|XP_002304655.1| predicted protein [Populus trichocarpa] gi|222842087|gb|EEE79634.1| predicted protein [Populus trichocarpa]	71.541	32.458	8	5	6	5	0.971	0.925	0.998	0.989	1.004	1.083	0.985	0.57084	0.913	0.22414	1.019	0.3804	1.069	0.25794	0.991	0.58352	0.927	0.28276	1.034	0.27476	1.085	0.175496	1.006	0.9516	1.115	0.119617	1.171	0.086405	1.085	0.26524	1.05	0.55128	0.973	0.2743	0.927	0.175802
c10497_g1	gi|224108391|ref|XP_002314831.1| predicted protein [Populus trichocarpa] gi|222863871|gb|EEF01002.1| predicted protein [Populus trichocarpa]	8.5668	7.4141	11.7	1	2	1	1.022	1.048	1.087	0.911	0.943	0.997	0.966	0.42316	0.914	0.112596	0.891	0.0841	0.869	0.056059	0.838	0.074875	0.946	0.0183442	0.923	0.036316	0.9	0.0179759	0.868	0.071784	0.976	0.2237	0.951	0.059503	0.917	0.155798	0.975	0.30104	0.94	0.26674	0.964	0.45312
c104990_g1	gi|469474163|gb|AGH33875.1| transketolase [Camellia sinensis]	7.015	6.7147	33.3	2	2	1	1.061	0.946	1.105	0.881	1.019	0.99	0.865		0.89		0.83		0.931		0.797		1.029		0.96		1.077		0.922		0.933		1.047		0.896		1.122		0.96		0.856
c105002_g1	gi|255575471|ref|XP_002528637.1| ATPP2-A13, putative [Ricinus communis] gi|223531926|gb|EEF33740.1| ATPP2-A13, putative [Ricinus communis]	16.381	11.257	11.2	1	1	1
c105004_g1	gi|225439930|ref|XP_002280272.1| PREDICTED: syntaxin-71 [Vitis vinifera] gi|297741579|emb|CBI32711.3| unnamed protein product [Vitis vinifera]	5.2547	5.8044	46	2	2	1	0.972	0.94	0.979	1.113	0.946	1.052	1.177		1.058		1.145		1.184		1.137		0.899		0.973		1.006		0.966		1.082		1.119		1.075		1.034		0.993		0.96
c105044_g1	gi|224080937|ref|XP_002306237.1| predicted protein [Populus trichocarpa] gi|222855686|gb|EEE93233.1| predicted protein [Populus trichocarpa]	17.658	6.6602	5.9	1	1	1	1.043	0.982	1.057	1.002	0.955	0.964	1.049		1.039		0.961		1.02		0.948		0.991		0.916		0.973		0.904		0.924		0.982		0.912		1.062		0.987		0.929
c105061_g1	gi|225431177|ref|XP_002269841.1| PREDICTED: GDP-mannose 4,6 dehydratase 2 [Vitis vinifera]	13.091	18.156	23	3	6	3	1.018	0.915	1.008	0.967	1.05	1.057	0.921	0.0034151	0.915	0.00026363	0.95	0.029059	1.057	0.196721	0.959	0.032356	0.993	0.28174	1.031	0.143441	1.148	0.0024984	1.042	0.18754	1.038	0.0085822	1.155	0.0045406	1.049	0.0171994	1.113	0.0104627	1.01	0.94034	0.908	0.0109599
c105077_g1	gi|449454452|ref|XP_004144969.1| PREDICTED: uncharacterized protein LOC101218710 [Cucumis sativus] gi|449471215|ref|XP_004153243.1| PREDICTED: uncharacterized protein LOC101217077 [Cucumis sativus] gi|449515187|ref|XP_004164631.1| PREDICTED: uncharacterized LOC101218710 [Cucumis sativus]	10.64	12.235	17.2	1	1	1	1.128	1.035	0.958	0.877	1.008	0.988	0.87		0.888		0.777		0.847		0.915		1.02		0.894		0.974		1.052		0.876		0.955		1.031		1.09		1.177		1.08
c105092_g1	gi|52851180|emb|CAH58638.1| putative xanthine/uracil permease [Plantago major]	8.1081	6.4266	19.4	1	1	1
c105209_g1	gi|502079269|ref|XP_004486207.1| PREDICTED: putative uncharacterized protein DDB_G0280071-like [Cicer arietinum]	23.016	6.8136	4.7	1	2	1	1.036	0.977	0.929	1.109	0.954	0.99	1.162		1.12		1.07		1.135		1.194		0.964		0.921		0.976		1.027		0.956		1.013		1.066		1.06		1.115		1.052
c105216_g2	gi|255583536|ref|XP_002532525.1| glutathione s-transferase, putative [Ricinus communis] gi|223527756|gb|EEF29859.1| glutathione s-transferase, putative [Ricinus communis]	25.144	12.316	9	2	2	2	0.985	0.995	1.338	0.943	0.876	0.886	1.076	0.2114	1.064	0.28974	0.957	0.21172	0.948	0.144243	0.705	0.039999	0.989	0.8701	0.889	0.128165	0.88	0.109056	0.655	0.035396	0.899	0.163823	0.89	0.139177	0.662	0.037936	0.99	0.79088	0.736	0.052896	0.744	0.055259
c105219_g1	gi|462396349|gb|EMJ02148.1| hypothetical protein PRUPE_ppa000062mg [Prunus persica]	22.587	41.072	7.5	1	1	1	1.043	0.981	0.91	1.067	1.025	0.963	1.041		1.108		1.023		1.088		1.173		1.064		0.983		1.045		1.126		0.923		0.982		1.058		1.063		1.146		1.078
c105233_g1	gi|112280259|gb|ABI14665.1| calcium-transporting ATPase [Aegiceras corniculatum]	14.76	14.771	9.5	1	3	1	1.062	1.002	0.852	0.938	1.066	1.056	0.88	0.068035	0.888	0.2471	0.883	0.143937	0.936	0.59048	1.101	0.33722	1.009	0.7632	1.004	0.49388	1.064	0.034623	1.251	0.0088613	0.994	0.88198	1.054	0.33356	1.239	0.073017	1.06	0.039282	1.246	0.042616	1.176	0.099838
c105261_g1	gi|297738996|emb|CBI28241.3| unnamed protein product [Vitis vinifera]	37.497	57.799	33.3	10	11	7	1.056	1.01	0.901	0.969	0.972	1.042	0.997	0.23526	0.93	0.07204	0.918	0.0042357	0.959	0.66884	1.075	0.58758	0.933	0.34492	0.92	0.34478	0.962	0.56956	1.079	0.2623	0.987	0.67794	1.032	0.188619	1.156	0.109856	1.046	0.167441	1.172	0.135418	1.121	0.45812
c105270_g1	gi|224130402|ref|XP_002320828.1| ketopantoate hydroxymethyltransferase [Populus trichocarpa] gi|222861601|gb|EEE99143.1| ketopantoate hydroxymethyltransferase [Populus trichocarpa]	12.198	6.502	6.2	1	1	1	1.031	1.034	0.945	0.999	1.041	0.943	0.96		1.059		0.969		0.966		1.057		1.104		1.01		1.007		1.102		0.915		0.912		0.998		0.997		1.091		1.094
c105293_g1	gi|224083856|ref|XP_002307146.1| predicted protein [Populus trichocarpa] gi|222856595|gb|EEE94142.1| predicted protein [Populus trichocarpa]	36.246	6.9645	3.6	1	1	1	0.929	1.035	1.019	0.969	1.072	0.976	0.904		0.993		1.043		0.936		0.951		1.098		1.154		1.036		1.052		1.051		0.943		0.958		0.898		0.912		1.016
c105315_g1	gi|470129073|ref|XP_004300453.1| PREDICTED: vacuolar protein sorting-associated protein 51 homolog [Fragaria vesca subsp. vesca]	4.9317	6.9541	30.4	1	1	1	0.877	1.046	1.096	1.039	0.979	0.974	1.061		1.067		1.185		0.993		0.948		1.005		1.116		0.936		0.893		1.111		0.931		0.889		0.838		0.8		0.954
c105317_g1	gi|444300812|gb|AGD98715.1| aquaporin protein 12 [Camellia sinensis]	25.274	7.6308	4.4	1	2	1	0.934	0.916	1.081	1.029	0.967	1.084	1.064	0.44796	0.949	0.25522	1.102	0.156584	1.123	0.028379	0.952	0.22658	0.892	0.258	1.035	0.71638	1.056	0.53758	0.895	0.25626	1.161	0.112322	1.183	0.051502	1.003	0.96268	1.02	0.73906	0.864	0.106218	0.847	0.043921
c105354_g1	gi|19878|emb|CAA44820.1| heat shock protein 70 [Nicotiana tabacum]	43.465	20.735	23.5	13	30	2	1.071	0.94	1.112	0.862	1.001	1.018	0.861		0.847		0.805		0.917		0.775		0.983		0.935		1.065		0.9		0.951		1.083		0.915		1.139		0.963		0.845
c105355_g1	gi|460369007|ref|XP_004230356.1| PREDICTED: uncharacterized protein LOC101263469 [Solanum lycopersicum]	19.08	5.9148	5.7	1	1	1
c105365_g1	gi|225447610|ref|XP_002273149.1| PREDICTED: N-acetyltransferase 9-like protein [Vitis vinifera] gi|296084990|emb|CBI28405.3| unnamed protein product [Vitis vinifera]	22.598	5.7366	6	1	1	1
c105372_g1	gi|2495256|sp|Q39601.1|SSRP1_CATRO RecName: Full=FACT complex subunit SSRP1; AltName: Full=Facilitates chromatin transcription complex subunit SSRP1; AltName: Full=Recombination signal sequence recognition protein 1 gi|433872|emb|CAA82251.1| HMG protein [Catharanthus roseus]	11.758	14.491	25.5	3	4	2	0.977	0.959	1.042	0.92	1.074	1.027	0.857		0.896		0.942		0.959		0.883		1.046		1.099		1.12		1.031		1.051		1.071		0.986		1.019		0.938		0.92
c105378_g1	gi|470137846|ref|XP_004304671.1| PREDICTED: GDSL esterase/lipase At5g14450-like [Fragaria vesca subsp. vesca]	38.811	79.344	28.4	10	20	10	0.999	0.971	0.994	1.021	0.997	0.981	1.024	0.122419	1.041	0.33382	1.022	0.03812	1.051	0.173025	1.027	0.096978	1.016	0.72368	0.998	0.22506	1.027	0.87942	1.003	0.60724	0.982	0.233	1.01	0.69722	0.987	0.51486	1.029	0.39382	1.005	0.50244	0.977	0.80342
c105385_g2	gi|502160845|ref|XP_004511926.1| PREDICTED: heterogeneous nuclear ribonucleoprotein 1-like [Cicer arietinum]	4.262	7.3272	29.7	1	3	1	1.078	0.983	0.919	0.944	0.988	1.02	0.955	0.554	0.925	0.22974	0.876	0.088002	0.96	0.81862	1.027	0.61488	0.969	0.32222	0.917	0.094245	1.005	0.74188	1.075	0.078901	0.946	0.56598	1.038	0.30018	1.11	0.079545	1.097	0.11538	1.173	0.0180015	1.07	0.43662
c105427_g2	gi|296086201|emb|CBI31642.3| unnamed protein product [Vitis vinifera]	22.891	7.2429	4.9	1	1	1
c105435_g1	gi|449442585|ref|XP_004139062.1| PREDICTED: uncharacterized protein LOC101220273 [Cucumis sativus]	9.3777	12.782	21.2	2	2	2	1.018	0.982	1.016	0.922	1.007	1.058	0.916		0.871		0.906		0.939		0.907		0.952		0.989		1.025		0.991		1.039		1.077		1.041		1.037		1.002		0.967
c105473_g1	gi|255552341|ref|XP_002517215.1| Mavicyanin, putative [Ricinus communis] gi|223543850|gb|EEF45378.1| Mavicyanin, putative [Ricinus communis]	7.5965	18.649	26.1	1	4	1	0.981	0.997	1.053	1.022	0.961	0.992	1.063		1.03		1.042		1.025		0.971		0.969		0.98		0.964		0.913		1.011		0.995		0.942		0.984		0.932		0.947
c105495_g1	gi|449454532|ref|XP_004145008.1| PREDICTED: MLO-like protein 1-like [Cucumis sativus] gi|449473940|ref|XP_004154026.1| PREDICTED: MLO-like protein 1-like [Cucumis sativus] gi|449498923|ref|XP_004160672.1| PREDICTED: MLO-like protein 1-like [Cucumis sativus]	9.2697	19.052	20.5	3	3	3	0.976	1.012	0.971	1.023	1.023	0.992	1		1.031		1.048		1.011		1.054		1.031		1.048		1.011		1.054		1.016		0.98		1.022		0.964		1.005		1.042
c105501_g1	gi|359482658|ref|XP_002285224.2| PREDICTED: uncharacterized protein LOC100251511 [Vitis vinifera]	52.822	5.7999	1.7	1	1	1	1.212	0.926	1.138	0.942	0.851	0.937	1.107		1.005		0.777		1.017		0.828		0.908		0.702		0.919		0.748		0.773		1.012		0.823		1.309		1.065		0.814
c105515_g2	gi|297742528|emb|CBI34677.3| unnamed protein product [Vitis vinifera]	6.2932	8.1893	20.3	1	1	1
c105555_g1	gi|460366772|ref|XP_004229253.1| PREDICTED: dynein light chain 2, cytoplasmic-like [Solanum lycopersicum]	10.549	37.241	53.1	5	6	5	0.996	0.989	0.961	1.013	1.046	0.984	0.968	0.4263	1.029	0.146516	1.017	0.151516	1.024	0.20814	1.054	0.030544	1.063	0.00998	1.05	0.029857	1.058	0.02766	1.088	0.00176276	0.988	0.71314	0.995	0.93294	1.024	0.24038	1.007	0.68818	1.036	0.60068	1.029	0.26918
c105579_g1	gi|255584168|ref|XP_002532823.1| glutathione s-transferase, putative [Ricinus communis] gi|223527414|gb|EEF29553.1| glutathione s-transferase, putative [Ricinus communis]	14.24	18.948	14.6	3	4	1	0.906	0.835	1.044	1.103	0.958	1.164	1.151		0.948		1.217		1.321		1.057		0.823		1.057		1.147		0.918		1.285		1.394		1.115		1.085		0.868		0.8
c105587_g1	gi|270383720|dbj|BAI53118.1| ribulose-1,5-bisphosphate carboxylase/oxygenase small subunit [Eucalyptus globulus]	20.359	6.3821	18.4	3	7	1
c105599_g1	gi|224092720|ref|XP_002334877.1| predicted protein [Populus trichocarpa] gi|222831911|gb|EEE70388.1| predicted protein [Populus trichocarpa]	6.7047	12.955	37.7	2	4	1	1.168	0.933	0.777	1.04	1.034	1.025	1.006	0.76026	1.015	0.071479	0.89	0.28128	1.115	0.0031362	1.338	0.058244	1.009	0.63574	0.885	0.2715	1.108	0.027264	1.331	0.063876	0.878	0.34964	1.099	0.0032049	1.319	0.166415	1.252	0.115438	1.503	0.070598	1.201	0.14356
c105607_g1	gi|460372096|ref|XP_004231869.1| PREDICTED: protein IRX15-like [Solanum lycopersicum]	19.547	21.504	17.2	3	3	3	1.096	1.002	1.003	0.897	1.076	0.916	0.834	0.081076	0.979	0.8094	0.818	0.077197	0.895	0.15898	0.894	0.170924	1.175	0.134559	0.982	0.73784	1.074	0.20042	1.073	0.2254	0.836	0.121483	0.914	0.28936	0.913	0.29916	1.094	0.173219	1.093	0.190617	0.999	0.9887
c105617_g2	gi|147783157|emb|CAN66374.1| hypothetical protein VITISV_043425 [Vitis vinifera]	51.293	23.186	7.1	3	3	3	1.082	0.97	0.837	1.083	0.936	1.087	1.157		0.996		1.001		1.116		1.294		0.861		0.865		0.965		1.118		1.005		1.121		1.299		1.115		1.293		1.159
c105643_g1	gi|460369258|ref|XP_004230480.1| PREDICTED: uncharacterized protein LOC101250254 [Solanum lycopersicum]	7.198	11.451	20.3	1	2	1
c105661_g1	gi|359496226|ref|XP_003635182.1| PREDICTED: pentatricopeptide repeat-containing protein At3g13160, mitochondrial-like [Vitis vinifera]	41.201	96.853	29.3	12	16	12	1.065	0.991	0.922	1.019	0.977	0.99	1.043	0.023159	1.029	0.10398	0.957	0.116756	1.028	0.053143	1.105	3.9103e-05	0.987	0.63504	0.917	4.2465e-06	0.986	0.56298	1.06	0.00095739	0.93	0.00082396	0.999	0.96522	1.074	0.0020002	1.075	2.4559e-05	1.155	7.6406e-09	1.075	0.00026256
c105679_g1	gi|359493612|ref|XP_003634635.1| PREDICTED: uncharacterized protein LOC100264164 [Vitis vinifera] gi|302142926|emb|CBI20221.3| unnamed protein product [Vitis vinifera]	30.433	56.379	26	6	10	6	0.942	0.987	0.907	0.948	1.235	0.971	0.768	3.7927e-05	0.976	0.6825	1.006	0.74916	0.96	0.27456	1.045	0.106504	1.272	0.00039796	1.311	0.00061765	1.251	0.00057729	1.362	1.67599e-05	1.031	0.3585	0.984	0.40158	1.071	0.041883	0.954	0.089382	1.039	0.102659	1.088	0.0148432
c105685_g1	gi|470146291|ref|XP_004308760.1| PREDICTED: uncharacterized protein LOC101311334 [Fragaria vesca subsp. vesca]	18.468	85.902	48.1	8	14	8	1.152	1.008	0.738	0.988	1.028	1.021	0.961	0.97702	0.968	0.78048	0.858	0.0029581	0.98	0.94926	1.339	4.2481e-06	1.007	0.71246	0.892	2.2969e-05	1.02	0.89436	1.393	1.8803e-06	0.886	0.000117914	1.013	0.63816	1.383	1.8398e-07	1.143	4.3979e-05	1.561	1.8628e-08	1.366	4.2347e-07
c105687_g1	gi|462407630|gb|EMJ12964.1| hypothetical protein PRUPE_ppa009599mg [Prunus persica]	6.8446	22.207	22.4	1	1	1	1.293	1.023	0.924	1.047	0.658	1.065	1.591		0.983		0.81		1.023		1.133		0.618		0.509		0.643		0.712		0.824		1.041		1.153		1.264		1.399		1.107
c105716_g1	gi|255537868|ref|XP_002509999.1| Ufm1-conjugating enzyme, putative [Ricinus communis] gi|223550700|gb|EEF52186.1| Ufm1-conjugating enzyme, putative [Ricinus communis]	19.606	29.942	23.6	4	7	4	0.992	0.982	0.977	0.978	1.048	1.006	0.933	0.7206	0.972	0.6853	0.986	0.72926	0.996	0.33824	1.001	0.53026	1.042	0.47386	1.056	0.46244	1.067	0.2223	1.073	0.38046	1.014	0.87802	1.024	0.74104	1.03	0.77528	1.01	0.4173	1.015	0.6562	1.005	0.9306
c105732_g1	gi|462402469|gb|EMJ08026.1| hypothetical protein PRUPE_ppa026294mg, partial [Prunus persica]	28.747	12.525	5.3	1	1	1	0.949	0.928	1.089	1.009	0.928	1.109	1.087		0.91		1.063		1.087		0.927		0.837		0.978		1		0.852		1.169		1.195		1.018		1.023		0.871		0.852
c105733_g1	gi|502176848|ref|XP_004515952.1| PREDICTED: uncharacterized protein LOC101506186 [Cicer arietinum]	11.511	16.895	20.2	2	4	2	0.912	0.958	0.991	1.041	0.878	1.238	1.186	0.167803	0.841	0.091518	1.141	0.180664	1.087	0.3261	1.05	0.53156	0.709	0.029039	0.963	0.64514	0.916	0.3278	0.886	0.22406	1.357	0.0196214	1.292	0.026516	1.249	0.038216	0.952	0.41634	0.92	0.24802	0.967	0.5749
c105738_g1	gi|297738378|emb|CBI27579.3| unnamed protein product [Vitis vinifera]	19.696	12.698	12.4	2	2	2	1.134	0.978	0.832	0.878	1.14	1.016	0.77		0.864		0.774		0.898		1.055		1.122		1.005		1.166		1.37		0.896		1.039		1.221		1.16		1.363		1.175
c105749_g1	gi|225430908|ref|XP_002276691.1| PREDICTED: putative RNA-binding protein Luc7-like 2 [Vitis vinifera] gi|297735244|emb|CBI17606.3| unnamed protein product [Vitis vinifera]	10.082	34.785	31	5	9	5	1.076	0.996	0.917	1.009	0.97	1.027	1.04	0.125476	0.982	0.92098	0.938	0.30214	1.013	0.45344	1.1	0.0112826	0.944	0.101	0.901	0.0186429	0.974	0.28346	1.058	0.4898	0.954	0.176762	1.031	0.4223	1.12	0.0029434	1.08	0.056381	1.173	0.00040472	1.086	0.023043
c105770_g1	gi|225441209|ref|XP_002266542.1| PREDICTED: uncharacterized protein LOC100257160 [Vitis vinifera] gi|297739954|emb|CBI30136.3| unnamed protein product [Vitis vinifera]	14.597	13.317	12.9	2	2	2	1.069	0.96	0.862	0.977	1.048	1.074	0.932	0.063362	0.91	0.0064366	0.914	0.0045597	1.018	0.145779	1.133	0.060425	0.976	0.32366	0.98	0.38016	1.092	0.047062	1.216	0.033362	1.005	0.6918	1.119	0.0074643	1.246	0.0199157	1.114	0.0062825	1.24	0.020238	1.114	0.083062
c105805_g1	gi|118484565|gb|ABK94156.1| unknown [Populus trichocarpa]	11.65	6.7075	48.5	7	11	1
c105809_g2	gi|71534920|gb|AAZ32864.1| coatomer protein complex subunit beta 2 [Medicago sativa]	10.704	6.8454	20.7	2	3	1	0.98	0.971	1.064	0.95	1.005	1.036	0.945		0.917		0.969		0.978		0.893		0.97		1.026		1.035		0.945		1.057		1.067		0.974		1.009		0.921		0.913
c105830_g2	gi|225429714|ref|XP_002281982.1| PREDICTED: copper transporter 5 [Vitis vinifera] gi|321496084|gb|ADW93919.1| copper transporter [Vitis vinifera]	8.6911	7.8251	19.5	1	1	1
c105891_g1	gi|20559|emb|CAA31663.1| hsp70 (AA 6 - 651) [Petunia x hybrida]	5.9524	26.881	52.5	1	5	1	0.939	1.034	1.001	0.989	1.125	0.953	0.879	0.0641	1.038	0.55522	1.053	0.56416	0.956	0.100502	0.988	0.94118	1.18	0.038319	1.198	0.042104	1.088	0.52236	1.124	0.054838	1.015	0.99466	0.922	0.055822	0.952	0.59004	0.908	0.062824	0.938	0.5984	1.033	0.082364
c105915_g1	gi|225444639|ref|XP_002276089.1| PREDICTED: 21 kDa protein-like [Vitis vinifera]	18.08	13.77	15.8	2	2	2	1.051	0.879	1.089	0.976	1.017	0.986	0.96		0.99		0.929		1.11		0.896		1.031		0.968		1.157		0.934		0.938		1.122		0.905		1.196		0.965		0.807
c105933_g1	gi|126894|sp|P19446.1|MDHG_CITLA RecName: Full=Malate dehydrogenase, glyoxysomal; Flags: Precursor gi|167284|gb|AAA33041.1| glyoxysomal malate dehydrogenase precursor (EC 1.1.1.37) [Citrullus lanatus subsp. vulgaris]	21.399	13.296	30.5	6	11	1	1.004	0.948	1.022	0.974	1	1.054	0.974	0.8326	0.924	0.72456	0.97	0.91484	1.027	0.85016	0.953	0.80556	0.949	0.77614	0.996	0.98754	1.055	0.425	0.978	0.88588	1.05	0.87578	1.112	0.60138	1.031	0.8921	1.059	0.83126	0.982	0.9532	0.928	0.65228
c105947_g1	gi|470120472|ref|XP_004296326.1| PREDICTED: cellulose synthase-like protein E1-like [Fragaria vesca subsp. vesca]	8.4524	7.2755	20	1	1	1	0.84	1.022	1.036	0.984	1.032	1.097	0.953		0.897		1.171		0.963		0.95		0.941		1.229		1.01		0.996		1.306		1.073		1.059		0.822		0.811		0.986
c105958_g1	gi|296086385|emb|CBI31974.3| unnamed protein product [Vitis vinifera]	9.4849	41.506	20.7	1	1	1
c105988_g1	gi|460365144|ref|XP_004228464.1| PREDICTED: protein CLP1 homolog [Solanum lycopersicum]	13.592	15.003	23.6	3	3	2	0.998	1.003	1.051	0.939	0.983	1.032	0.955	0.45516	0.91	0.067783	0.941	0.0039761	0.936	0.42054	0.893	0.0134351	0.953	0.47042	0.985	0.81668	0.98	0.82926	0.935	0.3101	1.034	0.3124	1.029	0.71732	0.982	0.56598	0.995	0.94748	0.95	0.052996	0.954	0.53858
c106008_g1_m.2279	Uncharacterized protein	10.793	7.9363	18.1	1	1	1	1.02	1.012	0.96	0.975	0.936	1.102	1.042		0.885		0.956		0.963		1.016		0.849		0.918		0.925		0.975		1.08		1.089		1.148		1.008		1.062		1.054
c106013_g1	gi|298204484|emb|CBI23759.3| unnamed protein product [Vitis vinifera]	5.8616	6.4565	19.2	1	1	1
c106051_g1	gi|225434441|ref|XP_002277656.1| PREDICTED: sorting nexin-2-like [Vitis vinifera]	17.431	22.868	37.4	5	6	3	1.001	1.022	0.99	0.954	1.025	1.007	0.931		0.947		0.953		0.933		0.964		1.018		1.024		1.003		1.035		1.006		0.985		1.017		0.979		1.011		1.032
c106073_g1	gi|502118573|ref|XP_004496331.1| PREDICTED: ATP synthase subunit d, mitochondrial-like [Cicer arietinum]	12.462	58.142	79.6	10	15	8	0.964	1.01	0.963	1.097	0.961	0.98	1.142	0.0028004	1.119	0.0107573	1.138	0.0060219	1.086	0.049863	1.139	0.037784	0.981	0.33524	0.997	0.59048	0.951	0.02024	0.998	0.170837	1.017	0.70168	0.97	0.2344	1.018	0.60258	0.954	0.1167	1.001	0.39612	1.049	0.64376
c106093_g1	gi|225442653|ref|XP_002279706.1| PREDICTED: uncharacterized protein LOC100258307 [Vitis vinifera]	20.184	9.6754	7.8	1	1	1
c106112_g2	gi|156070776|gb|ABU45190.1| unknown [Capsicum frutescens]	7.282	27.811	41.8	2	2	2	0.982	1.062	0.851	1.083	1.028	0.985	1.054		1.099		1.103		1.02		1.273		1.044		1.047		0.968		1.208		1.003		0.927		1.157		0.925		1.154		1.248
c106124_g1	gi|255575768|ref|XP_002528783.1| dynamin, putative [Ricinus communis] gi|223531786|gb|EEF33605.1| dynamin, putative [Ricinus communis]	4.493	6.5195	26.3	1	1	1
c106153_g1	gi|225437598|ref|XP_002271147.1| PREDICTED: nodal modulator 1 [Vitis vinifera] gi|297743995|emb|CBI36965.3| unnamed protein product [Vitis vinifera]	13.349	44.433	26	3	6	3	1.026	0.997	0.963	0.98	0.998	0.991	0.982	0.40612	0.989	0.8844	0.955	0.246	0.983	0.63546	1.018	0.33648	1.007	0.46502	0.973	0.99168	1.001	0.73474	1.036	0.160818	0.966	0.3085	0.994	0.71546	1.029	0.2916	1.029	0.67658	1.065	0.084597	1.035	0.24692
c106180_g1	gi|470117248|ref|XP_004294773.1| PREDICTED: UDP-glycosyltransferase 87A1-like [Fragaria vesca subsp. vesca]	36.073	66.209	25.6	6	9	6	1.034	0.961	0.912	1.033	0.92	1.063	1.123	0.030298	0.972	0.25602	0.999	0.33046	1.075	0.0025164	1.133	0.127964	0.865	0.022638	0.89	0.154737	0.957	0.74646	1.009	0.9288	1.028	0.123665	1.106	0.0074597	1.166	0.046385	1.076	0.041903	1.134	0.27274	1.054	0.7199
c106183_g1	gi|225442156|ref|XP_002275541.1| PREDICTED: 40S ribosomal protein S3-3 [Vitis vinifera] gi|297743020|emb|CBI35887.3| unnamed protein product [Vitis vinifera]	23.876	34.993	19.8	5	8	1	1.115	0.995	0.91	0.98	1.005	0.985	0.975	0.067016	0.995	0.7207	0.879	0.06054	0.985	0.086478	1.077	0.079699	1.02	0.27986	0.901	0.088844	1.01	0.33508	1.104	0.049483	0.883	0.071176	0.99	0.50504	1.082	0.089258	1.121	0.075544	1.225	0.037005	1.093	0.057615
c106186_g1	gi|255572716|ref|XP_002527291.1| ATP binding protein, putative [Ricinus communis] gi|223533384|gb|EEF35135.1| ATP binding protein, putative [Ricinus communis]	13.595	7.2554	9	1	2	1	0.854	1.057	1.262	0.955	0.952	0.942	1.003		1.014		1.118		0.904		0.757		1.011		1.115		0.901		0.754		1.103		0.891		0.746		0.808		0.677		0.838
c106187_g2_m.2362	Uncharacterized protein	14.44	27.023	18	1	1	1	1.107	0.907	0.95	1.014	0.962	1.054	1.054		0.962		0.916		1.118		1.067		0.913		0.869		1.061		1.013		0.952		1.162		1.109		1.221		1.165		0.955
c106282_g1	gi|161789848|gb|ABX79672.1| glutamine synthetase [Camellia sinensis]	7.8077	7.061	13.9	1	2	1	1.034	0.939	0.875	1.027	1.071	1.041	0.959	0.27492	0.987	0.86568	0.993	0.92158	1.094	0.081101	1.174	0.116161	1.029	0.7189	1.036	0.59636	1.141	0.035696	1.224	0.073859	1.007	0.94268	1.109	0.28734	1.19	0.19658	1.101	0.24468	1.182	0.17484	1.073	0.36526
c106288_g1	gi|462396762|gb|EMJ02561.1| hypothetical protein PRUPE_ppa012086mg [Prunus persica]	3.1767	19.203	75	2	3	2	1.021	1.013	1.023	0.953	1.016	0.974	0.938	0.50374	0.978	0.84416	0.933	0.51974	0.941	0.5309	0.932	0.46136	1.043	0.54402	0.995	0.92016	1.003	0.90594	0.993	0.71948	0.954	0.57508	0.962	0.58564	0.952	0.48348	1.008	0.8777	0.998	0.95752	0.99	0.7027
c106297_g1	gi|225456424|ref|XP_002284270.1| PREDICTED: mitochondrial import inner membrane translocase subunit Tim8 [Vitis vinifera] gi|297734470|emb|CBI15717.3| unnamed protein product [Vitis vinifera]	8.6289	42.648	43.4	3	3	3	0.943	0.904	0.839	1.197	1.047	1.058	1.143		1.131		1.269		1.324		1.427		0.99		1.11		1.158		1.248		1.122		1.17		1.261		1.043		1.124		1.077
c106316_g2	gi|225462507|ref|XP_002269087.1| PREDICTED: protein SRG1 [Vitis vinifera] gi|297740615|emb|CBI30797.3| unnamed protein product [Vitis vinifera]	41.315	29.315	11.6	4	4	4	0.973	1.026	0.984	1.008	0.99	0.98	1.018	0.31586	1.029	0.25652	1.036	0.91196	0.982	0.788	1.024	0.93598	1.01	0.89864	1.017	0.52478	0.965	0.50626	1.006	0.43384	1.007	0.54154	0.955	0.48972	0.996	0.42452	0.948	0.92396	0.989	0.96906	1.043	0.87548
c106380_g1	gi|462417457|gb|EMJ22194.1| hypothetical protein PRUPE_ppa005774mg [Prunus persica]	46.217	159.62	34.8	11	22	10	1.071	0.897	0.979	1.023	1.144	0.862	0.894	0.000101479	1.187	0.000155933	0.955	0.0187449	1.14	0.00079594	1.045	0.8314	1.327	2.4772e-10	1.068	0.0144648	1.275	1.0426e-09	1.169	4.3561e-05	0.805	7.1405e-09	0.961	0.53068	0.88	0.00023929	1.194	4.2508e-08	1.094	0.0092798	0.916	0.00125694
c106403_g1	gi|22857912|gb|AAL91666.1| pollen specific actin-depolymerizing factor 1 [Nicotiana tabacum]	15.656	6.8689	7.4	1	1	1	0.984	0.999	1.323	0.812	0.8	1.121	1.015		0.724		0.825		0.813		0.614		0.714		0.813		0.801		0.605		1.139		1.122		0.847		0.985		0.744		0.755
c106433_g1	gi|225456291|ref|XP_002279916.1| PREDICTED: conserved oligomeric Golgi complex subunit 2 [Vitis vinifera] gi|297734402|emb|CBI15649.3| unnamed protein product [Vitis vinifera]	16.285	26.735	31	4	4	4	1.044	0.936	0.933	0.975	1.051	1.053	0.928	0.109099	0.926	0.148943	0.934	0.28362	1.042	0.3433	1.045	0.29722	0.998	0.91164	1.007	0.8823	1.123	0.021277	1.126	0.0146221	1.009	0.85406	1.125	0.04806	1.129	0.040718	1.115	0.126099	1.119	0.11532	1.003	0.88842
c106445_g1	gi|242037191|ref|XP_002465990.1| hypothetical protein SORBIDRAFT_01g049670 [Sorghum bicolor] gi|241919844|gb|EER92988.1| hypothetical protein SORBIDRAFT_01g049670 [Sorghum bicolor]	8.3896	29.939	57.7	4	6	4	0.954	0.952	0.845	1.101	1.057	1.057	1.042	0.082421	1.042	0.31526	1.154	0.0064418	1.157	0.041116	1.303	8.3128e-05	1	0.33864	1.108	0.142755	1.11	0.3671	1.251	0.00102086	1.108	0.024304	1.11	0.1242	1.251	0.00015967	1.002	0.8483	1.129	0.0103436	1.127	0.087424
c106446_g2	gi|255539136|ref|XP_002510633.1| scythe/bat3, putative [Ricinus communis] gi|223551334|gb|EEF52820.1| scythe/bat3, putative [Ricinus communis]	15.701	7.1879	7.7	1	1	1	0.794	0.884	1.203	0.988	1.018	1.132	0.971		0.873		1.244		1.118		0.821		0.899		1.282		1.152		0.846		1.426		1.281		0.941		0.898		0.66		0.735
c106448_g3	gi|460376526|ref|XP_004234049.1| PREDICTED: cysteine-rich repeat secretory protein 3-like [Solanum lycopersicum]	18.723	46.565	15.4	2	2	2	0.938	0.834	1.072	1.127	0.988	1.042	1.141		1.082		1.201		1.351		1.051		0.948		1.053		1.185		0.922		1.111		1.249		0.972		1.125		0.875		0.778
c106472_g1	gi|225440482|ref|XP_002273139.1| PREDICTED: aldo-keto reductase family 4 member C9 [Vitis vinifera] gi|297740312|emb|CBI30494.3| unnamed protein product [Vitis vinifera]	35.222	10.435	3.1	1	1	1
c106473_g1	gi|441482370|gb|AGC39176.1| thaumatin-like protein [Actinidia chinensis]	24.414	59.221	24	4	6	4	0.654	0.608	1.923	1.179	0.685	1.059	1.721	0.00095773	1.113	0.065276	1.803	0.0020359	1.939	0.0021843	0.613	0.086215	0.647	0.00108482	1.047	0.83876	1.127	0.84708	0.356	0.044541	1.619	0.0035755	1.742	0.0039799	0.551	0.098481	1.076	0.74528	0.34	0.0111772	0.316	0.0104848
c106486_g1	gi|462403151|gb|EMJ08708.1| hypothetical protein PRUPE_ppa013816mg [Prunus persica]	5.2309	-2	22.9	1	1	1	0.929	0.962	1.099	1.152	0.953	0.909	1.209		1.267		1.24		1.198		1.048		1.048		1.026		0.991		0.867		0.978		0.945		0.827		0.966		0.845		0.875
c106497_g1	gi|462411032|gb|EMJ16081.1| hypothetical protein PRUPE_ppa022687mg [Prunus persica]	7.6727	6.557	13.4	1	1	1	1.02	1.051	0.92	0.92	1.016	1.072	0.906		0.858		0.902		0.875		1		0.948		0.996		0.967		1.104		1.051		1.02		1.165		0.971		1.109		1.142
c106511_g1	gi|255578949|ref|XP_002530327.1| conserved hypothetical protein [Ricinus communis] gi|223530131|gb|EEF32043.1| conserved hypothetical protein [Ricinus communis]	7.3912	12.836	37.9	2	2	2	1.037	1.059	1.017	0.874	0.883	1.146	0.99		0.763		0.843		0.825		0.859		0.771		0.851		0.834		0.868		1.105		1.082		1.127		0.979		1.02		1.041
c106534_g1	gi|297805718|ref|XP_002870743.1| predicted protein [Arabidopsis lyrata subsp. lyrata] gi|297316579|gb|EFH47002.1| predicted protein [Arabidopsis lyrata subsp. lyrata]	5.2647	12.921	39.1	1	1	1
c106551_g2	gi|357490923|ref|XP_003615749.1| NBS-LRR resistance protein [Medicago truncatula] gi|355517084|gb|AES98707.1| NBS-LRR resistance protein [Medicago truncatula]	10.621	6.1397	14	1	2	1	0.948	1	1.127	0.985	0.987	0.961	0.998	0.93024	1.025	0.59058	1.039	0.46442	0.985	0.29418	0.874	0.098559	1.027	0.60158	1.041	0.48158	0.987	0.63254	0.876	0.116164	1.014	0.82482	0.961	0.38908	0.853	0.106378	0.948	0.3204	0.841	0.100518	0.887	0.115304
c106580_g1	gi|226507438|ref|NP_001148310.1| calmodulin [Zea mays] gi|170096224|ref|XP_001879332.1| predicted protein [Laccaria bicolor S238N-H82] gi|299739009|ref|XP_001834963.2| calmodulin [Coprinopsis cinerea okayama7#130] gi|164645700|gb|EDR09947.1| predicted protein [Laccaria bicolor S238N-H82] gi|195617410|gb|ACG30535.1| calmodulin [Zea mays] gi|298403579|gb|EAU86845.2| calmodulin [Coprinopsis cinerea …	15.58	11.796	17.4	3	7	2	0.924	1.018	1.051	1.067	0.875	1.054	1.219	0.0030842	1.012	0.79914	1.155	0.00180448	1.048	0.078925	1.015	0.9768	0.83	0.0130752	0.947	0.116102	0.86	0.0098034	0.833	0.0029763	1.141	0.064978	1.035	0.184558	1.003	0.78508	0.908	0.0077614	0.879	0.00162057	0.969	0.077643
c106590_g1	gi|459649445|gb|AGG76001.1| annexin AnxGb5 [Gossypium barbadense]	35.859	111.34	35.5	10	14	10	0.912	1.131	1.031	0.807	1.244	0.836	0.649	1.86429e-12	0.965	0.62662	0.885	0.0059824	0.714	9.3051e-11	0.783	5.2477e-07	1.488	5.32863e-12	1.364	6.69054e-12	1.1	0.00077825	1.207	1.1586e-07	0.917	0.023245	0.739	3.2843e-10	0.811	2.0933e-06	0.806	9.1773e-10	0.885	0.000178164	1.097	0.00036327
c106594_g1	gi|359492084|ref|XP_002284740.2| PREDICTED: uncharacterized protein LOC100254082 [Vitis vinifera] gi|147804669|emb|CAN73522.1| hypothetical protein VITISV_004987 [Vitis vinifera]	24.658	12.426	8.6	1	1	1	1.172	1.07	0.856	0.917	1.071	0.895	0.856		1.025		0.782		0.857		1.071		1.197		0.914		1.001		1.251		0.764		0.836		1.046		1.095		1.369		1.25
c106621_g1	gi|157267420|gb|ABV26426.1| light-harvesting chlorophyll a/b-binding protein [Camellia sinensis]	7.4835	23.865	23.6	2	2	2	1.054	0.949	0.846	1.118	0.9	1.131	1.242	0.21592	0.989	0.92664	1.061	0.68702	1.178	0.30648	1.322	0.166784	0.796	0.0187016	0.854	0.151537	0.948	0.23432	1.064	0.32412	1.073	0.39874	1.192	0.044178	1.337	0.029237	1.111	0.28146	1.246	0.115976	1.122	0.164278
c106629_g2	gi|225425041|ref|XP_002270620.1| PREDICTED: uridine-cytidine kinase C [Vitis vinifera] gi|297738236|emb|CBI27437.3| unnamed protein product [Vitis vinifera]	2.9934	6.3842	34.6	1	1	1	0.993	1.086	0.865	0.992	1.037	1.021	0.957		0.972		0.999		0.913		1.147		1.016		1.044		0.955		1.199		1.028		0.94		1.18		0.914		1.148		1.255
c106631_g1	gi|296089612|emb|CBI39431.3| unnamed protein product [Vitis vinifera]	21.968	146.43	56.3	9	15	8	1.026	1.001	0.965	1.04	0.963	0.973	1.08	0.080343	1.069	0.110496	1.014	0.64002	1.039	0.82618	1.078	0.143543	0.99	0.84018	0.939	0.0151574	0.962	0.22248	0.998	0.57368	0.948	0.04666	0.972	0.27116	1.008	0.75942	1.025	0.90472	1.063	0.064343	1.037	0.3321
c106674_g1	gi|255584655|ref|XP_002533050.1| conserved hypothetical protein [Ricinus communis] gi|223527148|gb|EEF29320.1| conserved hypothetical protein [Ricinus communis]	8.7989	6.9233	15.2	1	1	1
c106703_g1	gi|225435271|ref|XP_002285035.1| PREDICTED: protein transport protein Sec61 subunit beta [Vitis vinifera]	10.967	98.746	40.7	3	14	3	1.093	0.989	0.792	1.024	1.078	1.003	0.95	0.150184	1.021	0.4148	0.937	0.033797	1.035	0.143219	1.293	5.3062e-08	1.075	0.033735	0.986	0.44718	1.09	0.00061849	1.361	2.3343e-10	0.918	0.0079575	1.014	0.74338	1.266	2.1015e-06	1.105	1.56738e-05	1.38	1.46e-11	1.249	1.2485e-07
c106711_g1	gi|225431922|ref|XP_002276956.1| PREDICTED: DNA-directed RNA polymerase II subunit RPB9 [Vitis vinifera] gi|147769002|emb|CAN66735.1| hypothetical protein VITISV_024186 [Vitis vinifera] gi|296083263|emb|CBI22899.3| unnamed protein product [Vitis vinifera]	10.615	79.448	66.7	6	9	6	1.02	0.968	1.053	0.987	0.965	0.999	1.023	0.5332	0.988	0.5265	0.968	0.2416	1.02	0.61876	0.937	0.036402	0.966	0.99828	0.946	0.46284	0.997	0.89258	0.916	0.047538	0.979	0.45404	1.032	0.8887	0.949	0.042859	1.054	0.40874	0.969	0.20436	0.919	0.045883
c106712_g2	gi|225436831|ref|XP_002270535.1| PREDICTED: U3 small nucleolar RNA-associated protein 15 homolog [Vitis vinifera]	52.204	102.59	10.7	3	4	3	1.003	0.984	0.847	1.046	1.043	1.008	1.003	0.32022	1.038	0.26234	1.043	0.29028	1.063	0.068804	1.235	0.0022156	1.035	0.77388	1.04	0.80784	1.06	0.115179	1.231	0.00090096	1.005	0.98848	1.024	0.22642	1.19	0.00159666	1.019	0.27348	1.184	0.0024774	1.162	0.00111755
c106727_g1	gi|255574345|ref|XP_002528086.1| Protein SIS1, putative [Ricinus communis] gi|223532475|gb|EEF34265.1| Protein SIS1, putative [Ricinus communis]	21.544	44.591	18	3	4	3	1.06	0.979	0.906	1.012	1.019	0.994	0.993	0.72858	1.018	0.84904	0.955	0.29492	1.034	0.47348	1.117	0.046144	1.025	0.91568	0.961	0.24344	1.041	0.05278	1.125	0.0060357	0.938	0.35678	1.015	0.32282	1.097	0.031078	1.083	0.057717	1.17	0.0094975	1.081	0.028762
c106744_g1	gi|4102725|gb|AAD10238.1| TATA-box binding protein [Phaseolus vulgaris]	20.06	5.8878	5.6	1	1	1
c106761_g1_m.2621	Uncharacterized protein	24.803	6.1464	4	1	1	1	1.106	0.937	0.895	0.91	1.076	1.064	0.846		0.855		0.823		0.971		1.017		1.011		0.973		1.148		1.202		0.962		1.136		1.189		1.18		1.236		1.047
c106801_g1	gi|378405612|gb|AFB82645.1| quinone oxidoreductase [Camellia sinensis]	7.4656	11.545	32.8	2	2	2
c106864_g1	gi|388516033|gb|AFK46078.1| unknown [Lotus japonicus]	10.72	54.429	36.7	4	8	2	1.081	0.944	0.986	0.938	1.066	0.963	0.88	0.0137551	0.974	0.39046	0.868	0.0128765	0.994	0.6655	0.951	0.080025	1.107	0.068477	0.986	0.7248	1.129	0.0045552	1.081	0.029822	0.891	0.056759	1.02	0.46212	0.977	0.53538	1.145	0.0052955	1.096	0.027939	0.957	0.0149025
c106880_g2	gi|11558417|emb|CAC17793.1| endochitinase [Nicotiana sylvestris]	28.257	121.79	20.8	4	5	4	1.203	1.097	0.968	1.109	0.556	1.076	1.995	7.602e-05	1.031	0.3778	0.922	0.32498	1.011	0.52744	1.146	0.037176	0.517	1.51592e-05	0.462	2.2465e-06	0.507	2.0028e-06	0.574	5.7663e-05	0.894	0.024761	0.981	0.60148	1.112	0.04014	1.097	0.030842	1.243	0.00187792	1.133	0.0140987
c106893_g1	gi|225466053|ref|XP_002263278.1| PREDICTED: 21 kDa protein [Vitis vinifera] gi|7406663|emb|CAB85625.1| putative ripening-related protein [Vitis vinifera] gi|147860756|emb|CAN79279.1| hypothetical protein VITISV_005237 [Vitis vinifera] gi|296084181|emb|CBI24569.3| unnamed protein product [Vitis vinifera] gi|433021747|gb|AGB13718.1| putative pectin methylesterase inhibitor [Vitis vinifera]	18.196	73.148	27.7	4	5	4	0.849	0.965	1.234	0.855	0.963	1.187	0.888	0.0094249	0.72	3.0487e-07	1.007	0.35748	0.886	0.050501	0.693	1.3091e-06	0.811	2.0574e-06	1.134	0.00159858	0.998	0.78738	0.78	1.76672e-05	1.398	8.1445e-08	1.23	5.5653e-05	0.962	0.099895	0.88	0.0136354	0.688	5.6067e-07	0.782	5.8928e-05
c106895_g1	gi|462420579|gb|EMJ24842.1| hypothetical protein PRUPE_ppa012710mg [Prunus persica]	17.03	81.078	10.2	1	2	1	0.795	1.243	1.761	0.658	0.861	0.741	0.764		0.888		0.828		0.529		0.374		1.162		1.083		0.693		0.489		0.932		0.596		0.421		0.64		0.451		0.706
c106901_g3	gi|255574159|ref|XP_002527995.1| proteasome subunit beta type 6,9, putative [Ricinus communis] gi|223532621|gb|EEF34407.1| proteasome subunit beta type 6,9, putative [Ricinus communis]	17.529	194.97	55.8	9	25	9	0.931	0.995	1.026	1.117	1	0.961	1.117	4.9743e-08	1.162	3.8876e-11	1.2	9.15934e-14	1.123	7.0195e-08	1.089	1.1855e-06	1.041	0.0087804	1.074	2.1139e-05	1.005	0.74578	0.975	0.3592	1.032	0.07076	0.966	0.029962	0.937	0.00094342	0.936	0.000195755	0.907	9.2385e-07	0.97	0.24432
c106914_g1	gi|224113229|ref|XP_002316429.1| predicted protein [Populus trichocarpa] gi|118481972|gb|ABK92917.1| unknown [Populus trichocarpa] gi|222865469|gb|EEF02600.1| predicted protein [Populus trichocarpa]	14.937	6.2929	7.4	1	1	1	0.847	1.047	1.101	0.935	1.014	1.071	0.922		0.873		1.104		0.893		0.849		0.947		1.197		0.968		0.921		1.264		1.023		0.973		0.809		0.769		0.951
c106922_g1	gi|225468320|ref|XP_002271482.1| PREDICTED: 50S ribosomal protein L12, chloroplastic-like [Vitis vinifera]	18.097	50.162	25	5	5	5	0.929	0.993	1.034	1.092	0.937	1.001	1.165	0.00084076	1.091	0.0174033	1.175	0.00108249	1.1	0.0056187	1.056	0.0191433	0.936	0.044179	1.009	0.55172	0.944	0.084141	0.906	0.0072557	1.078	0.033118	1.008	0.52868	0.968	0.51754	0.936	0.057681	0.898	0.0083181	0.96	0.15936
c106930_g1	gi|147795382|emb|CAN74233.1| hypothetical protein VITISV_040224 [Vitis vinifera]	9.3552	15.967	15.3	1	1	1
c106935_g1	gi|255538894|ref|XP_002510512.1| Myosin heavy chain, striated muscle, putative [Ricinus communis] gi|223551213|gb|EEF52699.1| Myosin heavy chain, striated muscle, putative [Ricinus communis]	30.899	11.553	7.3	2	2	2	1.009	0.975	1.073	1.156	0.91	0.88	1.27		1.314		1.146		1.186		1.077		1.034		0.902		0.933		0.848		0.872		0.903		0.82		1.035		0.94		0.909
c106952_g1	gi|225431667|ref|XP_002263740.1| PREDICTED: serine/threonine-protein phosphatase 7 [Vitis vinifera]	16.668	6.992	6.8	1	1	1
c106959_g1	gi|255560015|ref|XP_002521026.1| AP-1 complex subunit gamma-2, putative [Ricinus communis] gi|223539863|gb|EEF41443.1| AP-1 complex subunit gamma-2, putative [Ricinus communis]	12.728	10.473	20.5	2	2	2
c106960_g1	gi|255560908|ref|XP_002521467.1| conserved hypothetical protein [Ricinus communis] gi|223539366|gb|EEF40957.1| conserved hypothetical protein [Ricinus communis]	12.694	11.783	9.5	1	1	1	1.063	1.052	0.995	0.952	0.958	0.982	0.994		0.969		0.896		0.905		0.957		0.976		0.901		0.911		0.963		0.924		0.933		0.987		1.01		1.068		1.057
c106982_g1	gi|460401621|ref|XP_004246316.1| PREDICTED: regulatory-associated protein of TOR 1-like [Solanum lycopersicum]	21.642	5.919	7.1	1	1	1
c107013_g1	gi|297745817|emb|CBI15873.3| unnamed protein product [Vitis vinifera]	20.209	6.7965	5.2	1	2	1	1.08	0.965	0.96	1.017	1.01	0.96	1.007	0.87118	1.059	0.199122	0.942	0.126038	1.054	0.1769	1.059	0.35696	1.052	0.34134	0.935	0.187844	1.047	0.34608	1.052	0.46068	0.889	0.022096	0.995	0.82818	1	0.98834	1.119	0.0048576	1.125	0.10502	1.005	0.90874
c107021_g1	gi|359475686|ref|XP_003631731.1| PREDICTED: reticuline oxidase-like protein-like [Vitis vinifera]	9.7461	12.478	22.1	2	2	2	0.894	1.049	1.072	0.951	1.083	0.954	0.878	0.057022	0.997	0.97064	1.064	0.3533	0.907	0.103822	0.887	0.143335	1.135	0.130823	1.211	0.034682	1.032	0.127336	1.01	0.8246	1.067	0.43888	0.909	0.21328	0.89	0.2113	0.852	0.053459	0.834	0.079917	0.979	0.63084
c107021_g2	gi|224056797|ref|XP_002299028.1| predicted protein [Populus trichocarpa] gi|222846286|gb|EEE83833.1| predicted protein [Populus trichocarpa]	21.855	5.9238	5.9	1	1	1	0.986	0.907	1.163	0.839	1.045	1.069	0.803		0.785		0.851		0.925		0.721		0.978		1.06		1.152		0.899		1.084		1.179		0.919		1.087		0.848		0.78
c107040_g1	gi|225432108|ref|XP_002262955.1| PREDICTED: uncharacterized protein LOC100251180 [Vitis vinifera]	28.771	65.056	23.6	5	6	5	1.04	0.879	1.046	0.979	1.079	0.965	0.907	0.0164582	1.015	0.82606	0.941	0.045283	1.114	0.20702	0.936	0.39194	1.118	0.115321	1.037	0.3115	1.228	0.022977	1.032	0.46516	0.928	0.24406	1.098	0.44022	0.923	0.43286	1.183	0.04596	0.994	0.86136	0.84	0.139561
c107058_g1	gi|296089154|emb|CBI38857.3| unnamed protein product [Vitis vinifera]	34.833	68.107	24.7	5	9	5	1.015	0.977	0.854	1.106	1.032	0.983	1.072	0.63904	1.125	0.100102	1.09	0.27844	1.132	0.126958	1.295	0.0192189	1.05	0.186422	1.017	0.51084	1.056	0.24076	1.208	0.029778	0.968	0.2245	1.006	0.79626	1.151	0.117722	1.039	0.32152	1.189	0.054783	1.144	0.087803
c107084_g1	gi|359492859|ref|XP_003634473.1| PREDICTED: uncharacterized protein LOC100855338 [Vitis vinifera]	5.2008	5.8289	17	1	1	1	0.854	1.027	1.098	1.085	0.933	1.019	1.163		1.065		1.27		1.056		0.988		0.916		1.093		0.908		0.85		1.193		0.992		0.928		0.832		0.778		0.935
c107103_g1	gi|31580853|dbj|BAC77531.1| plasma membrane H+-ATPase [Sesbania rostrata]	20.445	6.7932	15.2	3	6	1
c107113_g2_m.2777	Uncharacterized protein	14.185	16.462	26.4	3	3	3	1.018	0.97	0.885	0.988	1.064	1.066	0.929	0.101978	0.927	0.22968	0.971	0.20562	1.019	0.74888	1.116	0.024764	0.998	0.96196	1.045	0.26022	1.097	0.23392	1.202	0.025799	1.047	0.41856	1.099	0.28692	1.205	0.062581	1.049	0.44738	1.15	0.023804	1.096	0.24396
c107121_g1	gi|297737995|emb|CBI27196.3| unnamed protein product [Vitis vinifera]	10.748	7.3272	21.9	1	1	1
c107131_g1	gi|147774958|emb|CAN72630.1| hypothetical protein VITISV_010378 [Vitis vinifera]	18.169	40.238	25.1	3	5	3	0.992	0.975	0.923	1.037	1.028	1.002	1.009	0.7381	1.035	0.2582	1.045	0.89926	1.064	0.174084	1.124	0.104843	1.026	0.128845	1.036	0.7442	1.054	0.10086	1.114	0.065181	1.01	0.60888	1.028	0.54864	1.086	0.28818	1.017	0.43124	1.075	0.28152	1.056	0.60318
c107151_g1	gi|462398005|gb|EMJ03673.1| hypothetical protein PRUPE_ppa010268mg [Prunus persica]	25.793	13.104	14.1	2	2	2
c107157_g1	gi|225450691|ref|XP_002283241.1| PREDICTED: uncharacterized protein LOC100263080 [Vitis vinifera] gi|296089728|emb|CBI39547.3| unnamed protein product [Vitis vinifera]	15.318	6.8024	7.1	1	1	1	0.873	0.968	0.995	1.237	0.981	0.946	1.261		1.308		1.417		1.278		1.243		1.037		1.124		1.013		0.986		1.084		0.977		0.951		0.902		0.877		0.973
c107234_g1	gi|225435122|ref|XP_002284552.1| PREDICTED: calcium-transporting ATPase 4, endoplasmic reticulum-type-like [Vitis vinifera]	15.318	22.522	21.5	3	4	3	0.996	1.035	0.977	1.046	1.036	0.971	1.01	0.92276	1.077	0.150776	1.05	0.30876	1.011	0.99866	1.071	0.157581	1.067	0.1128	1.04	0.134619	1.001	0.8997	1.06	0.102037	0.975	0.36234	0.938	0.100301	0.994	0.80476	0.962	0.110424	1.019	0.3908	1.059	0.088855
c107262_g3	gi|159466892|ref|XP_001691632.1| beta subunit of mitochondrial ATP synthase [Chlamydomonas reinhardtii] gi|584796|sp|P38482.1|ATPBM_CHLRE RecName: Full=ATP synthase subunit beta, mitochondrial; Flags: Precursor gi|18123|emb|CAA43808.1| H(+)-transporting ATP synthase [Chlamydomonas reinhardtii] gi|158278978|gb|EDP04740.1| beta subunit of mitochondrial ATP synthase [Chlamydomonas reinhardtii]	49.351	23.919	14.2	5	24	0
c107276_g1	gi|460393434|ref|XP_004242314.1| PREDICTED: uncharacterized protein LOC101246936 [Solanum lycopersicum]	8.2002	10.314	18.2	1	1	1	1.172	0.892	0.92	0.949	0.983	1.076	0.965		0.882		0.81		1.064		1.032		0.914		0.839		1.102		1.068		0.918		1.206		1.17		1.314		1.274		0.97
c107294_g1	gi|225435774|ref|XP_002285731.1| PREDICTED: uncharacterized protein LOC100267227 isoform 2 [Vitis vinifera]	18.004	7.7031	7.4	1	1	1	0.896	0.918	1.104	1.092	1.056	0.934	1.034		1.169		1.219		1.19		0.989		1.131		1.179		1.15		0.957		1.042		1.017		0.846		0.976		0.812		0.832
c107297_g1	gi|297741865|emb|CBI33245.3| unnamed protein product [Vitis vinifera]	21.966	6.9912	7.1	1	1	1
c107321_g2	gi|224089274|ref|XP_002308671.1| predicted protein [Populus trichocarpa] gi|222854647|gb|EEE92194.1| predicted protein [Populus trichocarpa]	56.431	7.2779	2.2	1	1	1	1.069	1.045	0.965	0.939	0.996	0.983	0.943		0.955		0.878		0.899		0.973		1.013		0.932		0.953		1.032		0.92		0.941		1.019		1.023		1.108		1.083
c107325_g1	gi|21886603|emb|CAC84116.1| peptidylprolyl isomerase (cyclophilin) [Betula pendula]	16.26	5.8241	39.7	4	11	1
c107330_g1	gi|225453329|ref|XP_002270593.1| PREDICTED: tubulin-specific chaperone A [Vitis vinifera] gi|147854591|emb|CAN82778.1| hypothetical protein VITISV_011414 [Vitis vinifera] gi|297734639|emb|CBI16690.3| unnamed protein product [Vitis vinifera]	12.744	30.917	25	4	6	4	0.94	0.979	0.976	1.134	0.935	1.026	1.213	2.4016e-05	1.105	0.00096147	1.206	0.0029212	1.158	0.00130229	1.162	0.000120086	0.911	0.0021394	0.995	0.43466	0.955	0.174084	0.958	0.7008	1.091	0.25336	1.048	0.25236	1.051	0.0166569	0.96	0.78068	0.963	0.61642	1.003	0.33278
c107332_g2	gi|462396342|gb|EMJ02141.1| hypothetical protein PRUPE_ppa001398mg [Prunus persica]	38.578	17.056	16.2	5	7	2	1.023	1.016	1.1	1.005	0.892	0.976	1.127		1.03		0.982		0.989		0.914		0.914		0.872		0.878		0.811		0.954		0.961		0.887		1.007		0.93		0.924
c107371_g1	gi|225452053|ref|XP_002283918.1| PREDICTED: 40S ribosomal protein S7 [Vitis vinifera] gi|147841343|emb|CAN60178.1| hypothetical protein VITISV_011364 [Vitis vinifera]	6.8238	47.705	50.8	4	6	4	1	1.016	0.839	1.126	1.027	0.975	1.096	0.005781	1.155	0.00095895	1.126	0.016616	1.108	0.0088609	1.342	1.6238e-06	1.053	0.094124	1.027	0.79784	1.011	0.799	1.224	1.8989e-06	0.975	0.43064	0.96	0.091796	1.162	2.2273e-05	0.984	0.8958	1.192	0.00030056	1.211	8.5027e-07
c107378_g2	gi|297744147|emb|CBI37117.3| unnamed protein product [Vitis vinifera]	5.1939	5.983	18.2	1	1	1	1.03	1.011	1.015	0.987	0.968	0.991	1.02		0.996		0.958		0.976		0.972		0.977		0.94		0.957		0.954		0.962		0.98		0.976		1.019		1.015		0.996
c107415_g1	gi|462405590|gb|EMJ11054.1| hypothetical protein PRUPE_ppa014835mg [Prunus persica]	15.079	5.9393	6	1	1	1	0.823	1.052	1.148	0.905	0.913	1.189	0.991		0.761		1.1		0.86		0.788		0.768		1.109		0.868		0.795		1.445		1.13		1.036		0.782		0.717		0.916
c107425_g1	gi|225456390|ref|XP_002280389.1| PREDICTED: SWI/SNF complex subunit SWI3A [Vitis vinifera] gi|297734457|emb|CBI15704.3| unnamed protein product [Vitis vinifera]	45.927	29.94	9	4	5	4	0.937	0.97	1.06	1.038	0.97	1.015	1.07	0.199118	1.023	0.70338	1.108	0.0295	1.07	0.92574	0.979	0.33038	0.956	0.2094	1.035	0.12212	1	0.34628	0.915	0.041315	1.083	0.0166432	1.046	0.84282	0.958	0.160562	0.966	0.07968	0.884	0.008024	0.915	0.35182
c107450_g1	gi|168039659|ref|XP_001772314.1| predicted protein [Physcomitrella patens subsp. patens] gi|162676301|gb|EDQ62785.1| predicted protein [Physcomitrella patens subsp. patens]	25.723	17.251	10.4	3	3	3	0.806	1.209	1.284	0.814	0.793	1.142	1.026	0.95014	0.713	0.27696	1.01	0.9821	0.673	0.2974	0.634	0.46964	0.694	0.22878	0.984	0.96802	0.656	0.26214	0.618	0.44766	1.417	0.25948	0.945	0.74616	0.889	0.79692	0.667	0.28454	0.628	0.46156	0.942	0.89742
c107457_g1	gi|297737166|emb|CBI26367.3| unnamed protein product [Vitis vinifera]	7.0424	15.79	40.3	3	4	2	1.093	0.953	0.734	0.979	0.978	1.255	1.001	0.99358	0.78	0.21274	0.896	0.56708	1.027	0.88724	1.334	0.44966	0.779	0.0068438	0.895	0.25112	1.026	0.71748	1.332	0.37566	1.148	0.145062	1.317	0.032981	1.71	0.136582	1.147	0.25482	1.489	0.25274	1.298	0.42688
c107463_g1	gi|225451038|ref|XP_002284939.1| PREDICTED: UPF0603 protein At1g54780, chloroplastic [Vitis vinifera] gi|296088289|emb|CBI36734.3| unnamed protein product [Vitis vinifera]	31.71	8.1798	5.9	1	1	1
c107481_g1	gi|225436055|ref|XP_002276040.1| PREDICTED: uncharacterized protein LOC100263294 [Vitis vinifera]	40.803	114.97	30.7	11	19	10	1.005	0.995	1.01	0.997	1.024	1.006	0.974	0.66862	0.991	0.7231	0.992	0.82852	1.002	0.6016	0.987	0.63978	1.018	0.43232	1.019	0.85578	1.029	0.27928	1.014	0.95784	1.001	0.5775	1.011	0.91522	0.996	0.41232	1.01	0.44844	0.995	0.82312	0.985	0.26204
c107492_g1	gi|224129402|ref|XP_002328708.1| predicted protein [Populus trichocarpa] gi|222839006|gb|EEE77357.1| predicted protein [Populus trichocarpa]	15.218	62.831	48.1	7	10	7	1.108	0.966	0.76	0.951	1.041	1.106	0.914	0.026118	0.86	0.00032462	0.858	0.00030241	0.984	0.84032	1.251	9.6828e-07	0.941	0.018563	0.94	0.025041	1.078	0.0028194	1.37	6.9231e-09	0.998	0.67256	1.145	2.1293e-05	1.455	1.4629e-09	1.147	4.7059e-06	1.458	4.3163e-10	1.271	1.9872e-08
c107522_g1	gi|359492685|ref|XP_002281758.2| PREDICTED: dihydroflavonol-4-reductase-like [Vitis vinifera]	36.322	10.602	4.9	2	2	2	0.972	1.094	1.115	0.846	1.021	0.961	0.829		0.88		0.87		0.773		0.759		1.062		1.05		0.933		0.916		0.989		0.878		0.862		0.888		0.872		0.981
c107534_g1	gi|449436425|ref|XP_004135993.1| PREDICTED: GTP-binding protein SAR1A-like [Cucumis sativus] gi|449505318|ref|XP_004162434.1| PREDICTED: GTP-binding protein SAR1A-like [Cucumis sativus]	10.918	39.391	42.3	4	5	3	0.97	1.041	0.945	1.137	0.995	0.962	1.143	0.062583	1.182	0.032764	1.172	0.064138	1.092	0.190423	1.203	0.022263	1.034	0.32152	1.026	0.6691	0.956	0.163657	1.053	0.154622	0.992	0.70222	0.924	0.058397	1.018	0.55416	0.932	0.21154	1.026	0.38998	1.102	0.036281
c107551_g1	gi|302142499|emb|CBI19702.3| unnamed protein product [Vitis vinifera]	6.4445	18.643	37.9	2	3	1	1.02	0.981	1.079	0.952	1.012	0.956	0.941	0.24826	0.996	0.95254	0.933	0.14638	0.97	0.50938	0.882	0.089017	1.059	0.50372	0.992	0.8814	1.032	0.59272	0.938	0.3427	0.937	0.43184	0.975	0.75664	0.886	0.22674	1.04	0.4703	0.945	0.35186	0.909	0.20368
c107552_g1_m.2956	Uncharacterized protein	8.554	16.888	24.4	2	2	2	1.072	0.977	0.911	0.982	0.989	1.065	0.993	0.83802	0.922	0.3132	0.916	0.144003	1.005	0.94362	1.078	0.152563	0.929	0.29924	0.923	0.079758	1.012	0.85432	1.086	0.022397	0.993	0.91704	1.09	0.38298	1.169	0.110137	1.097	0.26868	1.177	0.027539	1.072	0.37832
c107599_g1	gi|356508027|ref|XP_003522764.1| PREDICTED: argininosuccinate lyase-like [Glycine max]	6.1107	8.1939	17	1	1	1	0.979	1.041	1.059	0.981	0.994	0.951	0.987		1.032		1.002		0.942		0.926		1.045		1.015		0.955		0.939		0.971		0.914		0.898		0.94		0.924		0.983
c107606_g2	gi|460387315|ref|XP_004239324.1| PREDICTED: AP-4 complex subunit sigma-like [Solanum lycopersicum]	16.839	16.328	16.1	2	3	2	1.07	0.988	0.942	1.028	0.983	0.983	1.046	0.40432	1.046	0.30688	0.961	0.60938	1.04	0.42862	1.091	0.40132	1	0.93856	0.919	0.3972	0.995	0.86698	1.044	0.67684	0.919	0.29844	0.995	0.85934	1.044	0.63664	1.083	0.34384	1.136	0.3176	1.049	0.61622
c107620_g1	gi|225453754|ref|XP_002273975.1| PREDICTED: probable xyloglucan endotransglucosylase/hydrolase protein 30-like [Vitis vinifera]	24.187	37.25	11.3	2	5	2	0.92	0.956	0.903	1.23	0.992	0.984	1.24	0.00112112	1.25	0.00062043	1.337	1.79805e-05	1.287	2.3555e-05	1.362	8.3132e-05	1.008	0.92834	1.078	0.0052848	1.038	0.05876	1.099	0.054919	1.07	0.077101	1.029	0.29334	1.09	0.066838	0.962	0.168702	1.019	0.53882	1.059	0.143039
c107628_g1	gi|462405284|gb|EMJ10748.1| hypothetical protein PRUPE_ppa010825mg [Prunus persica]	17.821	12.831	14.6	2	2	2	0.875	1.514	0.809	0.988	1.034	0.779	0.956		1.268		1.129		0.653		1.221		1.327		1.182		0.683		1.278		0.89		0.515		0.963		0.578		1.082		1.871
c107641_g1	gi|297734068|emb|CBI15315.3| unnamed protein product [Vitis vinifera]	26.511	9.3263	4.5	1	1	1	0.951	0.919	0.944	1.154	0.992	1.036	1.163		1.114		1.213		1.256		1.222		0.958		1.043		1.079		1.051		1.089		1.127		1.097		1.035		1.007		0.974
c107644_g1	gi|502086987|ref|XP_004488391.1| PREDICTED: polygalacturonase-like [Cicer arietinum]	13.29	7.3406	15.2	2	3	1	1.042	1.021	1.045	0.849	0.907	1.151	0.936		0.738		0.815		0.832		0.812		0.788		0.87		0.888		0.868		1.105		1.127		1.101		1.021		0.997		0.977
c107652_g1	gi|460396106|ref|XP_004243620.1| PREDICTED: neuferricin-like [Solanum lycopersicum]	12.68	6.8943	8.8	1	1	1	1.014	1.028	0.847	1.105	1.056	0.934	1.046		1.183		1.09		1.075		1.305		1.131		1.041		1.027		1.247		0.921		0.909		1.103		0.986		1.197		1.214
c107653_g2	gi|462405501|gb|EMJ10965.1| hypothetical protein PRUPE_ppa013417mg [Prunus persica]	8.1662	14.504	19.4	1	1	1	0.788	1.003	1.129	1.041	0.963	1.097	1.081		0.949		1.321		1.038		0.922		0.878		1.222		0.96		0.853		1.392		1.094		0.972		0.786		0.698		0.888
c107686_g1	gi|224131974|ref|XP_002321224.1| predicted protein [Populus trichocarpa] gi|222861997|gb|EEE99539.1| predicted protein [Populus trichocarpa]	10.553	6.6019	10	1	1	1
c107694_g2	gi|460409778|ref|XP_004250315.1| PREDICTED: uncharacterized protein LOC101245608 [Solanum lycopersicum]	12.084	16.652	27.9	2	2	2	0.926	1.001	0.974	1.071	0.941	1.094	1.138		0.979		1.157		1.07		1.1		0.86		1.016		0.94		0.966		1.181		1.093		1.123		0.925		0.951		1.028
c107706_g1	gi|255644991|gb|ACU22995.1| unknown [Glycine max]	11.789	55.671	51	5	10	3	1.034	0.911	0.937	1.03	1.086	0.946	0.948	0.24436	1.089	0.02514	0.996	0.95088	1.131	0.0127036	1.099	0.067021	1.148	0.0161951	1.05	0.33934	1.192	0.0092848	1.159	0.029115	0.915	0.081037	1.038	0.42626	1.01	0.40198	1.135	0.039745	1.104	0.083595	0.972	0.61592
c107729_g1	gi|359475871|ref|XP_002285449.2| PREDICTED: protein MEMO1-like [Vitis vinifera] gi|296082111|emb|CBI21116.3| unnamed protein product [Vitis vinifera]	32.655	42.433	14.1	4	5	4	1.059	0.915	0.889	1.076	1.048	1	1.027	0.5529	1.076	0.4874	1.016	0.66584	1.176	0.051959	1.21	0.045624	1.048	0.24054	0.99	0.34558	1.145	0.028021	1.179	0.025318	0.944	0.80286	1.093	0.159782	1.125	0.134336	1.157	0.123182	1.191	0.105321	1.029	0.74914
c107731_g4	gi|356563692|ref|XP_003550095.1| PREDICTED: cullin-associated NEDD8-dissociated protein 1-like [Glycine max]	9.2705	23.585	35.8	4	5	4	1.007	1.013	0.958	1.007	1.032	1.003	0.976	0.49374	1.004	0.99712	1	0.7106	0.994	0.60136	1.051	0.074621	1.029	0.23344	1.025	0.25058	1.019	0.125699	1.077	0.0066001	0.996	0.6218	0.99	0.3922	1.047	0.0121832	0.994	0.91642	1.051	0.127156	1.057	0.088378
c107783_g1	gi|255576540|ref|XP_002529161.1| pyruvate kinase, putative [Ricinus communis] gi|223531385|gb|EEF33220.1| pyruvate kinase, putative [Ricinus communis]	7.2453	7.0553	16.2	1	2	1	1.093	1.003	0.936	1.032	0.919	1.017	1.123		1.015		0.944		1.029		1.103		0.904		0.841		0.916		0.982		0.93		1.014		1.087		1.09		1.168		1.072
c107791_g2	gi|224058150|ref|XP_002299456.1| predicted protein [Populus trichocarpa] gi|222846714|gb|EEE84261.1| predicted protein [Populus trichocarpa]	47.267	49.278	16.9	7	7	7	0.997	0.912	1.049	0.942	1.176	0.922	0.801	0.0009781	1.022	0.28284	0.945	0.074119	1.033	0.23478	0.898	0.0072217	1.275	0.0021448	1.18	0.00093953	1.289	0.00126028	1.121	0.0035775	0.925	0.052802	1.011	0.9764	0.879	0.013418	1.093	0.03168	0.95	0.0097562	0.869	0.0072358
c107810_g1	gi|460370391|ref|XP_004231036.1| PREDICTED: synaptotagmin-1-like [Solanum lycopersicum]	22.988	19.331	17.3	3	3	2	1.006	0.989	0.955	0.985	1.021	1.042	0.965		0.945		0.979		0.996		1.031		0.98		1.015		1.032		1.069		1.036		1.054		1.091		1.017		1.053		1.036
c107848_g2	gi|502117053|ref|XP_004495683.1| PREDICTED: pre-mRNA-splicing factor 38A-like [Cicer arietinum]	6.2579	11.848	31.6	1	1	1
c107858_g2	gi|449439399|ref|XP_004137473.1| PREDICTED: NADH dehydrogenase [ubiquinone] 1 beta subcomplex subunit 10-B-like isoform 1 [Cucumis sativus] gi|449439401|ref|XP_004137474.1| PREDICTED: NADH dehydrogenase [ubiquinone] 1 beta subcomplex subunit 10-B-like isoform 2 [Cucumis sativus] gi|449503123|ref|XP_004161845.1| PREDICTED: NADH dehydrogenase [ubiquinone] 1 beta subcomplex subunit 10-B-like [Cucumi…	11.729	6.4037	9	1	1	1
c107864_g1	gi|225463916|ref|XP_002266803.1| PREDICTED: transcription factor VIP1-like [Vitis vinifera]	20.03	7.0864	5.4	1	3	1	1.021	1.02	1.136	0.914	0.96	0.958	0.952	0.182996	0.954	0.36978	0.895	0.100579	0.896	0.037278	0.805	0.037362	1.002	0.97206	0.94	0.199241	0.941	0.035661	0.845	0.049099	0.938	0.29978	0.939	0.206	0.843	0.074396	1.001	0.98636	0.899	0.147416	0.898	0.100057
c107883_g1	gi|460398195|ref|XP_004244648.1| PREDICTED: FAS-associated factor 2-B-like [Solanum lycopersicum]	13.485	57.122	15.4	1	1	1	0.895	1.102	1.036	1.069	0.995	0.908	1.074		1.177		1.194		0.97		1.032		1.096		1.112		0.903		0.96		1.015		0.824		0.876		0.812		0.864		1.064
c107887_g2	gi|224111376|ref|XP_002315832.1| predicted protein [Populus trichocarpa] gi|222864872|gb|EEF02003.1| predicted protein [Populus trichocarpa]	11.705	38.839	51	5	9	5	0.951	0.943	0.833	1.117	0.984	1.062	1.135	0.128065	1.052	0.73662	1.175	0.0122954	1.185	0.034296	1.341	0.052637	0.927	0.038438	1.035	0.039782	1.043	0.088697	1.181	0.26508	1.117	0.00163511	1.126	0.00191609	1.275	0.041578	1.008	0.37852	1.142	0.96954	1.132	0.6406
c107896_g1	gi|356572746|ref|XP_003554527.1| PREDICTED: epoxide hydrolase 2-like [Glycine max]	35.548	25.251	9.5	3	4	3	1.064	1.022	0.87	1.124	0.852	1.053	1.319	0.0069752	1.067	0.120403	1.056	0.31136	1.1	0.060715	1.292	0.0070561	0.809	0.0149987	0.801	0.0022649	0.834	0.009443	0.979	0.94234	0.99	0.2777	1.03	0.58064	1.21	0.0152799	1.041	0.089577	1.223	0.0022822	1.175	0.0096006
c107906_g1	gi|225461070|ref|XP_002279020.1| PREDICTED: early nodulin-like protein 1 [Vitis vinifera] gi|297735968|emb|CBI23942.3| unnamed protein product [Vitis vinifera]	21.724	6.941	4.9	1	1	1
c107913_g1	gi|225430537|ref|XP_002285578.1| PREDICTED: DNA-directed RNA polymerase II subunit RPB11 [Vitis vinifera] gi|296082163|emb|CBI21168.3| unnamed protein product [Vitis vinifera]	13.569	136.9	48.3	7	10	7	0.982	0.998	1.015	1.023	1.014	0.964	1.009	0.44604	1.061	0.0043202	1.042	0.029764	1.025	0.029076	1.008	0.98972	1.052	0.0142976	1.033	0.118178	1.016	0.100898	0.999	0.56972	0.982	0.128044	0.966	0.3066	0.95	0.022836	0.984	0.70848	0.967	0.121601	0.983	0.089757
c10791_g1	gi|296086876|emb|CBI33043.3| unnamed protein product [Vitis vinifera]	6.1177	7.4779	16.1	1	2	1	1.021	0.952	1.059	0.999	1.004	0.964	0.995	0.8422	1.036	0.3126	0.978	0.68582	1.049	0.2272	0.943	0.193839	1.041	0.073002	0.983	0.72246	1.055	0.065956	0.948	0.115563	0.944	0.31526	1.013	0.56666	0.91	0.05466	1.072	0.25422	0.964	0.50466	0.899	0.048844
c107925_g1	gi|460395332|ref|XP_004243238.1| PREDICTED: hexaprenyldihydroxybenzoate methyltransferase, mitochondrial-like [Solanum lycopersicum]	13.265	28.319	14.3	1	2	1	0.998	1.004	1.001	0.977	1.034	0.984	0.945	0.12816	0.993	0.76022	0.979	0.4797	0.973	0.42404	0.976	0.5215	1.051	0.056162	1.036	0.193535	1.03	0.31126	1.033	0.35602	0.986	0.46416	0.98	0.41478	0.983	0.56598	0.994	0.82458	0.997	0.92096	1.003	0.93632
c107926_g3	gi|225436363|ref|XP_002270388.1| PREDICTED: AP-2 complex subunit alpha-2 [Vitis vinifera] gi|297734861|emb|CBI17095.3| unnamed protein product [Vitis vinifera]	11.605	11.736	17.3	2	2	2	1.031	1.042	0.928	0.941	0.974	1.086	0.966		0.866		0.913		0.903		1.014		0.897		0.945		0.935		1.05		1.053		1.042		1.17		0.989		1.111		1.123
c107935_g2	gi|449443059|ref|XP_004139298.1| PREDICTED: topless-related protein 4-like [Cucumis sativus]	21.727	35.742	18.1	4	7	2	1.092	1	0.812	1.03	1.024	1.038	1.006	0.64238	0.992	0.28004	0.943	0.10162	1.03	0.58554	1.268	0.0136402	0.987	0.753	0.938	0.34326	1.024	0.41238	1.261	0.0128593	0.951	0.31736	1.038	0.22388	1.278	0.026577	1.092	0.106299	1.345	0.0046	1.232	0.036024
c108005_g1	gi|460412441|ref|XP_004251609.1| PREDICTED: chloroplast processing peptidase-like [Solanum lycopersicum]	24.037	6.8801	5	1	1	1
c108009_g1	gi|462417578|gb|EMJ22315.1| hypothetical protein PRUPE_ppa017994mg [Prunus persica]	6.157	12.831	32.2	1	1	1	1.035	1.058	1.047	1.015	0.806	1.057	1.259		0.96		0.981		0.959		0.969		0.763		0.779		0.762		0.77		1.021		0.999		1.01		0.978		0.989		1.011
c108019_g2	gi|452114164|gb|AGG09240.1| selenocysteine methyltransferase [Camellia sinensis]	10.864	11.96	22	2	2	2	1.046	0.872	1.036	1.041	1.071	0.923	0.972	0.85576	1.128	0.56188	0.995	0.97718	1.194	0.43894	1.005	0.97832	1.16	0.0145633	1.024	0.30502	1.228	0.198544	1.034	0.61074	0.882	0.0039812	1.058	0.66814	0.891	0.176782	1.2	0.23564	1.01	0.88154	0.842	0.2954
c108032_g1	gi|147765656|emb|CAN71501.1| hypothetical protein VITISV_006460 [Vitis vinifera]	10.751	11.084	10.2	2	2	2	1.068	1.001	1.027	0.971	0.975	0.957	0.996	0.86322	1.015	0.69076	0.909	0.0106635	0.97	0.60048	0.945	0.067355	1.019	0.65632	0.913	0.042104	0.974	0.66586	0.949	0.150282	0.896	0.063403	0.956	0.51518	0.932	0.156839	1.067	0.28962	1.04	0.100599	0.975	0.63918
c108035_g1	gi|255545216|ref|XP_002513669.1| conserved hypothetical protein [Ricinus communis] gi|223547577|gb|EEF49072.1| conserved hypothetical protein [Ricinus communis]	14.755	29.536	19.7	2	4	2	1.075	1.034	1.012	1.08	0.935	0.929	1.155	0.0142985	1.163	0.0113357	1.005	0.78936	1.044	0.25128	1.067	0.70548	1.006	0.61674	0.87	0.068102	0.904	0.041618	0.924	0.20102	0.864	0.046504	0.898	0.029118	0.918	0.140865	1.04	0.58454	1.062	0.8693	1.022	0.83872
c108044_g1	gi|449455056|ref|XP_004145269.1| PREDICTED: mitochondrial import inner membrane translocase subunit Tim10-like [Cucumis sativus] gi|449472902|ref|XP_004153729.1| PREDICTED: mitochondrial import inner membrane translocase subunit Tim10-like [Cucumis sativus] gi|449516240|ref|XP_004165155.1| PREDICTED: mitochondrial import inner membrane translocase subunit Tim10-like [Cucumis sativus]	7.1723	11.145	30	1	1	1
c108046_g1	gi|462419596|gb|EMJ23859.1| hypothetical protein PRUPE_ppa004964mg [Prunus persica]	50.106	142.91	35.8	14	21	14	0.959	1.005	1.03	1.024	0.941	1.043	1.088	0.000103362	0.982	0.60372	1.068	0.0057362	1.019	0.35686	0.994	0.767	0.902	1.80538e-05	0.981	0.21534	0.936	0.00078063	0.914	4.2625e-05	1.088	0.00123618	1.038	0.142315	1.013	0.82826	0.954	0.036104	0.931	0.002703	0.976	0.22214
c108062_g1	gi|460379668|ref|XP_004235583.1| PREDICTED: casein kinase I isoform delta-like [Solanum lycopersicum]	8.2449	12.61	18.8	2	3	2	1.281	1.594	0.865	0.75	0.737	0.786	1.018	0.89124	0.954	0.62278	0.585	0.0100375	0.471	0.046359	0.867	0.180535	0.938	0.56214	0.575	0.0132014	0.462	0.046385	0.852	0.191898	0.614	0.0043844	0.493	0.047921	0.909	0.174499	0.804	0.33276	1.481	0.0024049	1.843	0.056943
c108080_g1	gi|460369446|ref|XP_004230573.1| PREDICTED: uncharacterized protein LOC101252825 [Solanum lycopersicum]	49.813	62.871	14.5	6	6	5	0.977	1.057	0.974	0.989	1.065	0.933	0.929		1.06		1.012		0.936		1.015		1.141		1.09		1.008		1.093		0.955		0.883		0.958		0.924		1.003		1.085
c108082_g1	gi|106879567|emb|CAJ38367.1| polyA-binding protein [Plantago major]	9.0201	25.485	36.6	2	6	1
c108087_g1	gi|449458610|ref|XP_004147040.1| PREDICTED: E3 ubiquitin-protein ligase UPL3-like [Cucumis sativus] gi|449489652|ref|XP_004158376.1| PREDICTED: E3 ubiquitin-protein ligase UPL3-like [Cucumis sativus]	11.87	30.053	41.7	3	3	3	1.053	1.055	0.906	0.977	1.004	0.999	0.973	0.87318	0.978	0.81816	0.928	0.61408	0.926	0.6778	1.078	0.49794	1.005	0.9747	0.953	0.78046	0.952	0.80548	1.108	0.51038	0.949	0.6419	0.947	0.72854	1.103	0.097044	0.998	0.99022	1.162	0.2831	1.164	0.40274
c108091_g1	gi|225463751|ref|XP_002265451.1| PREDICTED: beta-catenin-like protein 1-like [Vitis vinifera]	41.122	34.905	11.4	4	5	4	1.027	1.035	0.899	1.001	1.002	1.031	0.999	0.90012	0.971	0.5735	0.975	0.5424	0.967	0.33272	1.113	0.050962	0.972	0.117938	0.976	0.25144	0.968	0.150502	1.115	0.0192355	1.004	0.84394	0.996	0.43744	1.147	0.0084028	0.992	0.58608	1.142	0.0128173	1.151	0.0113987
c108123_g1_m.3222	Uncharacterized protein	8.6057	6.2056	11.1	1	1	1
c108126_g1	gi|225448313|ref|XP_002265235.1| PREDICTED: uncharacterized protein LOC100251961 [Vitis vinifera] gi|147777022|emb|CAN74476.1| hypothetical protein VITISV_032714 [Vitis vinifera] gi|296085667|emb|CBI29466.3| unnamed protein product [Vitis vinifera]	27.012	6.7419	3.6	1	1	1	0.949	1.046	1.055	0.986	0.92	1.058	1.072		0.932		1.039		0.943		0.935		0.87		0.969		0.88		0.872		1.115		1.011		1.003		0.907		0.9		0.991
c108147_g1	gi|346682873|gb|AEO45785.1| glyceraldehyde-3-phosphate dehydrogenase C [Scoparia dulcis]	7.8226	90.447	87	5	8	4	0.897	0.996	1.144	0.936	0.999	1.043	0.937	0.72656	0.897	0.657	1.043	0.43546	0.94	0.91434	0.818	0.079677	0.958	0.82818	1.114	0.23528	1.003	0.65146	0.873	0.06136	1.163	0.21412	1.047	0.61658	0.912	0.099518	0.901	0.30376	0.784	0.026203	0.871	0.036724
c108171_g1	gi|217074894|gb|ACJ85807.1| unknown [Medicago truncatula]	27.427	104.57	38.7	9	11	8	1.004	1.039	0.955	1.043	1.003	0.948	1.04	0.46542	1.1	0.00100011	1.039	0.129977	1.004	0.6942	1.092	0.022278	1.058	0.022298	0.999	0.33478	0.965	0.74556	1.05	0.085762	0.944	0.47282	0.912	0.0078591	0.993	0.9085	0.966	0.226	1.051	0.5124	1.088	0.049721
c108194_g1	gi|460368833|ref|XP_004230269.1| PREDICTED: topless-related protein 3-like [Solanum lycopersicum]	7.7515	5.8485	13.7	1	1	1	1.108	1.002	1.006	0.831	0.994	1.061	0.836		0.783		0.75		0.829		0.826		0.937		0.897		0.992		0.988		0.958		1.059		1.055		1.106		1.101		0.996
c108195_g1	gi|296082082|emb|CBI21087.3| unnamed protein product [Vitis vinifera]	18.485	7.9859	6.8	1	1	1	0.922	1.053	0.968	0.987	1.084	0.983	0.911		1.004		1.07		0.937		1.02		1.103		1.176		1.029		1.12		1.066		0.934		1.015		0.876		0.952		1.088
c108197_g1	gi|296087603|emb|CBI34859.3| unnamed protein product [Vitis vinifera]	14.605	25.15	12.5	2	7	2	1.062	0.941	0.949	1	1.04	1.022	0.962	0.41072	0.978	0.51656	0.942	0.21474	1.063	0.0068362	1.054	0.069301	1.018	0.99826	0.979	0.6731	1.105	0.00075943	1.096	0.0095423	0.962	0.75474	1.086	0.0165172	1.077	0.044022	1.129	0.000156734	1.119	0.0024593	0.992	0.130365
c108209_g1	gi|462405451|gb|EMJ10915.1| hypothetical protein PRUPE_ppa012546mg [Prunus persica]	17.489	15.289	12.9	2	2	2
c108218_g1	gi|470143486|ref|XP_004307405.1| PREDICTED: alpha-taxilin-like [Fragaria vesca subsp. vesca]	21.743	45.398	26.7	5	5	5	1.032	1.007	0.978	0.975	1.001	1.012	0.974	0.9004	0.963	0.95846	0.945	0.30422	0.968	0.84176	0.997	0.43894	0.989	0.84788	0.97	0.29642	0.994	0.74526	1.024	0.58412	0.981	0.23798	1.005	0.81808	1.035	0.27338	1.025	0.23962	1.055	0.086695	1.03	0.148599
c108222_g1	gi|350536387|ref|NP_001234500.1| protein phosphatase 2C [Solanum lycopersicum] gi|46277128|gb|AAS86762.1| protein phosphatase 2C [Solanum lycopersicum]	10.411	16.095	21.9	2	4	1	1.019	0.999	1.063	0.959	0.995	0.968	0.964		0.991		0.941		0.96		0.902		1.028		0.976		0.996		0.936		0.95		0.969		0.911		1.02		0.959		0.94
c108227_g1	gi|502140115|ref|XP_004504063.1| PREDICTED: protein SCO1 homolog 2, mitochondrial-like isoform X1 [Cicer arietinum] gi|502140117|ref|XP_004504064.1| PREDICTED: protein SCO1 homolog 2, mitochondrial-like isoform X2 [Cicer arietinum]	20.925	29.782	23.2	4	4	4	0.98	1.043	0.94	1.012	1.005	1.072	1.007	0.65496	0.944	0.165725	1.033	0.90936	0.97	0.58344	1.077	0.150817	0.937	0.099923	1.026	0.29112	0.964	0.80146	1.069	0.042956	1.094	0.025102	1.028	0.31308	1.14	0.0137369	0.94	0.36884	1.043	0.077823	1.11	0.061019
c108243_g1	gi|413915859|gb|AFW55791.1| putative clathrin heavy chain family protein [Zea mays]	23.389	120.18	44.2	6	23	5	1.12	1.013	0.901	0.985	1.028	0.959	0.958	0.163756	1.027	0.51662	0.879	4.4706e-06	0.972	0.143281	1.093	0.0088839	1.072	0.071855	0.918	0.0033045	1.015	0.90934	1.141	0.00069906	0.856	4.573e-06	0.947	0.05894	1.064	0.079502	1.106	0.00072042	1.243	4.1373e-09	1.124	0.0002354
c108245_g1	gi|223049408|gb|ACM80348.1| cysteine proteinase [Solanum lycopersicum]	21.364	48.645	13.1	3	5	3	0.832	0.984	1.194	0.979	1.026	0.921	0.954	0.90452	1.063	0.55012	1.177	0.173935	0.995	0.4415	0.82	0.0076972	1.114	0.6361	1.233	0.31496	1.043	0.57572	0.859	0.082937	1.107	0.45694	0.936	0.91756	0.771	0.009723	0.846	0.49294	0.697	0.0042799	0.824	0.006262
c108249_g1	gi|255569960|ref|XP_002525943.1| U3 small nucleolar ribonucleoprotein protein IMP3, putative [Ricinus communis] gi|223534772|gb|EEF36463.1| U3 small nucleolar ribonucleoprotein protein IMP3, putative [Ricinus communis]	19.777	6.7598	9	1	1	1
c108251_g1	gi|462401291|gb|EMJ06848.1| hypothetical protein PRUPE_ppa009341mg [Prunus persica]	12.736	8.8204	7.9	1	1	1	1.026	0.975	0.801	1.095	1.081	1.004	1.013		1.091		1.067		1.123		1.367		1.077		1.054		1.109		1.35		0.979		1.03		1.253		1.052		1.281		1.217
c108270_g1	gi|359489590|ref|XP_002264585.2| PREDICTED: calcium-transporting ATPase, endoplasmic reticulum-type-like [Vitis vinifera]	71.909	6.0529	5.8	3	9	1	1.003	1.019	0.949	0.964	1.074	0.984	0.898		0.98		0.961		0.946		1.016		1.091		1.071		1.054		1.132		0.981		0.966		1.037		0.984		1.057		1.074
c108275_g1	gi|460372987|ref|XP_004232304.1| PREDICTED: 50S ribosomal protein L12, chloroplastic-like [Solanum lycopersicum]	13.877	28.373	29.5	4	7	4	0.934	0.919	0.949	1.219	0.992	0.955	1.229	6.0291e-05	1.276	0.0160355	1.305	1.7127e-05	1.326	9.8177e-05	1.285	2.0892e-05	1.039	0.66346	1.062	0.010162	1.079	0.043418	1.045	0.045256	1.022	0.23908	1.039	0.13526	1.006	0.3289	1.016	0.4345	0.984	0.37328	0.968	0.23544
c108281_g3	gi|22121982|gb|AAM89397.1| glutamate/malate translocator [Nicotiana tabacum]	50.695	18.738	5.9	3	5	3	0.978	1.006	1.025	1.024	0.971	1.083	1.055	0.55502	0.946	0.57228	1.047	0.81172	1.018	0.88088	0.999	0.92528	0.897	0.36042	0.993	0.70906	0.965	0.59154	0.947	0.5371	1.107	0.48928	1.077	0.48416	1.057	0.64966	0.972	0.88798	0.954	0.76642	0.981	0.8183
c108288_g1	gi|388499576|gb|AFK37854.1| unknown [Lotus japonicus] gi|388509712|gb|AFK42922.1| unknown [Lotus japonicus]	12.253	18.766	10.4	1	2	1	0.929	0.985	1.111	1.046	0.963	0.976	1.086	0.105978	1.072	0.086044	1.126	0.030437	1.062	0.062256	0.941	0.10766	0.987	0.70614	1.037	0.34806	0.978	0.48072	0.867	0.038676	1.051	0.149099	0.991	0.6312	0.878	0.027281	0.943	0.057024	0.836	0.0138963	0.887	0.0177846
c108291_g1	gi|52851172|emb|CAH58634.1| thioredoxin-dependent peroxidase [Plantago major]	17.484	56.079	29.6	6	13	6	0.947	1.018	1.034	1.017	0.992	0.965	1.025	0.57786	1.054	0.96548	1.074	0.44874	0.999	0.29216	0.984	0.94838	1.028	0.51142	1.048	0.8503	0.974	0.22496	0.959	0.53864	1.019	0.36462	0.948	0.27904	0.933	0.89822	0.93	0.20408	0.916	0.41502	0.985	0.30046
c10831_g1	gi|302807576|ref|XP_002985482.1| hypothetical protein SELMODRAFT_269009 [Selaginella moellendorffii] gi|302810797|ref|XP_002987089.1| hypothetical protein SELMODRAFT_158459 [Selaginella moellendorffii] gi|300145254|gb|EFJ11932.1| hypothetical protein SELMODRAFT_158459 [Selaginella moellendorffii] gi|300146688|gb|EFJ13356.1| hypothetical protein SELMODRAFT_269009 [Selaginella moellendorffii]	21.249	16.632	5.8	2	5	2	1.071	0.985	0.874	1.066	1.028	0.98	1.037	0.0184551	1.088	0.0106436	0.995	0.20382	1.082	0.00032119	1.22	0.00101909	1.049	0.62146	0.96	0.127502	1.044	0.26504	1.176	0.0121975	0.915	0.064265	0.995	0.64242	1.121	0.022257	1.087	0.0034973	1.225	0.0025963	1.127	0.044004
c108322_g3	gi|470116759|ref|XP_004294545.1| PREDICTED: methyl-CpG-binding domain-containing protein 5-like [Fragaria vesca subsp. vesca]	13.687	82.652	72	7	10	7	0.964	0.992	1.02	1.022	0.99	0.964	1.032	0.3093	1.06	0.174321	1.06	0.49886	1.03	0.89278	1.002	0.86696	1.027	0.84792	1.027	0.73556	0.998	0.35866	0.971	0.22512	1	0.56746	0.972	0.25428	0.945	0.106717	0.972	0.51622	0.945	0.38794	0.973	0.98412
c108354_g2	gi|156138815|dbj|BAF75899.1| glucosyltransferase [Cyclamen persicum]	41.384	6.3797	2.6	1	2	1
c108406_g1	gi|147864082|emb|CAN81119.1| hypothetical protein VITISV_030389 [Vitis vinifera]	23.398	36.288	23.8	5	6	5	1.034	0.985	1.02	0.973	0.988	1.009	0.985	0.366	0.964	0.132984	0.941	0.113943	0.988	0.91794	0.954	0.121304	0.979	0.33124	0.956	0.2077	1.003	0.487	0.969	0.28448	0.976	0.36488	1.024	0.27222	0.989	0.78478	1.05	0.15806	1.014	0.44476	0.966	0.24028
c108420_g2	gi|225454777|ref|XP_002277013.1| PREDICTED: peptidyl-tRNA hydrolase 2, mitochondrial isoform 1 [Vitis vinifera] gi|297737314|emb|CBI26515.3| unnamed protein product [Vitis vinifera]	7.8862	13.189	25.7	2	2	2	1.091	0.978	0.831	1.001	1.052	1.033	0.952	0.199242	0.969	0.54512	0.918	0.169142	1.024	0.58544	1.205	0.058175	1.018	0.65708	0.964	0.40086	1.076	0.113323	1.266	0.025938	0.947	0.36766	1.056	0.34178	1.243	0.0572	1.116	0.118344	1.313	0.03372	1.177	0.075956
c108441_g1	gi|224121954|ref|XP_002318714.1| predicted protein [Populus trichocarpa] gi|222859387|gb|EEE96934.1| predicted protein [Populus trichocarpa]	23.248	37.431	47.2	9	18	4	1.026	0.996	1.044	0.974	1.107	0.871	0.88	0.0016752	1.118	0.0528	0.949	0.082703	0.978	0.67974	0.933	0.20576	1.271	0.00113773	1.079	0.043022	1.111	0.0078427	1.06	0.04166	0.849	0.0120597	0.874	0.051643	0.834	0.022418	1.03	0.25288	0.983	0.80154	0.954	0.42186
c108448_g1	gi|351727959|ref|NP_001235131.1| OAS-TL4 cysteine synthase [Glycine max] gi|148562457|gb|ABQ88339.1| OAS-TL4 cysteine synthase [Glycine max] gi|148562460|gb|ABQ88340.1| OAS-TL4 cysteine synthase [Glycine max]	11.012	83.083	43.8	5	8	4	0.947	1.021	1.158	1.019	0.945	0.941	1.078	0.080936	1.083	0.074857	1.076	0.5982	0.998	0.89938	0.88	0.084365	1.004	0.87146	0.998	0.5861	0.926	0.2428	0.816	0.017542	0.994	0.63238	0.922	0.26014	0.813	0.040817	0.928	0.71032	0.818	0.084496	0.882	0.104859
c108450_g1	gi|255628667|gb|ACU14678.1| unknown [Glycine max]	4.1299	6.4142	27	1	1	1	0.979	1.001	0.934	0.985	0.988	1.116	0.997		0.883		1.006		0.984		1.055		0.885		1.009		0.987		1.058		1.14		1.115		1.195		0.978		1.048		1.072
c108456_g1	gi|224105031|ref|XP_002333867.1| predicted protein [Populus trichocarpa] gi|222838758|gb|EEE77109.1| predicted protein [Populus trichocarpa]	16.035	19.675	16.3	3	4	3	1.003	1.055	1.052	0.948	0.958	0.995	0.99	0.3641	0.953	0.116823	0.945	0.083101	0.899	0.0130572	0.901	0.05242	0.963	0.5244	0.955	0.28186	0.908	0.041916	0.911	0.127824	0.992	0.50722	0.943	0.060838	0.946	0.197978	0.951	0.197884	0.953	0.42024	1.003	0.76682
c108467_g1	gi|224061859|ref|XP_002300634.1| predicted protein [Populus trichocarpa] gi|222842360|gb|EEE79907.1| predicted protein [Populus trichocarpa]	32.901	28.308	5.3	1	1	1	1.102	1.124	1.055	0.894	0.875	0.962	1.022		0.929		0.811		0.795		0.847		0.91		0.794		0.778		0.829		0.873		0.856		0.912		0.98		1.045		1.065
c108474_g1	gi|225427627|ref|XP_002272494.1| PREDICTED: uncharacterized protein LOC100266665 [Vitis vinifera]	26.338	7.5221	4.2	1	1	1
c108478_g1	gi|255574732|ref|XP_002528274.1| amidase, putative [Ricinus communis] gi|223532311|gb|EEF34112.1| amidase, putative [Ricinus communis]	20.547	7.1514	5.2	1	2	1	1.103	0.96	0.792	1.042	0.981	1.111	1.062		0.938		0.945		1.085		1.316		0.883		0.889		1.022		1.239		1.007		1.157		1.403		1.149		1.393		1.212
c108482_g1	gi|255538596|ref|XP_002510363.1| conserved hypothetical protein [Ricinus communis] gi|223551064|gb|EEF52550.1| conserved hypothetical protein [Ricinus communis]	23.651	13.918	8.5	2	2	2	0.93	0.879	1.043	1.019	1.09	1.034	0.935		0.985		1.096		1.159		0.977		1.054		1.172		1.24		1.045		1.112		1.176		0.991		1.058		0.892		0.843
c108491_g1	gi|147778529|emb|CAN71712.1| hypothetical protein VITISV_013459 [Vitis vinifera]	12.666	6.3435	7.1	1	1	1	0.97	1.108	1.062	0.89	0.903	1.085	0.986		0.82		0.918		0.803		0.838		0.832		0.931		0.815		0.85		1.119		0.979		1.022		0.875		0.913		1.043
c108531_g1	gi|255556832|ref|XP_002519449.1| WD-repeat protein, putative [Ricinus communis] gi|223541312|gb|EEF42863.1| WD-repeat protein, putative [Ricinus communis]	94.588	10.203	1.3	1	1	1	0.982	1.01	0.894	1.019	1	1.094	1.019		0.931		1.038		1.009		1.14		0.914		1.018		0.99		1.119		1.114		1.083		1.224		0.972		1.098		1.13
c108535_g1	gi|460369009|ref|XP_004230357.1| PREDICTED: uncharacterized protein LOC101263762 [Solanum lycopersicum]	32.851	30.611	18	4	4	4	1.106	1.047	0.894	0.929	0.966	1.055	0.962	0.34612	0.881	0.107421	0.84	0.154877	0.887	0.131484	1.039	0.48622	0.916	0.116999	0.873	0.196676	0.923	0.159762	1.081	0.121856	0.954	0.58886	1.008	0.88842	1.18	0.064982	1.056	0.54542	1.237	0.113339	1.171	0.079476
c108557_g1	gi|225469071|ref|XP_002270329.1| PREDICTED: omega-hydroxypalmitate O-feruloyl transferase [Vitis vinifera] gi|298205046|emb|CBI38342.3| unnamed protein product [Vitis vinifera]	52.042	246.32	34.8	15	26	15	1.032	1.034	0.955	0.978	1.125	0.868	0.869	1.56498e-05	1.127	0.000155715	0.948	0.24024	0.946	0.103037	1.024	0.27664	1.296	3.6445e-11	1.09	0.00099693	1.088	0.00027904	1.178	5.6526e-08	0.841	4.7896e-06	0.839	2.0085e-07	0.909	0.00080236	0.998	0.85416	1.081	0.024995	1.083	0.00180389
c108609_g1	gi|449469078|ref|XP_004152248.1| PREDICTED: UDP-glucuronic acid decarboxylase 1-like [Cucumis sativus] gi|449484279|ref|XP_004156838.1| PREDICTED: UDP-glucuronic acid decarboxylase 1-like [Cucumis sativus]	22.997	56.663	21.1	4	8	2	1.099	0.966	1.048	0.985	0.973	0.982	1.012	0.4398	1.003	0.52372	0.896	0.058776	1.02	0.50612	0.94	0.26178	0.991	0.70418	0.885	0.22152	1.007	0.68194	0.928	0.6288	0.894	0.025658	1.017	0.98578	0.937	0.37788	1.138	0.0111621	1.049	0.59164	0.922	0.3569
c108654_g1	gi|356526163|ref|XP_003531689.1| PREDICTED: N-alpha-acetyltransferase 16, NatA auxiliary subunit-like [Glycine max]	6.9556	14.611	42.6	2	2	2	1	1.03	0.921	1.07	1.031	0.94	1.038	0.70386	1.138	0.25674	1.07	0.53866	1.039	0.68684	1.162	0.38746	1.097	0.134421	1.031	0.6568	1.001	0.99192	1.119	0.43686	0.94	0.35528	0.913	0.069899	1.021	0.8761	0.971	0.6252	1.086	0.57456	1.118	0.42722
c108676_g1	gi|118482264|gb|ABK93059.1| unknown [Populus trichocarpa] gi|118489017|gb|ABK96316.1| unknown [Populus trichocarpa x Populus deltoides]	17.756	126.36	48.3	8	11	8	0.93	1.003	1.026	1.005	1.045	0.982	0.962	0.51678	1.023	0.58812	1.081	0.0056841	1.002	0.45554	0.98	0.64636	1.064	0.27846	1.124	0.00048116	1.042	0.21752	1.019	0.96226	1.056	0.061515	0.979	0.8178	0.957	0.40948	0.927	0.143444	0.906	0.032458	0.978	0.329
c108682_g1	gi|356537146|ref|XP_003537091.1| PREDICTED: ubiquitin-conjugating enzyme E2 variant 1D-like [Glycine max]	18.704	15.831	22.3	4	6	2	1.052	0.993	0.958	1.039	0.966	0.966	1.076	0.44788	1.076	0.091479	0.988	0.45822	1.046	0.2231	1.085	0.149476	1	0.5926	0.918	0.22592	0.973	0.85094	1.008	0.6321	0.918	0.032665	0.973	0.64876	1.008	0.99104	1.059	0.084562	1.098	0.061939	1.037	0.70474
c108683_g1	gi|225427015|ref|XP_002271142.1| PREDICTED: uncharacterized protein LOC100255799 [Vitis vinifera] gi|297741180|emb|CBI31911.3| unnamed protein product [Vitis vinifera]	24.348	6.8276	4.1	1	1	1	1.037	0.916	0.972	1.009	1.108	0.943	0.911		1.07		0.973		1.102		1.038		1.175		1.068		1.21		1.14		0.909		1.029		0.97		1.132		1.067		0.942
c108687_g2	gi|460380415|ref|XP_004235952.1| PREDICTED: topless-related protein 4-like [Solanum lycopersicum]	49.589	22.932	12.4	6	7	2	1.121	0.981	0.84	0.999	1.025	1.02	0.975	0.60236	0.979	0.49112	0.891	0.113362	1.018	0.76134	1.189	0.161883	1.005	0.90788	0.914	0.191941	1.045	0.52134	1.22	0.136619	0.91	0.113995	1.04	0.48322	1.214	0.2321	1.143	0.141619	1.335	0.069444	1.168	0.2309
c108721_g1	gi|359494069|ref|XP_002277415.2| PREDICTED: aspartate carbamoyltransferase 2, chloroplastic-like [Vitis vinifera]	16.128	6.3682	6.3	1	1	1	1.019	0.916	1.049	0.89	1.054	1.072	0.844		0.83		0.873		0.972		0.848		0.983		1.034		1.151		1.005		1.052		1.17		1.022		1.112		0.971		0.873
c108749_g1	gi|224112873|ref|XP_002316316.1| predicted protein [Populus trichocarpa] gi|222865356|gb|EEF02487.1| predicted protein [Populus trichocarpa]	6.4102	13.866	37.5	2	2	2	0.991	1.054	0.901	1.098	0.993	0.956	1.106		1.149		1.108		1.042		1.219		1.039		1.002		0.942		1.102		0.965		0.907		1.061		0.94		1.1		1.17
c108775_g1	gi|462398231|gb|EMJ03899.1| hypothetical protein PRUPE_ppa012689mg [Prunus persica]	14.101	127.24	50	6	23	6	0.96	1	1.077	1.035	0.946	1.009	1.094	3.2979e-08	1.026	0.0676	1.078	0.00164153	1.035	0.029597	0.961	0.130337	0.938	5.6068e-05	0.985	0.071175	0.946	0.00023923	0.878	6.861e-09	1.051	0.075884	1.009	0.68916	0.937	0.0036558	0.96	0.149995	0.891	0.000117032	0.929	0.0015575
c108785_g1	gi|255551813|ref|XP_002516952.1| fumarylacetoacetate hydrolase, putative [Ricinus communis] gi|223544040|gb|EEF45566.1| fumarylacetoacetate hydrolase, putative [Ricinus communis]	14.063	16.612	17.3	3	7	3	0.915	1.028	1.147	0.958	0.961	1.007	0.997	0.3299	0.951	0.84736	1.047	0.080083	0.932	0.89048	0.835	0.035935	0.954	0.042498	1.05	0.173036	0.935	0.043101	0.838	6.7554e-07	1.101	0.056518	0.98	0.5204	0.878	1.56476e-05	0.89	0.022205	0.798	0.0029566	0.896	0.00039769
c108788_g1	gi|147773144|emb|CAN67019.1| hypothetical protein VITISV_027707 [Vitis vinifera]	17.093	18.957	17.5	3	4	3	1.085	0.889	0.907	1.149	1.047	1.04	1.097	0.032724	1.105	0.0168633	1.059	0.088798	1.292	0.0009201	1.267	0.0109407	1.007	0.84024	0.965	0.63438	1.178	0.032181	1.154	0.117777	0.959	0.71516	1.17	0.0125224	1.147	0.080581	1.22	0.024664	1.196	0.082118	0.98	0.87132
c108824_g1	gi|187369231|dbj|BAG31376.1| topoisomerase I [Camptotheca acuminata]	32.659	11.983	4.6	1	1	1	1.139	0.919	0.872	0.833	1.037	1.193	0.803		0.698		0.731		0.906		0.955		0.869		0.91		1.128		1.189		1.047		1.298		1.368		1.239		1.306		1.054
c108829_g2	gi|224108850|ref|XP_002314990.1| predicted protein [Populus trichocarpa] gi|222864030|gb|EEF01161.1| predicted protein [Populus trichocarpa]	10.141	6.6191	10.2	1	1	1	0.941	0.948	1.1	1.018	0.979	1.023	1.04		0.995		1.082		1.074		0.925		0.957		1.04		1.033		0.89		1.087		1.079		0.93		0.993		0.855		0.862
c108849_g2	gi|189309489|gb|ACD87446.1| 3-hydroxy-3-methylglutaryl-CoA synthase [Camptotheca acuminata]	16.03	10.28	13.8	1	2	1	0.945	0.967	0.849	1.415	1.007	0.798	1.405		1.773		1.497		1.463		1.667		1.262		1.066		1.041		1.186		0.844		0.825		0.94		0.977		1.113		1.139
c108895_g1	gi|359497141|ref|XP_003635436.1| PREDICTED: probable mannitol dehydrogenase-like isoform 2 [Vitis vinifera] gi|359497143|ref|XP_002266559.2| PREDICTED: probable mannitol dehydrogenase-like isoform 1 [Vitis vinifera]	32.874	32.915	14.7	5	6	4	1.077	1.034	0.945	1.079	0.92	1.016	1.173	0.021541	1.062	0.83158	1.002	0.84944	1.044	0.8897	1.142	0.101223	0.906	0.084345	0.854	0.033682	0.89	0.052977	0.974	0.84062	0.943	0.73266	0.983	0.93666	1.075	0.164864	1.042	0.7744	1.14	0.101858	1.094	0.136024
c108907_g1	gi|449480911|ref|XP_004156028.1| PREDICTED: large subunit GTPase 1 homolog [Cucumis sativus]	19.934	-2	5.8	1	1	1
c108927_g1	gi|296085230|emb|CBI28725.3| unnamed protein product [Vitis vinifera]	27.913	28.644	15.3	4	7	4	1.068	1.032	0.973	0.937	0.981	1.102	0.955	0.143584	0.85	0.0065013	0.877	0.024804	0.908	0.027942	0.963	0.115725	0.89	0.022983	0.919	0.097756	0.951	0.174737	1.008	0.97186	1.032	0.48338	1.068	0.149738	1.133	0.021458	1.035	0.48414	1.098	0.094117	1.061	0.164
c108944_g1	gi|224065308|ref|XP_002301767.1| predicted protein [Populus trichocarpa] gi|222843493|gb|EEE81040.1| predicted protein [Populus trichocarpa]	18.13	30.332	21.8	3	6	3	0.967	0.985	1.026	1.011	1.006	0.95	1.005	0.78878	1.064	0.51014	1.046	0.60316	1.026	0.77056	0.985	0.99694	1.059	0.140604	1.04	0.67392	1.021	0.28444	0.981	0.71104	0.982	0.39228	0.964	0.51036	0.926	0.38148	0.982	0.49468	0.942	0.59616	0.96	0.67772
c108970_g1	gi|211906450|gb|ACJ11718.1| phosphoglycerate kinase [Gossypium hirsutum]	18.305	65.859	57.8	10	23	3	0.987	0.939	0.887	1.201	0.964	0.95	1.246	0.00070003	1.264	0.00058025	1.217	0.0110159	1.279	0.00034208	1.354	0.0002844	1.015	0.8793	0.977	0.134439	1.027	0.36444	1.087	0.5518	0.963	0.118319	1.012	0.50676	1.071	0.64512	1.051	0.05226	1.113	0.09106	1.059	0.99884
c108977_g1	gi|462396682|gb|EMJ02481.1| hypothetical protein PRUPE_ppa012608mg [Prunus persica]	17.063	13.338	10.1	2	3	2	0.92	1.057	1.168	0.89	0.831	1.16	1.071	0.2103	0.767	0.00150339	0.967	0.147923	0.842	0.00053628	0.762	0.000120571	0.716	0.00191888	0.903	0.066304	0.786	0.0027626	0.711	0.00062174	1.261	0.002143	1.097	0.023695	0.993	0.85796	0.87	0.00066327	0.788	0.000123122	0.905	0.00123607
c108994_g1	gi|224104131|ref|XP_002313331.1| predicted protein [Populus trichocarpa] gi|222849739|gb|EEE87286.1| predicted protein [Populus trichocarpa]	49.109	65.393	11.1	3	5	3	0.987	0.875	1.083	0.913	0.849	1.224	1.075	0.113456	0.746	0.0144555	0.925	0.45642	1.043	0.46454	0.843	0.40974	0.694	0.00070113	0.86	0.069301	0.97	0.96372	0.784	0.047096	1.24	0.081997	1.399	0.041377	1.13	0.063339	1.128	0.26872	0.911	0.98636	0.808	0.25092
c109028_g1	gi|462422279|gb|EMJ26542.1| hypothetical protein PRUPE_ppa000996mg [Prunus persica]	54.939	38.262	11.4	5	5	5	1.088	1.005	0.932	0.919	1.02	0.987	0.901	0.15504	0.931	0.55822	0.845	0.105181	0.914	0.23158	0.986	0.77006	1.033	0.180397	0.938	0.7214	1.015	0.50838	1.094	0.104984	0.907	0.104279	0.982	0.29162	1.059	0.36396	1.083	0.29568	1.167	0.072325	1.078	0.147201
c109047_g1	gi|460411352|ref|XP_004251076.1| PREDICTED: uncharacterized protein LOC101265611 [Solanum lycopersicum]	6.9569	8.4071	21	1	1	1	1.156	0.931	0.985	0.879	1.04	1	0.845		0.879		0.76		0.944		0.892		1.04		0.9		1.117		1.056		0.865		1.074		1.015		1.242		1.174		0.945
c109049_g1	gi|225462543|ref|XP_002266917.1| PREDICTED: proteasome subunit alpha type-4 isoform 2 [Vitis vinifera] gi|225462545|ref|XP_002266877.1| PREDICTED: proteasome subunit alpha type-4 isoform 1 [Vitis vinifera] gi|147799989|emb|CAN77245.1| hypothetical protein VITISV_018657 [Vitis vinifera]	16.517	61.672	27.3	3	6	3	1.006	0.986	1.015	0.984	1.007	0.997	0.977	0.77934	0.987	0.5041	0.978	0.44832	0.998	0.42228	0.969	0.73458	1.01	0.49796	1.001	0.25946	1.021	0.21312	0.992	0.87232	0.991	0.9986	1.011	0.95704	0.982	0.60674	1.02	0.9371	0.991	0.49028	0.971	0.44298
c109055_g1	gi|393007219|gb|AFN01304.1| phenylalanine ammonia-lyase, partial [Camellia taliensis] gi|393007221|gb|AFN01305.1| phenylalanine ammonia-lyase, partial [Camellia taliensis] gi|393007223|gb|AFN01306.1| phenylalanine ammonia-lyase, partial [Camellia taliensis] gi|393007225|gb|AFN01307.1| phenylalanine ammonia-lyase, partial [Camellia taliensis] gi|393007227|gb|AFN01308.1| phenylalanine ammonia-lyase…	12.38	29.588	40.3	4	17	3	0.858	0.987	1.055	1.02	1.259	0.824	0.81	0.00095969	1.238	0.0065788	1.189	0.036364	1.033	0.69518	0.967	0.26444	1.528	2.4146e-05	1.467	0.000140225	1.276	3.9521e-05	1.193	0.0006196	0.96	0.34038	0.835	0.002905	0.781	0.00087684	0.869	0.026601	0.813	0.0057036	0.936	0.051797
c109056_g1	gi|460391736|ref|XP_004241475.1| PREDICTED: protein argonaute 1A-like [Solanum lycopersicum] gi|409127948|gb|AFV15377.1| AGO1A [Solanum lycopersicum] gi|409893066|gb|AFV46190.1| argonaute1-1, partial [Solanum lycopersicum]	10.745	43.367	23.5	1	3	1	1.135	1.02	0.887	0.953	1.007	0.987	0.946	0.28776	0.966	0.75132	0.84	0.046719	0.934	0.5353	1.074	0.3026	1.02	0.83604	0.887	0.0192985	0.987	0.8924	1.135	0.06244	0.87	0.23022	0.968	0.80816	1.113	0.38436	1.113	0.29834	1.28	0.0196791	1.15	0.26654
c109089_g1	gi|255554569|ref|XP_002518323.1| DNA binding protein, putative [Ricinus communis] gi|223542543|gb|EEF44083.1| DNA binding protein, putative [Ricinus communis]	14.812	28.84	27.1	2	2	2	1.073	0.954	0.934	1.001	1.031	0.997	0.971		1.004		0.933		1.049		1.072		1.034		0.961		1.081		1.104		0.929		1.045		1.067		1.125		1.149		1.021
c109091_g1	gi|211953675|gb|ACJ13999.1| embryo defective 1144 [Helianthus annuus] gi|211953679|gb|ACJ14001.1| embryo defective 1144 [Helianthus annuus] gi|211953681|gb|ACJ14002.1| embryo defective 1144 [Helianthus annuus] gi|211953683|gb|ACJ14003.1| embryo defective 1144 [Helianthus annuus] gi|211953685|gb|ACJ14004.1| embryo defective 1144 [Helianthus annuus] gi|211953687|gb|ACJ14005.1| embryo defective 1144…	10.524	6.3982	7.5	1	1	1	0.815	0.926	1.032	1.007	1.171	1.045	0.86		0.964		1.236		1.087		0.976		1.121		1.437		1.265		1.135		1.282		1.129		1.013		0.88		0.79		0.897
c109095_g2	gi|359476651|ref|XP_002273723.2| PREDICTED: uncharacterized protein LOC100264247 [Vitis vinifera] gi|297735064|emb|CBI17426.3| unnamed protein product [Vitis vinifera]	27.026	5.9158	5.2	1	1	1
c109099_g1	gi|225447687|ref|XP_002276552.1| PREDICTED: uncharacterized GPI-anchored protein At4g28100-like [Vitis vinifera]	10.647	8.2011	15.3	1	1	1
c109110_g1	gi|90658810|gb|ABD97257.1| metallothionin 1 [Camellia sinensis]	3.0204	6.6821	44.8	1	1	1	0.614	1.19	0.868	0.66	1.14	1.556	0.579		0.424		1.075		0.555		0.76		0.733		1.857		0.958		1.313		2.534		1.308		1.793		0.516		0.707		1.371
c109138_g1	gi|224109926|ref|XP_002315357.1| predicted protein [Populus trichocarpa] gi|222864397|gb|EEF01528.1| predicted protein [Populus trichocarpa]	27.755	12.105	7.1	1	1	1	0.961	0.97	0.986	0.918	1.187	0.965	0.773		0.951		0.955		0.946		0.931		1.23		1.235		1.224		1.204		1.004		0.995		0.979		0.991		0.975		0.984
c109144_g2	gi|225453336|ref|XP_002270305.1| PREDICTED: glutaminyl-tRNA synthetase [Vitis vinifera] gi|297734636|emb|CBI16687.3| unnamed protein product [Vitis vinifera]	20.281	20.998	12	2	3	2	0.961	1.169	0.986	0.992	0.911	0.992	1.089		1		1.032		0.849		1.006		0.918		0.948		0.779		0.924		1.032		0.849		1.006		0.822		0.975		1.186
c109152_g2	gi|255575590|ref|XP_002528695.1| ptm1, putative [Ricinus communis] gi|223531867|gb|EEF33684.1| ptm1, putative [Ricinus communis]	12.814	30.897	26.1	4	4	4	1.025	1.004	0.971	0.991	1.042	0.939	0.951	0.2518	1.055	0.173844	0.967	0.5691	0.987	0.6289	1.021	0.26428	1.11	0.0173648	1.017	0.20452	1.038	0.148624	1.073	0.048118	0.916	0.022705	0.935	0.4286	0.967	0.93606	1.021	0.2966	1.056	0.082477	1.034	0.52964
c109153_g2	gi|224104049|ref|XP_002333988.1| predicted protein [Populus trichocarpa] gi|222839470|gb|EEE77807.1| predicted protein [Populus trichocarpa]	17.008	6.4802	12.5	1	1	1
c109268_g1	gi|359476161|ref|XP_002283083.2| PREDICTED: uncharacterized protein LOC100249152 [Vitis vinifera]	13.586	13.172	10.1	1	1	1	0.84	0.941	1.124	0.996	1.016	1.096	0.98		0.909		1.186		1.058		0.886		0.927		1.21		1.08		0.904		1.305		1.165		0.975		0.893		0.747		0.837
c109279_g1	gi|147854704|emb|CAN79596.1| hypothetical protein VITISV_042386 [Vitis vinifera]	35.572	23.421	13.5	4	4	4	0.927	1.01	1.128	0.955	0.986	1.002	0.969	0.66712	0.953	0.9481	1.03	0.9912	0.946	0.051164	0.847	0.000117591	0.984	0.79894	1.064	0.77516	0.976	0.29812	0.874	0.052883	1.081	0.94688	0.992	0.40934	0.888	0.15208	0.918	0.22848	0.822	0.057538	0.895	0.04686
c109279_g2	gi|224118084|ref|XP_002317728.1| predicted protein [Populus trichocarpa] gi|222858401|gb|EEE95948.1| predicted protein [Populus trichocarpa]	12.981	19.367	31.4	3	5	3	0.961	1.024	1.099	0.904	0.999	1.023	0.905	0.37288	0.884	0.108724	0.941	0.051243	0.883	0.077483	0.823	0.00167685	0.977	0.77906	1.04	0.61468	0.976	0.76272	0.909	0.254	1.065	0.29902	0.999	0.99304	0.931	0.22296	0.938	0.23786	0.874	0.0120414	0.932	0.172519
c109280_g1	gi|297743097|emb|CBI35964.3| unnamed protein product [Vitis vinifera]	21.044	15.27	13.4	2	2	2	1.095	0.983	0.843	1.043	1.065	0.952	0.979	0.46984	1.096	0.093176	0.953	0.115562	1.061	0.0178014	1.237	0.0083221	1.119	0.094139	0.973	0.4152	1.083	0.07588	1.263	0.0166424	0.869	0.052024	0.968	0.3892	1.129	0.083121	1.114	0.025277	1.299	0.0093154	1.166	0.0140824
c109282_g1	gi|470106089|ref|XP_004289408.1| PREDICTED: protein MKS1-like [Fragaria vesca subsp. vesca]	18.775	13.644	13.1	1	1	1	1.143	0.961	0.904	0.91	1.153	0.905	0.789		1.006		0.796		0.947		1.007		1.274		1.009		1.2		1.275		0.792		0.942		1.001		1.189		1.264		1.063
c109286_g2	gi|449444112|ref|XP_004139819.1| PREDICTED: uncharacterized protein LOC101211159 [Cucumis sativus] gi|449492582|ref|XP_004159039.1| PREDICTED: uncharacterized LOC101211159 [Cucumis sativus]	4.5189	6.5545	17.5	1	2	1	0.976	0.982	1.059	1.02	0.909	1.066	1.122	0.00037512	0.957	0.00162435	1.045	0.00046066	1.039	0.0023957	0.963	0.00092217	0.853	0.00026408	0.931	0.00092249	0.926	0.00128152	0.858	0.00020234	1.092	0.0003601	1.086	0.00078458	1.007	0.061664	0.994	0.079519	0.922	0.000136234	0.927	0.00060128
c109294_g1	gi|225463775|ref|XP_002267653.1| PREDICTED: probably inactive leucine-rich repeat receptor-like protein kinase At2g25790-like [Vitis vinifera]	60.268	58.889	17	7	10	7	1.069	0.938	0.953	0.974	1.007	1.092	0.967	0.29634	0.892	0.0073838	0.911	0.057844	1.038	0.40228	1.022	0.3991	0.922	0.060041	0.942	0.31432	1.074	0.141078	1.057	0.055883	1.022	0.39098	1.164	0.0128978	1.146	0.00057697	1.14	0.04438	1.122	0.0078401	0.984	0.70788
c109304_g1	gi|460380625|ref|XP_004236055.1| PREDICTED: mitochondrial import receptor subunit TOM5 homolog [Solanum lycopersicum]	6.1403	37.011	63	3	5	3	1.089	1.039	0.961	0.93	1.028	0.898	0.905	0.79176	1.036	0.59384	0.854	0.46078	0.895	0.71814	0.968	0.94686	1.145	0.096678	0.944	0.2895	0.989	0.77612	1.07	0.61868	0.825	0.0090018	0.864	0.0086964	0.934	0.47156	1.048	0.184776	1.133	0.2324	1.081	0.4637
c109314_g1	gi|255570157|ref|XP_002526039.1| conserved hypothetical protein [Ricinus communis] gi|223534620|gb|EEF36316.1| conserved hypothetical protein [Ricinus communis]	13.676	6.0248	15	1	1	1
c109321_g1	gi|359475502|ref|XP_003631692.1| PREDICTED: malate dehydrogenase, glyoxysomal [Vitis vinifera] gi|147774268|emb|CAN65552.1| hypothetical protein VITISV_033330 [Vitis vinifera] gi|297736349|emb|CBI25072.3| unnamed protein product [Vitis vinifera]	29.954	51.301	21.6	7	10	3	1.021	0.928	1.069	1.018	1.039	1.028	0.98	0.51448	0.99	0.60256	0.997	0.6242	1.097	0.71984	0.952	0.6655	1.011	0.88506	1.018	0.75336	1.12	0.092325	0.972	0.98142	1.007	0.935	1.108	0.26444	0.962	0.97112	1.1	0.189396	0.955	0.94084	0.868	0.56076
c109325_g1	gi|149391195|gb|ABR25615.1| gtp-binding protein yptm2 [Oryza sativa Indica Group]	10.073	47.232	44.4	4	5	3	0.849	0.891	1.019	1.06	1.072	1.099	0.989	0.4433	0.965	0.5693	1.249	0.0067199	1.19	0.022341	1.04	0.38158	0.975	0.99266	1.263	0.00132115	1.203	0.0051367	1.052	0.055322	1.294	0.0080818	1.233	0.021078	1.079	0.20422	0.953	0.22322	0.833	0.0028819	0.874	0.017823
c109325_g3	gi|118490011|gb|ABK96799.1| ras-related GTP binding protein [Solanum tuberosum]	3.55	7.8096	52.9	1	2	1	1.083	0.923	0.968	0.911	1.101	1.002	0.827		0.909		0.841		0.987		0.941		1.099		1.017		1.193		1.137		0.925		1.086		1.035		1.173		1.119		0.954
c109341_g1	gi|356521624|ref|XP_003529454.1| PREDICTED: transcription factor Pur-alpha 1 isoform 1 [Glycine max]	30.761	172.91	44	12	16	12	0.969	0.985	1.106	0.98	0.962	0.993	1.019	0.153545	0.987	0.34202	1.011	0.26804	0.995	0.9157	0.886	1.8902e-06	0.969	0.039295	0.993	0.67526	0.977	0.131043	0.87	6.2703e-07	1.025	0.066219	1.008	0.38952	0.898	0.000122951	0.984	0.22942	0.876	4.6488e-07	0.891	2.3127e-06
c109343_g5	gi|225423953|ref|XP_002282352.1| PREDICTED: putative DNA repair protein RAD23-3 [Vitis vinifera] gi|297737829|emb|CBI27030.3| unnamed protein product [Vitis vinifera]	13.122	60.536	65.5	5	9	3	0.95	0.964	1.154	0.984	0.982	0.973	1.002	0.88982	1.011	0.48884	1.036	0.53998	1.021	0.81184	0.853	0.5688	1.009	0.41904	1.034	0.57022	1.019	0.68754	0.851	0.59944	1.024	0.41508	1.009	0.48996	0.843	0.44114	0.985	0.53106	0.823	0.97968	0.835	0.55704
c109350_g1	gi|225452120|ref|XP_002284266.1| PREDICTED: 60S ribosomal protein L26-1 [Vitis vinifera] gi|147769559|emb|CAN72392.1| hypothetical protein VITISV_032611 [Vitis vinifera] gi|147786955|emb|CAN73296.1| hypothetical protein VITISV_001956 [Vitis vinifera]	17.188	16.739	26.1	5	8	1	1.27	0.881	0.782	1.075	0.876	1.101	1.227		0.976		0.846		1.22		1.375		0.796		0.69		0.994		1.12		0.867		1.25		1.408		1.442		1.624		1.127
c109360_g2	gi|255565313|ref|XP_002523648.1| steroid binding protein, putative [Ricinus communis] gi|223537100|gb|EEF38734.1| steroid binding protein, putative [Ricinus communis]	20.627	53.534	37.4	5	5	5	0.985	0.984	0.913	1.014	1.162	0.911	0.873	0.103279	1.113	0.033763	1.029	0.179604	1.03	0.36784	1.111	0.036623	1.276	0.00067869	1.18	0.00196386	1.181	0.034376	1.273	0.00078382	0.925	0.0072638	0.926	0.199405	0.998	0.89826	1.001	0.91444	1.079	0.0113171	1.078	0.21412
c109368_g1	gi|297743305|emb|CBI36172.3| unnamed protein product [Vitis vinifera]	28.739	18.839	9.3	2	2	2
c109372_g3	gi|162279932|ref|NP_064080.2| nad4 gene product (mitochondrion) [Beta vulgaris subsp. vulgaris] gi|323435100|ref|YP_004222318.1| NADH dehydrogenase subunit 4 [Beta vulgaris subsp. maritima] gi|346683195|ref|YP_004842124.1| NADH dehydrogenase subunit 4 [Beta macrocarpa] gi|20429167|dbj|BAB91330.1| NADH dehydrogenase subunit 4 [Beta vulgaris] gi|148491436|dbj|BAA99473.2| NADH dehydrogenase subunit …	11.265	6.1591	8.2	1	1	1	0.972	1.082	0.957	0.974	0.897	1.131	1.086		0.861		1.002		0.9		1.018		0.793		0.923		0.829		0.937		1.164		1.045		1.182		0.898		1.016		1.131
c109387_g2	gi|223046631|gb|ACM79366.1| beta-tubulin, partial [Tamarix hispida]	8.9534	6.7478	62.5	5	18	1	0.999	1.052	1.049	0.899	0.925	1.091	0.972		0.824		0.9		0.855		0.857		0.848		0.926		0.879		0.882		1.092		1.037		1.04		0.95		0.952		1.003
c109387_g3	gi|255537469|ref|XP_002509801.1| tubulin beta chain, putative [Ricinus communis] gi|223549700|gb|EEF51188.1| tubulin beta chain, putative [Ricinus communis]	33.349	54.61	22.7	7	27	2	1.034	1.022	1.012	0.963	1.011	0.943	0.953	0.84968	1.021	0.030863	0.931	0.7932	0.942	0.54636	0.952	0.64654	1.072	0.0015763	0.978	0.91152	0.989	0.5523	0.999	0.39668	0.912	0.00193683	0.923	0.00070493	0.932	0.03726	1.012	0.64372	1.022	0.36522	1.01	0.195345
c109392_g2	gi|255540423|ref|XP_002511276.1| protein binding protein, putative [Ricinus communis] gi|223550391|gb|EEF51878.1| protein binding protein, putative [Ricinus communis]	20.05	14.505	10.2	1	1	1
c109406_g1	gi|462404985|gb|EMJ10449.1| hypothetical protein PRUPE_ppa007218mg [Prunus persica]	11.455	20.675	21.6	2	3	2	1.012	0.997	0.935	1.042	0.986	0.935	1.057	0.2967	1.114	0.124703	1.03	0.2871	1.045	0.20452	1.114	0.22678	1.055	0.34494	0.974	0.82148	0.989	0.7044	1.055	0.52334	0.924	0.24496	0.938	0.50816	1	0.90406	1.015	0.51074	1.082	0.4341	1.066	0.68486
c109415_g1	gi|330318627|gb|AEC10976.1| mal d 1-like protein [Camellia sinensis]	6.9971	7.849	24.2	1	1	1
c109420_g1	gi|462397173|gb|EMJ02972.1| hypothetical protein PRUPE_ppa017305mg [Prunus persica]	49.98	143.23	31.7	10	15	10	1.027	0.986	0.933	0.905	1.118	0.92	0.809	0.0097601	0.984	0.64816	0.881	0.196184	0.918	0.158182	0.97	0.80718	1.215	0.00061678	1.089	0.03436	1.134	0.3337	1.198	0.00161685	0.896	0.0128416	0.933	0.056675	0.986	0.79334	1.042	0.54226	1.101	0.042302	1.057	0.078025
c109423_g1	gi|470128566|ref|XP_004300209.1| PREDICTED: probable plastid-lipid-associated protein 3, chloroplastic-like [Fragaria vesca subsp. vesca]	14.69	29.997	14.2	1	2	1	0.917	1.074	1.058	1.046	0.915	1.004	1.143	0.4787	1.042	0.85158	1.141	0.47306	0.974	0.8725	0.989	0.9461	0.911	0.59556	0.998	0.9714	0.852	0.087558	0.865	0.125423	1.095	0.59124	0.935	0.66738	0.949	0.73992	0.854	0.048021	0.867	0.082857	1.015	0.78818
c109431_g1	gi|73696164|gb|AAZ80874.1| neutral invertase [Nicotiana langsdorffii x Nicotiana sanderae]	10.416	14.785	23.3	3	6	2	0.961	0.956	1.017	1.076	1.032	0.955	1.043	0.49612	1.127	0.161316	1.12	0.20716	1.126	0.27278	1.058	0.44864	1.081	0.06666	1.074	0.183435	1.079	0.34096	1.015	0.71892	0.994	0.89322	0.999	0.9918	0.939	0.26572	1.005	0.94762	0.945	0.37696	0.94	0.47874
c109469_g1	gi|255560888|ref|XP_002521457.1| COMPASS component SWD2, putative [Ricinus communis] gi|223539356|gb|EEF40947.1| COMPASS component SWD2, putative [Ricinus communis]	37.236	7.1658	3.3	1	1	1	1.048	1.038	0.891	1.014	0.993	1.01	1.021		1.004		0.968		0.977		1.138		0.983		0.948		0.957		1.114		0.964		0.973		1.134		1.01		1.176		1.165
c109471_g1	gi|460365586|ref|XP_004228682.1| PREDICTED: uncharacterized protein LOC101264357 [Solanum lycopersicum]	16.514	28.795	16.3	2	2	2	1.039	0.997	0.935	1.049	0.952	1.028	1.102		1.02		1.01		1.052		1.122		0.926		0.916		0.955		1.018		0.989		1.031		1.099		1.042		1.111		1.066
c109476_g2	gi|297746040|emb|CBI16096.3| unnamed protein product [Vitis vinifera]	21.019	28.285	20.4	4	7	3	1.087	1.03	0.953	0.971	0.936	0.976	1.037	0.88636	0.995	0.26668	0.893	0.00179945	0.943	0.097937	1.019	0.88714	0.959	0.22192	0.861	0.00059924	0.909	0.07102	0.982	0.78186	0.898	0.2256	0.948	0.7569	1.024	0.32974	1.055	0.23466	1.141	0.0055175	1.081	0.141924
c109482_g1	gi|147862316|emb|CAN81093.1| hypothetical protein VITISV_040667 [Vitis vinifera]	31.618	142.7	46.6	13	16	13	0.989	1.053	1.049	0.94	0.988	0.985	0.951	0.31464	0.954	0.1217	0.95	0.115761	0.893	0.00110017	0.896	0.00075928	1.003	0.6105	0.999	0.4706	0.938	0.0199026	0.942	0.015543	0.996	0.76344	0.935	0.05266	0.939	0.042283	0.939	0.176355	0.943	0.155556	1.004	0.94708
c109488_g2	gi|224139004|ref|XP_002322956.1| predicted protein [Populus trichocarpa] gi|222867586|gb|EEF04717.1| predicted protein [Populus trichocarpa]	25.584	6.6958	3.7	1	1	1
c109546_g2	gi|189473427|gb|ACD99685.1| histone H1-like protein [Camellia sinensis]	15.831	11.672	11	2	2	2	1.265	0.841	0.699	0.971	0.684	1.552	1.42		0.626		0.768		1.155		1.389		0.441		0.541		0.813		0.979		1.227		1.845		2.22		1.504		1.81		1.203
c109561_g2	gi|462406455|gb|EMJ11919.1| hypothetical protein PRUPE_ppa022610mg [Prunus persica]	45.249	7.4039	3	1	1	1
c109573_g1	gi|296088461|emb|CBI37452.3| unnamed protein product [Vitis vinifera]	20.087	6.7925	5	1	1	1	0.918	0.892	0.883	1.132	1.182	0.972	0.958		1.165		1.233		1.269		1.282		1.216		1.288		1.325		1.339		1.059		1.09		1.101		1.029		1.04		1.01
c109617_g1	gi|460381920|ref|XP_004236689.1| PREDICTED: 15.7 kDa heat shock protein, peroxisomal-like [Solanum lycopersicum]	15.702	7.02	6.4	1	1	1
c109626_g1	gi|326507178|dbj|BAJ95666.1| predicted protein [Hordeum vulgare subsp. vulgare]	28.066	6.781	16.3	5	16	1	0.964	0.992	1.062	0.981	0.983	1.025	0.998	0.95752	0.957	0.10558	1.018	0.48542	0.989	0.60682	0.924	0.052836	0.959	0.08534	1.02	0.43038	0.991	0.60754	0.926	0.046003	1.063	0.050258	1.033	0.044578	0.965	0.091644	0.972	0.21954	0.908	0.033482	0.934	0.03638
c109634_g1	gi|462395062|gb|EMJ00861.1| hypothetical protein PRUPE_ppa001372mg [Prunus persica]	15.863	20.697	11	1	1	1
c109637_g3	gi|302143546|emb|CBI22107.3| unnamed protein product [Vitis vinifera]	45.976	18.42	6.6	2	2	1
c109644_g1	gi|462399153|gb|EMJ04821.1| hypothetical protein PRUPE_ppa003792mg [Prunus persica]	24.856	10.214	10.2	1	1	1	0.875	1.174	1.183	0.943	1.049	0.785	0.899		1.201		1.078		0.803		0.797		1.336		1.199		0.894		0.887		0.897		0.669		0.664		0.745		0.74		0.992
c109652_g1	gi|460391465|ref|XP_004241341.1| PREDICTED: uncharacterized protein At1g08160-like [Solanum lycopersicum]	23.565	18.117	13	3	3	3	0.967	0.914	0.933	1.133	0.935	1.12	1.212	0.0050771	1.012	0.74746	1.172	0.042982	1.24	0.02322	1.214	0.0126446	0.835	0.040818	0.967	0.49516	1.023	0.62592	1.002	0.93722	1.158	0.093859	1.225	0.053042	1.2	0.047765	1.058	0.39688	1.036	0.50488	0.98	0.69372
c109662_g1	gi|297743787|emb|CBI36670.3| unnamed protein product [Vitis vinifera]	5.5033	6.2782	17	1	1	1	1.159	0.966	0.837	0.949	1.08	0.989	0.879		0.96		0.819		0.982		1.134		1.092		0.932		1.118		1.29		0.853		1.024		1.182		1.2		1.385		1.154
c109672_g2	gi|460369085|ref|XP_004230394.1| PREDICTED: cinnamoyl-CoA reductase 1-like [Solanum lycopersicum]	34.963	39.969	15.5	4	5	4	0.999	1.053	1.017	0.914	0.956	1.069	0.956	0.25694	0.855	0.048615	0.915	0.22982	0.868	0.066261	0.899	0.048258	0.894	0.077896	0.957	0.64606	0.908	0.122202	0.94	0.056935	1.07	0.127735	1.015	0.38922	1.051	0.21906	0.949	0.2723	0.982	0.32142	1.035	0.6085
c109675_g2	gi|224108456|ref|XP_002314854.1| predicted protein [Populus trichocarpa] gi|222863894|gb|EEF01025.1| predicted protein [Populus trichocarpa]	17.867	38.123	32.7	6	9	6	0.882	0.94	1.113	1.043	0.951	1.114	1.097	0.00157861	0.936	0.37164	1.183	2.014e-05	1.11	0.00022457	0.937	0.56672	0.854	0.00068095	1.078	0.005844	1.012	0.28502	0.854	0.0035993	1.263	1.80528e-05	1.185	0.000140558	1.001	0.83508	0.938	0.030081	0.792	9.6594e-05	0.845	0.0023606
c109704_g1	gi|359478076|ref|XP_002268942.2| PREDICTED: 2-isopropylmalate synthase 2, chloroplastic-like [Vitis vinifera]	25.54	61.07	20.7	3	4	3	1.005	0.898	1.088	0.984	0.989	1.022	0.995	0.994	0.963	0.60964	0.979	0.47784	1.096	0.24804	0.904	0.14262	0.968	0.54976	0.984	0.22886	1.101	0.180464	0.909	0.155576	1.017	0.95834	1.138	0.160802	0.939	0.30332	1.119	0.08308	0.924	0.24902	0.825	0.045982
c109709_g1	gi|470123107|ref|XP_004297578.1| PREDICTED: probable aspartyl aminopeptidase-like [Fragaria vesca subsp. vesca]	6.194	7.3286	21.8	1	1	1	0.923	0.841	1.299	1.051	0.942	0.96	1.116		1.095		1.139		1.25		0.809		0.981		1.021		1.12		0.725		1.04		1.141		0.739		1.098		0.711		0.647
c109715_g1	gi|224144954|ref|XP_002325473.1| predicted protein [Populus trichocarpa] gi|118486776|gb|ABK95223.1| unknown [Populus trichocarpa] gi|222862348|gb|EEE99854.1| predicted protein [Populus trichocarpa]	22.726	11.723	8.7	2	2	2	1.062	1.029	0.994	0.893	0.985	1.039	0.907	0.144697	0.859	0.066939	0.841	0.25648	0.868	0.127077	0.898	0.3966	0.948	0.27638	0.927	0.54446	0.957	0.48138	0.991	0.9286	0.978	0.84916	1.01	0.86508	1.045	0.68182	1.032	0.79734	1.068	0.67114	1.035	0.76372
c109726_g2	gi|147799995|emb|CAN68264.1| hypothetical protein VITISV_002761 [Vitis vinifera]	32.005	56.367	22.1	6	8	5	0.975	0.983	0.934	1.018	1.035	0.991	0.984	0.78832	1.027	0.36044	1.044	0.283	1.036	0.28198	1.09	0.0056642	1.044	0.23968	1.062	0.20066	1.053	0.098338	1.108	0.0065808	1.016	0.825	1.008	0.97836	1.061	0.059624	0.992	0.78284	1.044	0.113543	1.052	0.027598
c109739_g1	gi|460409493|ref|XP_004250173.1| PREDICTED: ADP-ribosylation factor-like protein 8B-A-like [Solanum lycopersicum]	26.842	6.992	4.2	1	1	1	0.944	0.998	1.012	1.115	0.946	0.988	1.179		1.129		1.181		1.117		1.102		0.957		1.002		0.948		0.935		1.047		0.99		0.976		0.946		0.933		0.986
c109762_g1	gi|296081618|emb|CBI20623.3| unnamed protein product [Vitis vinifera]	14.497	16.58	20	4	8	2	1.039	1.012	1.004	1.066	0.968	0.916	1.101	0.0111648	1.164	0.0007376	1.026	0.32658	1.053	0.34542	1.062	0.036796	1.057	0.071715	0.932	0.083219	0.957	0.125437	0.964	0.105041	0.882	0.0096972	0.905	0.0183168	0.912	0.0034999	1.027	0.93264	1.035	0.43154	1.008	0.55552
c109767_g1	gi|225423749|ref|XP_002277069.1| PREDICTED: ATP-dependent Clp protease proteolytic subunit 2, mitochondrial-like [Vitis vinifera]	23.499	37.946	26.2	4	5	4	0.975	0.996	1.09	1.028	1	0.974	1.028	0.68038	1.055	0.146004	1.054	0.172375	1.032	0.66156	0.943	0.51606	1.027	0.3392	1.026	0.33604	1.004	0.535	0.917	0.59968	0.999	0.8246	0.978	0.33942	0.894	0.78096	0.979	0.29076	0.894	0.82814	0.914	0.40806
c109772_g2	gi|359482879|ref|XP_002271332.2| PREDICTED: translation initiation factor eIF-2B subunit alpha-like [Vitis vinifera]	44.154	21.799	9.5	3	3	3	1.092	1.021	0.941	0.951	1.022	0.964	0.931		0.987		0.871		0.931		1.011		1.06		0.936		1.001		1.086		0.883		0.944		1.024		1.07		1.16		1.085
c109773_g1	gi|297742681|emb|CBI35134.3| unnamed protein product [Vitis vinifera]	14.833	18.904	13.5	2	2	2	1.013	0.972	1.024	0.981	1.001	1.009	0.98		0.972		0.968		1.009		0.958		0.992		0.988		1.03		0.978		0.996		1.038		0.985		1.042		0.989		0.949
c109777_g1	gi|225465253|ref|XP_002268311.1| PREDICTED: dynamin-2B [Vitis vinifera] gi|297739464|emb|CBI29646.3| unnamed protein product [Vitis vinifera]	8.0312	24.869	31.2	2	2	2	1.046	1.008	0.985	0.973	1.031	0.951	0.944	0.35832	1.023	0.7116	0.93	0.2722	0.965	0.62296	0.988	0.85938	1.084	0.070775	0.986	0.29804	1.023	0.59818	1.047	0.35242	0.909	0.05276	0.943	0.30698	0.965	0.50292	1.038	0.40766	1.062	0.24904	1.023	0.70676
c109780_g1	gi|211906466|gb|ACJ11726.1| serine hydroxymethyltransferase [Gossypium hirsutum]	23.81	15.092	39.1	6	13	1	1.036	1.029	0.871	1.083	1.063	0.901	1.019		1.202		1.045		1.052		1.243		1.18		1.026		1.033		1.22		0.87		0.876		1.034		1.007		1.189		1.181
c109791_g1	gi|502154791|ref|XP_004509838.1| PREDICTED: serine/arginine-rich splicing factor RSZ21-like isoform X1 [Cicer arietinum]	11.32	52.227	41.6	5	10	5	1.002	1.059	0.885	1.025	0.983	0.996	1.043	0.197141	1.029	0.148117	1.023	0.51744	0.968	0.50842	1.158	8.4813e-07	0.987	0.82888	0.981	0.6155	0.928	0.079862	1.111	0.0020622	0.994	0.68998	0.941	0.041297	1.125	3.0631e-06	0.946	0.2654	1.132	0.00167855	1.197	2.9013e-07
c109792_g4	gi|359493630|ref|XP_002282825.2| PREDICTED: UDP-glycosyltransferase 79B6-like [Vitis vinifera]	50.441	67.603	14.6	5	7	5	1.028	1.133	0.995	0.925	1.02	0.96	0.907	0.04612	0.964	0.4076	0.9	0.0232	0.816	0.036184	0.93	0.23814	1.062	0.197681	0.992	0.48456	0.9	0.24922	1.025	0.33984	0.934	0.096722	0.847	0.089124	0.965	0.70724	0.907	0.38026	1.033	0.164656	1.139	0.126182
c109795_g1	gi|297740060|emb|CBI30242.3| unnamed protein product [Vitis vinifera]	12.223	33.701	27.3	5	7	5	0.913	1.073	1	1.022	0.979	1.021	1.044	0.0073365	1.001	0.65928	1.119	0.0067757	0.952	0.037659	1.022	0.139139	0.959	0.029862	1.072	0.044404	0.912	0.00067628	0.979	0.4587	1.118	0.0040425	0.952	0.22032	1.021	0.14668	0.851	0.00044298	0.913	0.028183	1.073	0.0090605
c109818_g1	gi|224130112|ref|XP_002320755.1| predicted protein [Populus trichocarpa] gi|222861528|gb|EEE99070.1| predicted protein [Populus trichocarpa]	70.239	7.305	1.4	1	1	1	1.03	0.993	0.993	1.058	1.017	0.901	1.04		1.174		1.027		1.065		1.065		1.129		0.987		1.024		1.024		0.875		0.907		0.907		1.037		1.037		1
c109826_g1	gi|470134506|ref|XP_004303090.1| PREDICTED: protein transport protein Sec31A-like [Fragaria vesca subsp. vesca]	10.399	42.431	41.2	4	6	4	0.983	1.068	0.964	0.992	1.005	0.988	0.987	0.82604	1.004	0.81284	1.009	0.5595	0.929	0.037938	1.029	0.46506	1.017	0.67916	1.022	0.75338	0.941	0.049758	1.043	0.58722	1.005	0.43494	0.925	0.046843	1.025	0.38972	0.92	0.028743	1.02	0.74952	1.108	0.054858
c109872_g1	gi|147863500|emb|CAN81930.1| hypothetical protein VITISV_031499 [Vitis vinifera]	7.1053	7.4817	16.9	1	1	1	1.034	1.034	0.971	0.977	0.945	1.042	1.034		0.938		0.945		0.945		1.006		0.907		0.914		0.914		0.973		1.008		1.008		1.073		1		1.065		1.065
c109902_g1	gi|462417368|gb|EMJ22105.1| hypothetical protein PRUPE_ppa001448mg [Prunus persica]	6.2337	12.714	44.8	2	2	2
c109913_g3	gi|255570730|ref|XP_002526319.1| conserved hypothetical protein [Ricinus communis] gi|223534346|gb|EEF36055.1| conserved hypothetical protein [Ricinus communis]	24.776	12.436	10.4	2	2	2	1.047	0.979	0.946	1.01	1.056	0.952	0.956	0.28092	1.061	0.38406	0.965	0.33304	1.032	0.33502	1.068	0.22682	1.109	0.172797	1.009	0.73552	1.079	0.055159	1.116	0.080862	0.909	0.189817	0.972	0.66824	1.006	0.9235	1.069	0.043178	1.107	0.083396	1.035	0.3593
c109924_g4	gi|225441906|ref|XP_002284462.1| PREDICTED: uncharacterized protein LOC100255580 [Vitis vinifera] gi|147846708|emb|CAN80638.1| hypothetical protein VITISV_026887 [Vitis vinifera]	9.2205	13.365	22	2	2	2	0.964	0.954	1.101	1.032	1.003	0.949	1.029		1.087		1.071		1.082		0.937		1.057		1.04		1.051		0.911		0.984		0.995		0.862		1.01		0.876		0.866
c109935_g1	gi|225434536|ref|XP_002276692.1| PREDICTED: ran-binding protein 1 homolog c-like [Vitis vinifera]	7.0245	43.059	55.2	5	9	5	1.01	0.978	1.04	0.959	0.959	1.014	1	0.8896	0.946	0.47756	0.95	0.38274	0.981	0.99624	0.922	0.299	0.946	0.28838	0.95	0.195237	0.981	0.84004	0.922	0.191776	1.004	0.83304	1.037	0.28102	0.975	0.55392	1.033	0.161137	0.971	0.63346	0.94	0.195202
c109937_g2	gi|462400201|gb|EMJ05869.1| hypothetical protein PRUPE_ppa000618mg [Prunus persica]	25.766	26.949	18.9	3	3	2	1.048	1.091	0.84	0.977	1.172	0.847	0.834	0.032757	1.153	0.062738	0.932	0.0038557	0.896	0.172802	1.163	0.021256	1.384	0.02244	1.118	0.075024	1.074	0.34402	1.395	0.0150617	0.808	0.027639	0.776	0.063202	1.008	0.88316	0.961	0.50988	1.248	0.0092406	1.299	0.050076
c109942_g2	gi|449500409|ref|XP_004161090.1| PREDICTED: ADP-ribosylation factor 1-like [Cucumis sativus]	10.026	5.9235	24.4	2	8	1	0.99	0.955	1.03	0.955	1.085	0.98	0.88	0.068502	0.974	0.60172	0.965	0.53976	1	0.99596	0.927	0.20056	1.107	0.040237	1.096	0.098704	1.136	0.0007426	1.053	0.089818	0.99	0.82616	1.026	0.35904	0.951	0.21614	1.037	0.3897	0.961	0.39058	0.927	0.05126
c109960_g1	gi|460385918|ref|XP_004238647.1| PREDICTED: ATP-citrate synthase alpha chain protein 2-like [Solanum lycopersicum]	16.353	6.5203	24.1	4	5	1	0.941	0.924	1.119	0.976	1.201	0.826	0.813		1.182		1.037		1.056		0.872		1.454		1.276		1.3		1.073		0.878		0.894		0.738		1.018		0.841		0.826
c109960_g2	gi|255568854|ref|XP_002525398.1| ATP-citrate synthase, putative [Ricinus communis] gi|223535361|gb|EEF37036.1| ATP-citrate synthase, putative [Ricinus communis]	16.388	38.681	40.7	5	6	2
c109969_g1	gi|402770461|gb|AFQ98370.1| hydroxymethylbutenyl diphosphate synthase [Camellia sinensis]	23.088	66.664	25.6	5	9	4	0.946	1.066	1.293	0.932	0.825	0.981	1.13	0.00195916	0.95	0.062219	0.985	0.49018	0.874	0.00083754	0.721	5.8557e-07	0.841	2.2208e-05	0.872	0.000102352	0.774	2.6494e-06	0.638	1.0601e-08	1.037	0.133296	0.92	0.0141383	0.759	1.50795e-05	0.887	0.0029637	0.732	5.3517e-07	0.824	0.0069806
c109979_g1	gi|449455066|ref|XP_004145274.1| PREDICTED: copper transporter 1-like isoform 1 [Cucumis sativus] gi|449471163|ref|XP_004153227.1| PREDICTED: copper transporter 1-like isoform 1 [Cucumis sativus] gi|449510896|ref|XP_004163804.1| PREDICTED: copper transporter 1-like isoform 1 [Cucumis sativus]	16.918	-2	5.8	1	1	1
c109988_g1	gi|460408378|ref|XP_004249622.1| PREDICTED: histone deacetylase HDT1-like [Solanum lycopersicum]	10.239	12.827	32	3	6	2	1.059	0.98	0.993	0.989	1.027	0.943	0.963	0.9637	1.049	0.87568	0.934	0.27326	1.009	0.43762	0.996	0.96068	1.089	0.8657	0.97	0.41394	1.048	0.57746	1.034	0.94592	0.89	0.69572	0.962	0.58222	0.95	0.89042	1.081	0.20382	1.066	0.37484	0.987	0.48714
c110008_g1	gi|224109736|ref|XP_002315293.1| predicted protein [Populus trichocarpa] gi|222864333|gb|EEF01464.1| predicted protein [Populus trichocarpa]	32.692	23.288	12.4	3	3	3	1.074	0.931	0.927	1.107	0.969	0.983	1.142	0.42526	1.126	0.43806	1.031	0.8037	1.189	0.26814	1.194	0.2315	0.986	0.91826	0.902	0.3693	1.041	0.7465	1.045	0.6935	0.915	0.35226	1.056	0.62212	1.06	0.54352	1.154	0.101595	1.159	0.0073423	1.004	0.95208
c110009_g1	gi|1171998|sp|P45726.1|PALY_CAMSI RecName: Full=Phenylalanine ammonia-lyase gi|662271|dbj|BAA05643.1| phenylalanine ammonia-lyase [Camellia sinensis]	10.655	41.717	44.7	4	13	2	0.897	0.987	1.116	0.957	1.239	0.841	0.772	0.00137874	1.138	0.025383	1.067	0.159958	0.97	0.288	0.858	0.030599	1.473	0.00066198	1.381	0.00087603	1.255	0.0123977	1.11	0.075425	0.938	0.125543	0.852	0.037002	0.754	0.0055226	0.909	0.073857	0.804	0.0125198	0.884	0.098801
c110015_g1	gi|255558107|ref|XP_002520082.1| conserved hypothetical protein [Ricinus communis] gi|223540846|gb|EEF42406.1| conserved hypothetical protein [Ricinus communis]	15.384	84.512	26.8	4	10	2	0.932	0.978	1.03	1.021	0.994	0.934	1.027	0.76478	1.093	0.64112	1.095	0.0021383	1.044	0.40388	0.991	0.47898	1.064	0.75998	1.067	0.096003	1.016	0.669	0.965	0.54056	1.002	0.4947	0.955	0.99036	0.907	0.49804	0.953	0.21394	0.905	0.0052627	0.95	0.28554
c110039_g2	gi|225452739|ref|XP_002282868.1| PREDICTED: aldose 1-epimerase isoform 1 [Vitis vinifera]	34.984	6.8663	4.7	1	1	1	0.945	1.029	1.123	0.897	1.042	0.972	0.861		0.923		0.949		0.872		0.799		1.072		1.103		1.013		0.928		1.029		0.945		0.866		0.918		0.841		0.916
c110040_g1	gi|462411818|gb|EMJ16867.1| hypothetical protein PRUPE_ppa008585mg [Prunus persica]	6.6323	17.179	31.1	3	6	2	0.977	0.967	0.92	0.929	1.007	1.031	0.923	0.117622	0.901	0.101661	0.951	0.80348	0.961	0.33088	1.01	0.49556	0.977	0.57394	1.031	0.5431	1.041	0.55898	1.095	0.92004	1.055	0.39622	1.066	0.62412	1.121	0.70298	1.01	0.4103	1.062	0.71618	1.051	0.53196
c110054_g1	gi|225436767|ref|XP_002267360.1| PREDICTED: uncharacterized protein LOC100240880 [Vitis vinifera] gi|296086621|emb|CBI32256.3| unnamed protein product [Vitis vinifera]	9.4408	32.386	57.3	4	4	4	1.023	0.973	1.054	0.931	0.976	1.041	0.954	0.5984	0.894	0.152043	0.91	0.2329	0.957	0.61612	0.883	0.135495	0.938	0.048916	0.954	0.044825	1.003	0.97362	0.926	0.115443	1.018	0.62794	1.07	0.064064	0.988	0.58162	1.051	0.068424	0.971	0.45786	0.923	0.120583
c110070_g1	gi|356614433|gb|AET25429.1| class IV chitinase [Actinidia chinensis]	10.655	29.641	22.4	1	1	1	0.889	1.136	1.599	0.74	0.757	0.936	0.978		0.791		0.832		0.651		0.463		0.809		0.852		0.666		0.473		1.053		0.824		0.585		0.783		0.556		0.71
c110089_g2	gi|225456658|ref|XP_002271524.1| PREDICTED: momilactone A synthase [Vitis vinifera]	26.803	20.603	11.2	3	3	3	0.88	1.075	1.228	0.875	1.043	0.914	0.839	0.029221	0.957	0.3317	0.994	0.89414	0.814	0.031445	0.713	0.0197152	1.141	0.0144956	1.185	0.021536	0.97	0.33068	0.849	0.049724	1.039	0.3229	0.85	0.026078	0.744	0.0188763	0.819	0.026518	0.717	0.0181758	0.875	0.085436
c110101_g1	gi|183238712|gb|ACC60982.1| beta-galactosidase 2 precursor [Petunia x hybrida]	68.258	28.978	3.6	2	3	2	0.914	1.026	1.199	0.789	0.886	1.21	0.891	0.081921	0.652	8.2105e-05	0.863	0.113461	0.769	0.00169984	0.658	2.0424e-05	0.732	0.0061244	0.969	0.55506	0.864	0.138183	0.739	0.0066613	1.324	0.00152458	1.179	0.0055752	1.009	0.33912	0.891	0.033522	0.762	0.00134461	0.856	0.0046824
c110102_g1	gi|308943767|gb|ADO51749.1| cinnamyl alcohol dehydrogenase [Camellia sinensis]	9.2774	19.324	47.1	3	5	2	0.914	0.963	1.05	1.048	1.038	0.987	1.01	0.93	1.062	0.113059	1.147	0.070358	1.088	0.053984	0.998	0.98188	1.052	0.66242	1.136	0.35904	1.078	0.53102	0.989	0.93062	1.08	0.22602	1.025	0.48206	0.94	0.43276	0.949	0.35924	0.87	0.195858	0.917	0.30544
c110104_g1	gi|114152675|gb|ABI52585.1| pollen-specific protein [Camellia sinensis]	60.295	29.192	6.7	4	7	4	0.91	1.006	1.089	0.96	0.906	1.198	1.06	0.52366	0.801	0.0037366	1.055	0.2422	0.954	0.108239	0.882	0.0118956	0.756	0.0119563	0.996	0.96306	0.901	0.165723	0.832	0.036139	1.316	0.00171808	1.191	0.0072356	1.1	0.090484	0.905	0.0161992	0.836	0.003864	0.924	0.037741
c110110_g1	gi|302141894|emb|CBI19097.3| unnamed protein product [Vitis vinifera]	9.9749	11.767	16.5	1	1	1	0.988	1.22	1.08	0.79	0.941	0.999	0.84		0.791		0.8		0.648		0.731		0.942		0.952		0.771		0.871		1.011		0.819		0.925		0.81		0.915		1.13
c110113_g1	gi|357478053|ref|XP_003609312.1| 13 kDa ribonucleoprotein-associated protein [Medicago truncatula] gi|502151579|ref|XP_004508510.1| PREDICTED: NHP2-like protein 1-like [Cicer arietinum] gi|217073768|gb|ACJ85244.1| unknown [Medicago truncatula] gi|355510367|gb|AES91509.1| 13 kDa ribonucleoprotein-associated protein [Medicago truncatula] gi|388490702|gb|AFK33417.1| unknown [Medicago truncatula] gi|…	9.4628	6.0458	9.2	1	1	1	0.895	0.893	1.044	1.037	0.982	1.159	1.056		0.895		1.159		1.161		0.993		0.847		1.097		1.1		0.941		1.295		1.298		1.11		1.002		0.857		0.855
c110113_g2	gi|119720778|gb|ABL97959.1| ribosomal protein L7Ae-like [Brassica rapa]	5.7416	73.289	54.7	3	8	3	1.048	0.989	1	1.02	0.97	0.957	1.052	0.116455	1.066	0.066941	0.973	0.71852	1.031	0.2785	1.02	0.51154	1.014	0.95586	0.926	0.075159	0.981	0.30936	0.97	0.28178	0.913	0.044061	0.968	0.133481	0.957	0.181121	1.06	0.186956	1.048	0.32906	0.989	0.71606
c110114_g1	gi|224103327|ref|XP_002313012.1| predicted protein [Populus trichocarpa] gi|222849420|gb|EEE86967.1| predicted protein [Populus trichocarpa]	21.227	7.153	5.1	1	1	1	1.09	0.948	0.934	0.9	1.054	1.066	0.854		0.844		0.826		0.949		0.964		0.989		0.967		1.112		1.128		0.978		1.124		1.141		1.15		1.167		1.015
c110145_g1	gi|460387388|ref|XP_004239359.1| PREDICTED: UDP-glycosyltransferase 74B1-like [Solanum lycopersicum]	4.5993	6.2866	22.5	1	1	1
c110147_g1	gi|225430354|ref|XP_002285290.1| PREDICTED: U-box domain-containing protein 4-like [Vitis vinifera]	49.825	5.9418	1.9	1	1	1	1.031	0.985	0.942	1.025	0.988	1.025	1.037		1		0.994		1.041		1.088		0.964		0.958		1.003		1.049		0.994		1.041		1.088		1.047		1.094		1.046
c110156_g1	gi|460381047|ref|XP_004236264.1| PREDICTED: leucine-rich repeat protein SHOC-2-like [Solanum lycopersicum]	32.176	22.845	10.3	3	3	2	1.002	0.951	1.006	0.996	0.99	1.056	1.006		0.943		0.994		1.047		0.99		0.938		0.988		1.041		0.984		1.054		1.11		1.05		1.054		0.996		0.945
c110158_g1	gi|356508933|ref|XP_003523207.1| PREDICTED: L-ascorbate oxidase homolog [Glycine max]	48.302	72.569	21.3	8	12	7	0.996	0.953	0.93	1.13	0.992	1.028	1.139	0.02054	1.099	0.146696	1.135	0.0118602	1.186	0.00107869	1.215	0.00129641	0.965	0.2578	0.996	0.66292	1.041	0.077783	1.067	0.069158	1.032	0.10668	1.079	0.0105559	1.105	0.0116422	1.045	0.093024	1.071	0.086996	1.025	0.70354
c110166_g1	gi|462405250|gb|EMJ10714.1| hypothetical protein PRUPE_ppa010461mg [Prunus persica]	27.545	79.029	27.5	7	15	7	1	1.034	0.962	0.999	1	1.027	0.999	0.28826	0.973	0.67192	0.999	0.267	0.966	0.40728	1.038	0.0065039	0.974	0.62612	1	0.89028	0.967	0.0197829	1.04	0.0114813	1.027	0.57292	0.993	0.21408	1.068	0.031184	0.967	0.022361	1.04	0.025995	1.075	7.7354e-05
c110172_g1	gi|297744452|emb|CBI37714.3| unnamed protein product [Vitis vinifera]	10.213	5.9617	9	1	1	1	1.084	1.002	0.843	0.955	1.083	1.017	0.882		0.939		0.881		0.953		1.133		1.065		0.999		1.081		1.285		0.938		1.015		1.206		1.082		1.286		1.189
c110181_g1	gi|308805396|ref|XP_003080010.1| Snf1 related kinase 1 (ISS) [Ostreococcus tauri] gi|116058469|emb|CAL53658.1| Snf1 related kinase 1 (ISS) [Ostreococcus tauri]	6.192	7.3327	21.8	1	1	1	1.113	1.02	0.998	0.832	1.023	1.013	0.813		0.821		0.748		0.816		0.834		1.01		0.919		1.003		1.025		0.91		0.993		1.015		1.091		1.115		1.022
c110189_g1	gi|225431749|ref|XP_002269805.1| PREDICTED: protein FAM136A [Vitis vinifera] gi|147838243|emb|CAN73933.1| hypothetical protein VITISV_042801 [Vitis vinifera] gi|296083351|emb|CBI22987.3| unnamed protein product [Vitis vinifera]	17.093	12.82	14.1	2	2	2	0.985	1.003	1.003	0.958	1.005	1.049	0.953		0.913		0.973		0.955		0.955		0.958		1.02		1.002		1.002		1.065		1.046		1.046		0.982		0.982		1
c110249_g1	gi|297741518|emb|CBI32650.3| unnamed protein product [Vitis vinifera]	4.4149	6.4707	22.2	1	2	1	1.076	1.079	0.857	0.994	0.949	1.041	1.047	0.4054	0.955	0.034321	0.924	0.029401	0.921	0.08666	1.16	0.036678	0.912	0.27532	0.882	0.100599	0.88	0.118764	1.107	0.2034	0.967	0.088621	0.965	0.37152	1.215	0.088041	0.997	0.94206	1.256	0.015879	1.259	0.02516
c110252_g2	gi|462420790|gb|EMJ25053.1| hypothetical protein PRUPE_ppa010785mg [Prunus persica]	5.8986	32.844	50.9	2	4	2	0.95	0.854	1.108	1.098	1.21	0.77	0.907	0.002257	1.426	3.6484e-07	1.156	8.1823e-05	1.286	1.90801e-05	0.991	0.45456	1.571	2.261e-07	1.274	1.53582e-05	1.417	2.2116e-06	1.092	0.0100613	0.811	2.7988e-06	0.902	0.00194019	0.695	1.2372e-06	1.112	0.00194436	0.857	0.000164092	0.771	3.6252e-05
c110261_g1	gi|224068849|ref|XP_002326215.1| predicted protein [Populus trichocarpa] gi|222833408|gb|EEE71885.1| predicted protein [Populus trichocarpa]	13.552	18.864	10.9	1	2	1	1.09	1.092	1.038	0.862	1.037	0.878	0.831		0.982		0.791		0.789		0.83		1.181		0.951		0.95		0.999		0.806		0.804		0.846		0.998		1.05		1.052
c110264_g1	gi|296085968|emb|CBI31409.3| unnamed protein product [Vitis vinifera]	35.626	91.071	15.7	5	8	5	1.095	1.012	0.751	0.978	1.082	1.055	0.904	0.0165599	0.927	0.110459	0.893	0.0138968	0.966	0.345	1.302	0.000162551	1.026	0.4022	0.988	0.89542	1.069	0.093298	1.441	4.2203e-06	0.963	0.34642	1.042	0.42874	1.405	3.6937e-05	1.082	0.077537	1.458	3.9739e-06	1.348	5.8046e-05
c110270_g1	gi|363814360|ref|NP_001242819.1| uncharacterized protein LOC100813036 [Glycine max] gi|255635011|gb|ACU17864.1| unknown [Glycine max]	14.929	17.993	13.6	2	3	2	1.029	0.939	0.928	1.079	1.065	0.946	1.013	0.83418	1.141	0.038822	1.049	0.29818	1.149	0.077339	1.163	0.046636	1.126	0.153219	1.035	0.59378	1.134	0.176519	1.148	0.136875	0.919	0.084683	1.007	0.84456	1.019	0.5019	1.096	0.157643	1.109	0.091878	1.012	0.8081
c110278_g1	gi|462420930|gb|EMJ25193.1| hypothetical protein PRUPE_ppa014827mg [Prunus persica]	10.396	43.233	41.9	2	2	2	0.991	1.082	0.876	1.041	1.007	0.999	1.034		1.042		1.05		0.962		1.188		1.008		1.016		0.931		1.15		1.008		0.923		1.14		0.916		1.131		1.235
c110305_g1	gi|118486874|gb|ABK95271.1| unknown [Populus trichocarpa]	23.382	111.8	45.9	11	16	11	1.045	1.081	0.841	1.001	1.02	0.969	0.981	0.66744	1.033	0.6279	0.958	0.181818	0.926	0.045064	1.19	0.000120735	1.053	0.25856	0.976	0.25194	0.944	0.053698	1.213	3.6217e-06	0.927	0.039463	0.896	0.0081355	1.152	5.966e-05	0.967	0.35388	1.243	1.2448e-06	1.285	7.2796e-07
c110311_g1	gi|329757149|gb|AEC04754.1| knotted-like homeobox KNOX5 [Fragaria vesca]	21.701	19.526	15.3	3	5	3	1.105	0.933	0.954	0.922	1.008	1.072	0.915		0.86		0.834		0.988		0.966		0.94		0.912		1.08		1.057		0.97		1.149		1.124		1.184		1.158		0.978
c110316_g1	gi|460413772|ref|XP_004252253.1| PREDICTED: uncharacterized protein LOC101265408 isoform 2 [Solanum lycopersicum]	21.804	18.883	14.6	3	3	3	0.94	1.01	1.061	0.994	0.994	1.008	1		0.986		1.057		0.984		0.937		0.986		1.057		0.984		0.937		1.072		0.998		0.95		0.931		0.886		0.952
c110321_g1	gi|460376688|ref|XP_004234129.1| PREDICTED: monoglyceride lipase-like [Solanum lycopersicum]	23.452	6.8509	4.3	1	1	1	0.976	0.974	0.983	1.02	1.06	0.981	0.962		1.04		1.045		1.047		1.038		1.081		1.086		1.088		1.078		1.005		1.007		0.998		1.002		0.993		0.991
c110353_g1	gi|134105072|pdb|2O7R|A Chain A, Plant Carboxylesterase Aecxe1 From Actinidia Eriantha With Acyl Adduct gi|134105073|pdb|2O7V|A Chain A, Carboxylesterase Aecxe1 From Actinidia Eriantha Covalently Inhibited By Paraoxon	33.511	27.937	9.6	2	2	2	1.109	1.007	0.941	0.889	1.164	0.87	0.764		1.022		0.802		0.883		0.945		1.338		1.05		1.156		1.237		0.784		0.864		0.925		1.101		1.179		1.07
c110366_g1	gi|255580599|ref|XP_002531123.1| chromodomain helicase DNA binding protein, putative [Ricinus communis] gi|223529287|gb|EEF31257.1| chromodomain helicase DNA binding protein, putative [Ricinus communis]	57.44	6.2866	1.8	1	1	1
c110394_g2	gi|224072260|ref|XP_002303678.1| f-box family protein [Populus trichocarpa] gi|222841110|gb|EEE78657.1| f-box family protein [Populus trichocarpa]	29.37	9.5907	3.4	1	1	1
c110399_g2	gi|460392483|ref|XP_004241845.1| PREDICTED: probable peptide/nitrate transporter At1g22540-like [Solanum lycopersicum]	62.022	7.3496	2.3	1	1	1	1.071	0.972	1.04	0.993	0.972	0.951	1.022		1.044		0.927		1.022		0.955		1.022		0.908		1		0.935		0.888		0.978		0.914		1.102		1.03		0.935
c110407_g1	gi|350537045|ref|NP_001234277.1| succinyl-CoA ligase [ADP-forming] subunit alpha-1, mitochondrial [Solanum lycopersicum] gi|75150501|sp|Q8GTQ9.1|SUCA1_SOLLC RecName: Full=Succinyl-CoA ligase [ADP-forming] subunit alpha-1, mitochondrial; Short=SlSCoALalpha1; Flags: Precursor gi|27357175|gb|AAN86619.1| succinyl-CoA ligase alpha 1 subunit [Solanum lycopersicum]	35.527	90.836	29.5	8	14	8	1.091	0.9	0.942	1	1.082	0.974	0.924	0.0029038	1.027	0.33662	0.917	0.0045011	1.111	0.0047035	1.062	0.030202	1.111	5.3795e-08	0.992	0.89672	1.202	6.3485e-09	1.149	8.2749e-05	0.893	5.5971e-05	1.082	0.0035006	1.034	0.069899	1.212	6.9716e-07	1.158	3.9744e-05	0.955	0.73414
c110409_g1	gi|460390666|ref|XP_004240949.1| PREDICTED: uncharacterized protein LOC101256002 [Solanum lycopersicum]	41.757	149.17	39.4	16	27	16	0.989	0.971	1.088	1.008	0.957	0.992	1.053	0.0034643	1.016	0.075419	1.019	0.083542	1.038	0.0154199	0.926	0.00079584	0.965	0.184262	0.968	0.35074	0.986	0.58118	0.88	2.3358e-12	1.003	0.87532	1.022	0.46016	0.912	2.4085e-08	1.019	0.63682	0.909	7.4366e-07	0.892	4.7507e-10
c110429_g1	gi|224112893|ref|XP_002316323.1| predicted protein [Populus trichocarpa] gi|222865363|gb|EEF02494.1| predicted protein [Populus trichocarpa]	24.195	20.445	21	4	4	3	0.949	0.893	1.079	1.039	1.07	1	0.971	0.156858	1.039	0.0078822	1.095	0.00077877	1.163	0.00030071	0.963	0.79358	1.07	0.0199591	1.128	0.0034229	1.198	0.00096478	0.992	0.60874	1.054	0.0071002	1.12	0.00098217	0.927	0.24112	1.063	0.0116444	0.88	0.048601	0.828	0.0108994
c110433_g1	gi|449448620|ref|XP_004142064.1| PREDICTED: uncharacterized protein At2g37660, chloroplastic-like [Cucumis sativus]	17.328	33.142	18.2	3	4	3	0.951	0.984	1.047	1.067	0.911	1.055	1.171	0.00142159	1.011	0.70466	1.122	0.020457	1.084	0.05234	1.019	0.72742	0.864	0.0175421	0.958	0.0109977	0.926	0.00162085	0.87	0.07444	1.109	0.025562	1.072	0.05506	1.008	0.5528	0.966	0.2858	0.908	0.195744	0.94	0.35048
c110435_g2	gi|470132999|ref|XP_004302362.1| PREDICTED: thioredoxin H2-like [Fragaria vesca subsp. vesca]	5.4804	16.553	42.6	2	5	2	0.968	1.074	1.047	0.927	1.023	0.904	0.906	0.0021833	1.025	0.63198	0.958	0.16522	0.863	0.055002	0.885	0.0089182	1.132	0.0120996	1.057	0.0158028	0.953	0.27964	0.977	0.85608	0.934	0.4404	0.842	0.041958	0.863	0.031563	0.901	0.097781	0.925	0.058084	1.026	0.27006
c110438_g1	gi|462411770|gb|EMJ16819.1| hypothetical protein PRUPE_ppa007934mg [Prunus persica]	7.3895	12.155	48.4	4	6	2	0.907	0.982	0.964	1.156	1.018	0.97	1.136		1.192		1.275		1.177		1.199		1.049		1.122		1.037		1.056		1.069		0.988		1.006		0.924		0.941		1.019
c110445_g1	gi|460410634|ref|XP_004250727.1| PREDICTED: dynamin-related protein 3A-like [Solanum lycopersicum]	8.5101	10.075	16	1	2	1	1.066	0.955	0.974	0.97	1.053	0.972	0.921	0.049685	0.998	0.93558	0.91	0.0186385	1.016	0.68858	0.996	0.72742	1.083	0.084104	0.988	0.62864	1.103	0.102584	1.081	0.068283	0.912	0.046277	1.018	0.66308	0.998	0.90528	1.116	0.070155	1.094	0.031539	0.98	0.58898
c110469_g1	gi|225460502|ref|XP_002275352.1| PREDICTED: laccase-14 [Vitis vinifera] gi|296088046|emb|CBI35329.3| unnamed protein product [Vitis vinifera]	34.245	6.0892	2.6	1	4	1	1.2	1.013	0.985	0.952	0.773	1.122	1.232	0.076659	0.848	0.0179955	0.793	0.0042599	0.94	0.166117	0.966	0.94514	0.689	0.0020396	0.644	0.00074252	0.763	0.0100989	0.785	0.091004	0.935	0.026561	1.108	0.047524	1.139	0.032017	1.185	0.0048215	1.218	0.0081017	1.028	0.23514
c110472_g1	gi|357457091|ref|XP_003598826.1| GDSL esterase/lipase [Medicago truncatula] gi|355487874|gb|AES69077.1| GDSL esterase/lipase [Medicago truncatula]	28.642	15.844	4.6	1	3	1	0.922	0.973	0.873	1.091	1.128	0.997	0.967	0.71314	1.094	0.37464	1.183	0.22672	1.121	0.33468	1.25	0.12754	1.131	0.054982	1.223	0.078337	1.159	0.105898	1.292	0.024296	1.081	0.29136	1.025	0.63944	1.142	0.040699	0.948	0.5453	1.056	0.48816	1.115	0.195923
c110481_g3	gi|470143179|ref|XP_004307259.1| PREDICTED: probable mediator of RNA polymerase II transcription subunit 37c-like [Fragaria vesca subsp. vesca]	39.866	9.8994	14.2	5	17	0
c110483_g4	gi|449446536|ref|XP_004141027.1| PREDICTED: profilin-like [Cucumis sativus] gi|449487979|ref|XP_004157896.1| PREDICTED: profilin-like [Cucumis sativus]	6.5996	38.33	51.6	4	9	3	0.902	0.947	1.03	1.094	1.042	0.996	1.05	0.167258	1.098	0.00041864	1.213	0.00034269	1.155	0.24448	1.062	0.0068809	1.046	0.85532	1.155	0.063417	1.1	0.82834	1.012	0.5694	1.104	0.0066994	1.052	0.89816	0.967	0.0160983	0.952	0.23556	0.876	0.00159654	0.919	0.54632
c110487_g1	gi|225446527|ref|XP_002275937.1| PREDICTED: uncharacterized protein LOC100266056 [Vitis vinifera]	34.878	169.34	45	15	34	15	0.948	1.024	1.068	0.979	0.958	1.02	1.022	0.43192	0.96	0.0351	1.033	0.085221	0.956	0.41748	0.917	9.6769e-08	0.939	0.0125596	1.011	0.36626	0.936	0.1812	0.897	4.1153e-07	1.076	0.00175553	0.996	0.28082	0.955	0.055663	0.926	0.039382	0.888	6.2224e-08	0.959	0.0021362
c110488_g2	gi|470116430|ref|XP_004294385.1| PREDICTED: calcium-dependent protein kinase 9-like [Fragaria vesca subsp. vesca]	11.617	14.334	10.8	1	1	1	0.995	0.983	0.962	1.105	1.022	0.925	1.081		1.195		1.111		1.124		1.149		1.105		1.027		1.04		1.062		0.93		0.941		0.962		1.012		1.034		1.022
c110534_g1	gi|113196591|gb|ABI31652.1| 26S proteasome regulatory particle non-ATPase subunit 12 [Camellia sinensis]	9.1814	64.951	41.8	3	6	3	1.003	0.878	1.101	1.142	0.988	0.959	1.156	0.160679	1.191	0.124638	1.139	0.093979	1.301	0.046255	1.037	0.56448	1.03	0.47	0.985	0.63924	1.125	0.189743	0.897	0.25614	0.956	0.63078	1.092	0.70084	0.871	0.183963	1.142	0.2836	0.911	0.128123	0.797	0.059676
c110535_g2	gi|462405281|gb|EMJ10745.1| hypothetical protein PRUPE_ppa010780mg [Prunus persica]	16.066	14.088	13.4	2	3	2	0.996	0.895	1.041	1.052	1.011	1.004	1.041		1.048		1.056		1.175		1.011		1.007		1.015		1.13		0.971		1.008		1.122		0.964		1.113		0.957		0.86
c110535_g4	gi|225437993|ref|XP_002272982.1| PREDICTED: mitochondrial import receptor subunit TOM22 homolog 2 [Vitis vinifera] gi|297744210|emb|CBI37180.3| unnamed protein product [Vitis vinifera]	9.1604	35.021	28.6	2	5	2	1.013	1.016	0.913	1.063	0.972	1.046	1.094	0.089238	1.016	0.85538	1.049	0.37192	1.046	0.68302	1.164	0.040563	0.929	0.0125797	0.96	0.128784	0.957	0.027723	1.065	0.193858	1.033	0.127139	1.03	0.36228	1.146	0.0171959	0.997	0.38516	1.11	0.059776	1.113	0.029836
c110537_g1	gi|297745750|emb|CBI15806.3| unnamed protein product [Vitis vinifera]	20.667	29.556	16.7	3	5	3	0.968	0.975	0.874	1.111	0.98	1.046	1.134	0.51506	1.062	0.96156	1.148	0.54992	1.139	0.32506	1.271	0.122019	0.937	0.184798	1.012	0.9741	1.005	0.22478	1.121	0.0079376	1.081	0.40332	1.073	0.036698	1.197	0.0033379	0.993	0.62668	1.108	0.128164	1.116	0.0236
c110538_g1	gi|255586321|ref|XP_002533811.1| methylenetetrahydrofolate dehydrogenase, putative [Ricinus communis] gi|223526248|gb|EEF28564.1| methylenetetrahydrofolate dehydrogenase, putative [Ricinus communis]	43.787	53.439	17.4	7	9	7	1.071	0.899	0.939	0.998	0.971	1.096	1.028	0.8668	0.911	0.00147667	0.932	0.0089812	1.11	0.046644	1.063	0.184065	0.886	0.00185746	0.907	0.0093764	1.08	0.078257	1.034	0.29076	1.023	0.58414	1.219	5.521e-05	1.167	4.1299e-05	1.191	0.00031905	1.141	0.00050069	0.957	0.25326
c110546_g2	gi|470117128|ref|XP_004294716.1| PREDICTED: probable inactive receptor kinase At5g58300-like [Fragaria vesca subsp. vesca]	22.87	21.019	14.1	3	3	3	0.953	0.956	1.075	0.96	1.043	1.023	0.92	0.032777	0.938	0.2065	1.007	0.8401	1.004	0.84584	0.893	0.022478	1.02	0.42542	1.094	0.090742	1.091	0.0153155	0.97	0.46502	1.073	0.33342	1.07	0.14586	0.952	0.23632	0.997	0.71412	0.887	0.057564	0.889	0.0118006
c110549_g1	gi|359491760|ref|XP_003634318.1| PREDICTED: LOW QUALITY PROTEIN: putative G3BP-like protein-like [Vitis vinifera]	30.386	52.836	21.8	7	9	7	1.01	0.955	0.978	0.969	1.053	1.025	0.92	0.0122766	0.945	0.193005	0.959	0.6992	1.015	0.3232	0.991	0.61866	1.027	0.98036	1.043	0.29356	1.103	0.0020791	1.077	0.042816	1.015	0.43462	1.073	0.070421	1.048	0.29412	1.058	0.33718	1.033	0.92012	0.976	0.161717
c110562_g1	gi|317106675|dbj|BAJ53178.1| JHL18I08.12 [Jatropha curcas]	23.965	31.075	23.1	4	7	3	0.879	0.94	1.146	0.999	0.955	1.102	1.046	0.44784	0.907	0.142502	1.137	0.044581	1.063	0.29726	0.872	0.189138	0.867	0.00143554	1.086	0.022217	1.016	0.3828	0.833	0.028617	1.254	0.00023846	1.172	0.000155147	0.962	0.78432	0.935	0.034422	0.767	0.0038779	0.82	0.041184
c110569_g1	gi|225442729|ref|XP_002284941.1| PREDICTED: uncharacterized protein LOC100258273 isoform 2 [Vitis vinifera] gi|225442731|ref|XP_002284936.1| PREDICTED: uncharacterized protein LOC100258273 isoform 1 [Vitis vinifera]	29.359	39.664	20.9	5	6	5	0.999	0.956	0.96	1.045	1.162	0.874	0.899	0.041179	1.196	0.027195	1.046	0.57438	1.093	0.2705	1.089	0.140062	1.33	0.00020186	1.163	0.0024605	1.215	0.0025979	1.21	0.00091518	0.875	0.0193035	0.914	0.105935	0.91	0.190358	1.045	0.41174	1.041	0.175678	0.996	0.6298
c110577_g1	gi|255545790|ref|XP_002513955.1| Serine/threonine-protein kinase SAPK1, putative [Ricinus communis] gi|223547041|gb|EEF48538.1| Serine/threonine-protein kinase SAPK1, putative [Ricinus communis]	14.953	7.5299	18.2	2	3	1
c110577_g2	gi|449451411|ref|XP_004143455.1| PREDICTED: serine/threonine-protein kinase SAPK1-like [Cucumis sativus]	20.653	12.849	14.6	3	6	2	1.054	0.946	1.088	0.924	0.975	1.021	0.948	0.184499	0.905	0.023541	0.877	0.021279	0.977	0.21002	0.849	0.0035201	0.955	0.107775	0.925	0.117242	1.031	0.71588	0.896	0.0127044	0.969	0.74686	1.079	0.0499	0.938	0.23904	1.114	0.044081	0.969	0.08468	0.869	0.0026607
c110579_g1	gi|460379700|ref|XP_004235599.1| PREDICTED: protein ROOT HAIR DEFECTIVE 3-like isoform 2 [Solanum lycopersicum]	23.782	22.723	10.7	2	4	1	1.138	0.939	1.004	1.054	0.903	0.96	1.167		1.098		0.926		1.122		1.05		0.941		0.793		0.962		0.899		0.844		1.022		0.956		1.212		1.133		0.935
c110583_g1	gi|462396660|gb|EMJ02459.1| hypothetical protein PRUPE_ppa008415mg [Prunus persica]	31.821	29.64	18.1	5	5	5	1.083	0.997	1.085	0.966	0.829	1.055	1.165		0.916		0.892		0.969		0.89		0.786		0.765		0.831		0.764		0.974		1.058		0.972		1.086		0.998		0.919
c110589_g1	gi|297744921|emb|CBI38418.3| unnamed protein product [Vitis vinifera]	8.2433	11.005	24.7	1	1	1
c110597_g1	gi|225461628|ref|XP_002285377.1| PREDICTED: uncharacterized protein LOC100248626 [Vitis vinifera] gi|147789426|emb|CAN66609.1| hypothetical protein VITISV_017556 [Vitis vinifera]	26.895	107.85	52	10	14	8	1.106	1.005	0.877	1.011	1.007	0.977	1.004	0.90046	1.035	0.57524	0.914	0.098438	1.006	0.90558	1.153	0.36052	1.031	0.50116	0.91	0.106939	1.002	0.95484	1.148	0.34312	0.883	0.053178	0.972	0.66426	1.114	0.46374	1.1	0.20166	1.261	0.085082	1.146	0.36336
c110598_g1	gi|356511037|ref|XP_003524238.1| PREDICTED: uncharacterized protein LOC100782971 [Glycine max]	21.75	5.8724	4.2	1	1	1	0.896	0.993	1.018	1	1.024	1.074	0.977		0.931		1.116		1.007		0.982		0.953		1.143		1.031		1.006		1.199		1.082		1.055		0.902		0.88		0.975
c110652_g2	gi|414876760|tpg|DAA53891.1| TPA: hypothetical protein ZEAMMB73_770507 [Zea mays]	5.5266	17.582	33.3	2	2	2	1.047	1.022	0.97	0.972	1.117	0.857	0.87	0.47238	1.134	0.52776	0.928	0.64856	0.951	0.75038	1.002	0.9874	1.303	0.175437	1.067	0.36616	1.093	0.183636	1.152	0.0054204	0.819	0.159717	0.839	0.171881	0.884	0.26872	1.024	0.68664	1.079	0.24246	1.054	0.2291
c110690_g2	gi|462402929|gb|EMJ08486.1| hypothetical protein PRUPE_ppa001607m1g, partial [Prunus persica]	18.836	139.31	42.8	8	23	4	0.954	1.049	0.995	1.046	1.019	0.942	1.026	0.82806	1.11	0.00090436	1.096	0.0182363	0.997	0.24576	1.051	0.3959	1.082	0.00174058	1.068	0.032061	0.971	0.188576	1.024	0.4703	0.987	0.140478	0.898	0.000177152	0.947	0.147397	0.909	0.002598	0.959	0.5257	1.054	0.14338
c110714_g1	gi|225444830|ref|XP_002280723.1| PREDICTED: WD repeat-containing protein 61 [Vitis vinifera] gi|297738621|emb|CBI27866.3| unnamed protein product [Vitis vinifera]	34.121	107.34	22.1	6	10	6	1.004	1.05	1.04	1.01	0.968	1.007	1.043	0.152836	1.003	0.7503	1.006	0.71706	0.962	0.40508	0.971	0.39982	0.961	0.2311	0.964	0.35998	0.922	0.055155	0.931	0.035924	1.003	0.92298	0.959	0.27158	0.968	0.24642	0.956	0.28844	0.965	0.27602	1.01	0.9174
c110737_g1	gi|225428759|ref|XP_002285060.1| PREDICTED: probable carboxylesterase 7-like [Vitis vinifera]	33.648	12.361	6.2	1	1	1	0.961	0.935	0.854	1.084	1.208	0.933	0.897		1.162		1.128		1.159		1.269		1.295		1.257		1.292		1.415		0.971		0.998		1.093		1.028		1.125		1.095
c110749_g2	gi|225434712|ref|XP_002281090.1| PREDICTED: proliferating cell nuclear antigen [Vitis vinifera] gi|147789518|emb|CAN72062.1| hypothetical protein VITISV_031803 [Vitis vinifera]	29.201	94.224	38	9	21	5	0.957	0.99	0.998	1.06	0.989	1.008	1.072	0.088397	1.052	0.3262	1.108	0.17644	1.071	0.22222	1.062	0.26598	0.981	0.187301	1.033	0.97938	0.999	0.47034	0.991	0.56796	1.053	0.46618	1.018	0.6782	1.01	0.7312	0.967	0.67882	0.959	0.70492	0.992	0.99734
c110779_g1	gi|460369800|ref|XP_004230745.1| PREDICTED: kynurenine formamidase-like [Solanum lycopersicum]	11.31	14.917	17.8	2	3	2	0.883	1.011	1.053	1.143	0.917	1.059	1.246	0.012501	1.079	0.177305	1.294	0.0046448	1.131	0.04074	1.085	0.132999	0.866	0.0186582	1.039	0.28484	0.907	0.148716	0.871	0.068338	1.199	0.0034217	1.047	0.118563	1.006	0.5758	0.873	0.02632	0.839	0.0182608	0.96	0.38374
c110816_g1	gi|299891471|gb|ADJ57588.1| mitochondrial small heat shock protein [Capsicum annuum]	20.957	72.221	46.7	7	12	7	1.175	1.103	1.183	1.143	0.333	1.12	3.432	2.57572e-14	1.021	0.118722	0.973	0.45196	1.036	0.021785	0.966	0.87504	0.297	8.25673e-13	0.283	6.55032e-14	0.302	1.47438e-13	0.281	1.18039e-12	0.953	0.048757	1.015	0.66164	0.947	0.176217	1.065	0.0089563	0.993	0.6841	0.932	0.067142
c110817_g1	gi|38325811|gb|AAR17078.1| heat shock protein 70-1 [Nicotiana tabacum]	27.794	52.087	22.1	4	12	1	0.958	0.947	1.109	0.951	1.037	0.946	0.917	0.29162	1.005	0.62884	0.993	0.51824	1.004	0.91678	0.858	0.066078	1.096	0.34246	1.082	0.64344	1.095	0.26024	0.935	0.26882	0.987	0.7064	0.999	0.61988	0.853	0.054796	1.012	0.51436	0.864	0.147401	0.854	0.049943
c110826_g1	gi|225423741|ref|XP_002277028.1| PREDICTED: uncharacterized protein ypgQ [Vitis vinifera] gi|147836213|emb|CAN75429.1| hypothetical protein VITISV_003303 [Vitis vinifera]	25.216	13.622	11.7	2	2	2	1.043	1.029	1.048	0.954	0.979	0.948	0.974	0.55572	1.006	0.7936	0.915	0.055362	0.927	0.4367	0.91	0.112622	1.033	0.39818	0.939	0.169601	0.951	0.59914	0.934	0.23068	0.909	0.0058629	0.921	0.47494	0.905	0.068719	1.014	0.8717	0.995	0.87766	0.982	0.83636
c110834_g1	gi|429465362|gb|AFZ85288.1| ATP synthase subunit 1, partial (mitochondrion) [Gossypium hirsutum] gi|429465365|gb|AFZ85289.1| ATP synthase subunit 1, partial (mitochondrion) [Gossypium hirsutum] gi|429465368|gb|AFZ85290.1| ATP synthase subunit 1, partial (mitochondrion) [Gossypium hirsutum]	52.023	202.12	40.3	19	39	16	0.952	0.991	1.11	0.981	0.993	0.992	0.988	0.4398	0.989	0.22872	1.03	0.21944	0.99	0.2209	0.884	8.5976e-10	1.001	0.54078	1.043	0.036544	1.002	0.58266	0.895	1.6141e-09	1.042	0.022905	1.001	0.89402	0.894	1.0737e-06	0.961	0.0144766	0.858	6.60372e-12	0.893	4.2488e-08
c110841_g1	gi|225464936|ref|XP_002275292.1| PREDICTED: protein transport protein Sec24-like At3g07100 isoform 1 [Vitis vinifera] gi|296084904|emb|CBI28313.3| unnamed protein product [Vitis vinifera]	17.558	8.4082	9	1	1	1	1.018	0.984	1.033	1.001	0.971	0.996	1.031		1.005		0.983		1.017		0.969		0.975		0.954		0.987		0.94		0.978		1.012		0.964		1.035		0.985		0.953
c110848_g1	gi|378749116|gb|AFC37245.1| chalcone isomerase [Camellia chekiangoleosa]	27.789	110.57	47.6	13	22	13	1.052	0.894	1	1.054	1.166	0.819	0.904	9.5323e-05	1.287	6.9947e-11	1.002	0.94254	1.179	1.602e-08	1.054	0.00199809	1.424	1.44329e-15	1.108	9.6618e-05	1.304	5.15143e-14	1.166	4.3106e-09	0.779	4.5574e-11	0.916	0.00179967	0.819	2.2668e-07	1.177	1.0173e-08	1.052	0.00150368	0.894	0.00050246
c110864_g1	gi|462394512|gb|EMJ00311.1| hypothetical protein PRUPE_ppa020728mg [Prunus persica]	15.972	22.078	18.1	3	5	3	0.982	1.059	1.056	1.018	0.897	1.004	1.135	0.068541	1.014	0.64424	1.037	0.3469	0.961	0.55242	0.964	0.58364	0.893	0.0022803	0.913	0.0125428	0.847	9.1535e-07	0.849	0.0003	1.022	0.38308	0.948	0.038344	0.951	0.109475	0.927	0.0099433	0.93	0.033643	1.003	0.93366
c110875_g2	gi|255537629|ref|XP_002509881.1| conserved hypothetical protein [Ricinus communis] gi|223549780|gb|EEF51268.1| conserved hypothetical protein [Ricinus communis]	3.313	13.358	31	2	4	2	1.016	1.029	0.873	1.104	1.028	0.952	1.074	0.027301	1.16	0.00060166	1.087	0.050775	1.073	0.064283	1.265	0.000101846	1.08	0.00140271	1.012	0.76194	0.999	0.74036	1.178	0.000139679	0.937	0.0138024	0.925	0.025144	1.09	0.0089807	0.987	0.95384	1.164	0.00080019	1.179	0.00143525
c110887_g1	gi|255539076|ref|XP_002510603.1| Plastocyanin A, chloroplast precursor, putative [Ricinus communis] gi|223551304|gb|EEF52790.1| Plastocyanin A, chloroplast precursor, putative [Ricinus communis]	17.127	53.778	38.2	3	5	3	0.92	0.987	0.961	1.006	0.94	1.141	1.07	0.41004	0.882	0.85504	1.093	0.322	1.019	0.48794	1.047	0.3883	0.824	0.3639	1.022	0.57128	0.952	0.63212	0.978	0.88588	1.24	0.26886	1.156	0.47306	1.187	0.33232	0.932	0.38892	0.957	0.61516	1.027	0.51326
c110890_g1	gi|225431820|ref|XP_002273305.1| PREDICTED: probable polygalacturonase-like [Vitis vinifera]	23.997	46.314	19.2	4	4	4	0.928	1.033	1.123	0.967	1.002	0.969	0.965	0.3655	0.998	0.66944	1.042	0.77728	0.936	0.37422	0.861	0.034219	1.034	0.35452	1.08	0.47844	0.97	0.7943	0.892	0.080358	1.044	0.96596	0.938	0.33184	0.863	0.051541	0.898	0.42704	0.826	0.084085	0.92	0.158521
c110898_g1	gi|225454138|ref|XP_002270379.1| PREDICTED: DEAD-box ATP-dependent RNA helicase 8 [Vitis vinifera] gi|147785187|emb|CAN75439.1| hypothetical protein VITISV_000835 [Vitis vinifera]	49.085	268.2	37	15	26	9	1.033	1.031	0.954	0.954	1.014	1.009	0.941	0.6135	0.945	0.033536	0.924	0.0092031	0.925	0.039139	1	0.57974	1.005	0.21224	0.982	0.138482	0.984	0.185016	1.063	0.35932	0.977	0.85404	0.979	0.81542	1.058	0.0126603	1.002	0.91826	1.083	0.0030582	1.081	0.0166163
c110938_g1	gi|359473388|ref|XP_002268718.2| PREDICTED: HIPL1 protein-like [Vitis vinifera]	67.106	5.7444	1.5	1	1	1	0.887	0.947	1.036	1.043	1.025	1.067	1.018		0.978		1.176		1.101		1.007		0.961		1.156		1.082		0.989		1.203		1.127		1.03		0.937		0.856		0.914
c110962_g1	gi|225458428|ref|XP_002283731.1| PREDICTED: mediator of RNA polymerase II transcription subunit 18 [Vitis vinifera] gi|302142417|emb|CBI19620.3| unnamed protein product [Vitis vinifera]	19.748	8.1611	7.2	1	1	1
c110964_g1	gi|460391611|ref|XP_004241414.1| PREDICTED: probable carbohydrate esterase At4g34215-like isoform 1 [Solanum lycopersicum] gi|460391613|ref|XP_004241415.1| PREDICTED: probable carbohydrate esterase At4g34215-like isoform 2 [Solanum lycopersicum]	25.928	67.087	43.9	7	9	7	0.939	1.021	1.026	1.012	0.945	0.954	1.071	0.059096	1.061	0.038063	1.078	0.050016	0.991	0.65588	0.986	0.55774	0.991	0.6943	1.006	0.90308	0.926	0.070183	0.921	0.064518	1.016	0.78156	0.934	0.042705	0.93	0.046104	0.92	0.05764	0.915	0.057478	0.995	0.36396
c110970_g2	gi|225424562|ref|XP_002285340.1| PREDICTED: probable pectate lyase 5 [Vitis vinifera] gi|296081403|emb|CBI16836.3| unnamed protein product [Vitis vinifera]	29.157	60.27	24.4	5	7	4	1.049	0.923	1.015	1.036	0.932	1.016	1.112	0.0166179	1.02	0.82634	0.988	0.90814	1.122	0.0121814	1.021	0.2399	0.917	0.039224	0.888	0.0033216	1.01	0.9187	0.918	0.026879	0.969	0.72256	1.101	0.0593	1.001	0.40458	1.137	0.00183738	1.033	0.106996	0.909	0.0133588
c110972_g1	gi|460372349|ref|XP_004231993.1| PREDICTED: protease Do-like 7-like [Solanum lycopersicum]	4.4281	6.2691	25	1	1	1	0.98	1.037	1.06	0.952	0.992	0.984	0.96		0.967		0.971		0.918		0.898		1.008		1.012		0.957		0.936		1.004		0.949		0.928		0.945		0.925		0.978
c110973_g1	gi|356542429|ref|XP_003539669.1| PREDICTED: oxysterol-binding protein-related protein 3C-like [Glycine max]	7.8021	6.0428	11.6	1	1	1
c110993_g1	gi|224099217|ref|XP_002311407.1| predicted protein [Populus trichocarpa] gi|118483385|gb|ABK93593.1| unknown [Populus trichocarpa] gi|118485555|gb|ABK94629.1| unknown [Populus trichocarpa] gi|222851227|gb|EEE88774.1| predicted protein [Populus trichocarpa]	16.973	9.6345	9	1	1	1
c111000_g1	gi|359480099|ref|XP_002266289.2| PREDICTED: alba-like protein C9orf23 homolog [Vitis vinifera]	18.61	5.7769	4.9	1	1	1	1.14	1.001	0.906	0.958	0.922	1.071	1.039		0.894		0.84		0.957		1.057		0.861		0.809		0.921		1.018		0.939		1.07		1.182		1.139		1.258		1.105
c11102_g1	gi|462399758|gb|EMJ05426.1| hypothetical protein PRUPE_ppa002742mg [Prunus persica]	11.217	10.821	25.3	2	3	1	1.043	1.106	0.848	0.958	1.134	0.892	0.845	0.048124	1.074	0.120062	0.919	0.39136	0.866	0.34536	1.13	0.0165448	1.271	0.035275	1.087	0.40308	1.025	0.84382	1.337	0.020684	0.855	0.20522	0.807	0.2238	1.052	0.2574	0.943	0.70172	1.23	0.13166	1.304	0.166877
c111033_g1	gi|356504997|ref|XP_003521279.1| PREDICTED: poly [ADP-ribose] polymerase 1-like [Glycine max]	13.734	23.27	24.2	3	4	3	1.087	1.049	0.741	1.041	0.977	1.113	1.066	0.131264	0.935	0.0105787	0.958	0.32942	0.992	0.7671	1.405	4.5546e-07	0.878	0.0073554	0.899	0.072935	0.931	0.111643	1.318	0.000195622	1.024	0.118263	1.061	0.0168178	1.502	1.7494e-06	1.036	0.43738	1.467	1.92467e-05	1.416	8.487e-07
c111033_g2	gi|502109943|ref|XP_004493762.1| PREDICTED: poly [ADP-ribose] polymerase 1-like [Cicer arietinum]	17.946	66.165	29.5	3	5	3	1.045	1.043	0.856	1.001	0.985	1.138	1.016	0.53996	0.88	0.082035	0.958	0.24642	0.96	0.29408	1.169	0.057036	0.866	0.088324	0.943	0.21262	0.944	0.2129	1.151	0.174776	1.089	0.164415	1.091	0.4248	1.329	0.0156181	1.002	0.70336	1.221	0.023357	1.218	0.03068
c111047_g1	gi|462417098|gb|EMJ21835.1| hypothetical protein PRUPE_ppa002546mg [Prunus persica]	23.996	74.958	41.1	11	12	11	0.895	0.997	1.148	0.976	0.977	1.03	0.999	0.8767	0.948	0.030942	1.091	0.0155041	0.979	0.154555	0.85	0.000156403	0.949	0.045276	1.092	0.039123	0.98	0.171956	0.851	0.00032369	1.151	0.00045651	1.033	0.43968	0.897	0.0072565	0.898	0.0020206	0.78	1.54419e-05	0.868	0.0022995
c111064_g1	gi|470129063|ref|XP_004300448.1| PREDICTED: cytochrome c oxidase subunit 5C-2-like [Fragaria vesca subsp. vesca]	6.921	13.451	25.4	2	11	2	1.063	1.056	0.913	0.905	1.002	1.035	0.903	2.0439e-05	0.874	8.4932e-05	0.851	1.7792e-06	0.857	1.7302e-05	0.991	0.171704	0.968	0.186416	0.943	0.0130012	0.949	0.038698	1.097	0.0026411	0.974	0.40014	0.98	0.56472	1.134	0.00180047	1.007	0.80144	1.164	0.000101266	1.157	0.00033677
c111067_g1	gi|462399912|gb|EMJ05580.1| hypothetical protein PRUPE_ppa006750mg [Prunus persica]	16.677	6.9021	10.8	1	1	1
c111072_g2	gi|225428761|ref|XP_002285064.1| PREDICTED: probable carboxylesterase 2 [Vitis vinifera]	31.794	79.691	30.3	8	13	7	0.949	1.113	1.079	0.938	0.911	1.026	1.03	0.36514	0.914	0.0084004	0.988	0.95394	0.843	4.1413e-05	0.869	0.0041381	0.888	2.1044e-05	0.96	0.20138	0.819	1.1098e-08	0.844	0.00031716	1.081	0.00186221	0.922	0.0095621	0.951	0.32794	0.853	1.3408e-06	0.88	0.00160083	1.032	0.28702
c111074_g1	gi|460399938|ref|XP_004245493.1| PREDICTED: immediate early response 3-interacting protein 1-like [Solanum lycopersicum]	8.6873	12.294	14.3	1	1	1
c111091_g2	gi|359477208|ref|XP_002279515.2| PREDICTED: flowering time control protein FCA [Vitis vinifera]	17.541	18.212	13.1	2	2	2
c111103_g1	gi|147785196|emb|CAN75130.1| hypothetical protein VITISV_005114 [Vitis vinifera]	8.0235	11.219	18.3	1	1	1	0.956	0.973	0.877	1.211	1.102	0.86	1.099		1.408		1.267		1.245		1.381		1.281		1.153		1.133		1.257		0.9		0.884		0.981		0.983		1.09		1.109
c111105_g1	gi|359478544|ref|XP_003632131.1| PREDICTED: phosphoinositide phospholipase C 2-like [Vitis vinifera]	17.907	5.8715	5.2	1	1	1	1.135	1.031	0.97	0.991	0.844	1.036	1.174		0.957		0.873		0.961		1.022		0.815		0.744		0.819		0.87		0.913		1.005		1.068		1.101		1.17		1.063
c111119_g3	gi|359497849|ref|XP_003635669.1| PREDICTED: phosphoserine aminotransferase, chloroplastic-like [Vitis vinifera]	46.478	218.91	40.2	16	41	16	0.958	0.978	1.083	0.974	1.091	0.887	0.893	1.2481e-09	1.098	0.00116052	1.017	0.7152	0.996	0.971	0.899	1.6922e-07	1.23	4.44089e-16	1.139	1.54321e-14	1.116	1.20215e-12	1.007	0.36642	0.926	0.00050247	0.907	0.00020164	0.819	8.02691e-14	0.98	0.62156	0.885	2.2856e-10	0.903	4.7756e-09
c111196_g1	gi|255585243|ref|XP_002533323.1| leucine-rich repeat transmembrane protein kinase, putative [Ricinus communis] gi|223526845|gb|EEF29059.1| leucine-rich repeat transmembrane protein kinase, putative [Ricinus communis]	8.2212	8.5184	13.9	1	1	1	0.948	0.942	1.015	0.975	1.083	1.034	0.9		0.943		1.028		1.035		0.961		1.047		1.142		1.15		1.067		1.091		1.098		1.019		1.006		0.934		0.928
c111201_g2	gi|225452432|ref|XP_002274197.1| PREDICTED: uncharacterized protein LOC100267992 [Vitis vinifera]	18.241	35.896	19.9	3	3	3	1.117	0.96	0.912	0.988	0.995	1.006	0.993	0.6975	0.982	0.72802	0.885	0.033655	1.029	0.1798	1.083	0.113664	0.989	0.39736	0.891	0.025697	1.036	0.26292	1.091	0.151379	0.901	0.030116	1.048	0.091579	1.103	0.072496	1.164	0.0152792	1.225	0.0145789	1.053	0.5225
c111202_g1	gi|147766845|emb|CAN76416.1| hypothetical protein VITISV_029037 [Vitis vinifera]	25.695	5.7533	4.2	1	1	1
c111208_g1	gi|224081308|ref|XP_002306366.1| predicted protein [Populus trichocarpa] gi|222855815|gb|EEE93362.1| predicted protein [Populus trichocarpa]	17.521	15.725	11.4	2	3	2	1.022	0.965	0.878	1.045	0.937	1.111	1.115	0.118164	0.941	0.91956	1.023	0.39706	1.083	0.115321	1.19	0.0158156	0.843	0.134976	0.917	0.197137	0.971	0.58458	1.067	0.21218	1.087	0.43696	1.151	0.153537	1.265	0.022003	1.059	0.21626	1.164	0.0189184	1.099	0.062195
c111229_g1	gi|470131521|ref|XP_004301642.1| PREDICTED: DNA (cytosine-5)-methyltransferase CMT2-like [Fragaria vesca subsp. vesca]	6.294	6.1397	30.2	1	1	1
c111232_g1	gi|225450825|ref|XP_002284019.1| PREDICTED: acyl-CoA-binding domain-containing protein 4-like isoform 1 [Vitis vinifera]	18.341	32.785	31.1	5	7	4	0.957	0.884	1.117	0.994	1.038	0.98	0.958	0.5887	1.014	0.27112	1.039	0.41124	1.124	0.0157587	0.89	0.172835	1.059	0.0823	1.085	0.21862	1.174	0.00166103	0.929	0.21656	1.024	0.97262	1.109	0.106643	0.877	0.03632	1.083	0.21224	0.857	0.087424	0.791	0.0027798
c111236_g2	gi|296933855|gb|ABX82799.3| acyl-ACP thioesterase [Jatropha curcas]	35.431	28.436	9.6	3	3	3	0.969	1.029	1.054	1.02	0.998	0.933	1.022	0.3339	1.093	0.020276	1.053	0.057663	0.991	0.58908	0.968	0.069724	1.07	0.064099	1.03	0.23628	0.97	0.22842	0.947	0.066135	0.963	0.105677	0.907	0.0182043	0.885	0.0054564	0.942	0.046456	0.919	0.0120032	0.976	0.129141
c111248_g1	gi|359472842|ref|XP_002284689.2| PREDICTED: putative clathrin assembly protein At2g01600-like isoform 1 [Vitis vinifera] gi|297737667|emb|CBI26868.3| unnamed protein product [Vitis vinifera]	26.861	53.149	21.4	6	6	5	1.047	0.98	0.922	1.016	1.004	1	1.012	0.85926	1.016	0.87698	0.97	0.61708	1.037	0.72696	1.102	0.133176	1.004	0.9918	0.959	0.57436	1.024	0.3727	1.089	0.0185811	0.955	0.65052	1.02	0.48446	1.085	0.042037	1.068	0.161781	1.136	0.0082848	1.063	0.066756
c111253_g1	gi|449528287|ref|XP_004171136.1| PREDICTED: COP9 signalosome complex subunit 2-like [Cucumis sativus]	20.195	31.911	22.8	4	9	4	1.047	0.991	0.964	0.927	1.031	1.04	0.899	0.138478	0.891	0.121784	0.885	0.032805	0.935	0.25904	0.962	0.57982	0.991	0.79416	0.985	0.32428	1.04	0.85338	1.07	0.122919	0.993	0.56546	1.049	0.70322	1.079	0.120915	1.057	0.35312	1.086	0.0091376	1.028	0.34426
c111274_g1	gi|225445545|ref|XP_002285295.1| PREDICTED: actin-related protein 6 isoform 1 [Vitis vinifera] gi|297738970|emb|CBI28215.3| unnamed protein product [Vitis vinifera]	37.19	24.868	16.8	4	4	4	1.036	1.032	0.941	0.926	1.016	1.048	0.911	0.38984	0.884	0.1451	0.894	0.153619	0.897	0.21864	0.984	0.88692	0.969	0.705	0.981	0.80188	0.984	0.85886	1.08	0.55184	1.012	0.74286	1.016	0.76034	1.114	0.33224	1.004	0.92668	1.101	0.36674	1.097	0.41522
c111280_g1	gi|229554825|gb|ACQ76787.1| lipoxygenase [Camellia sinensis]	28.345	34.325	24.3	6	16	4	1.166	1.009	0.906	1.154	0.734	1.077	1.572	1.1034e-06	1.071	0.074202	0.99	0.19716	1.144	0.0041241	1.274	2.3841e-05	0.682	1.98083e-05	0.63	1.5747e-07	0.727	0.00021993	0.81	0.0122009	0.924	0.003519	1.067	0.23878	1.189	0.00071503	1.156	7.636e-05	1.287	7.3985e-07	1.114	0.0021183
c111309_g1	gi|189909524|gb|ACE60625.1| low molecular weight heat shock protein [Camellia sinensis]	6.1577	26.42	61.1	2	4	2	1.333	1.056	1.129	1.003	0.39	1.044	2.572	0.008221	0.961	0.67326	0.752	0.059179	0.95	0.76712	0.888	0.4567	0.374	0.0025416	0.293	0.00154159	0.369	0.0029401	0.345	0.00198446	0.783	0.03658	0.989	0.82914	0.925	0.50928	1.262	0.034559	1.181	0.051018	0.935	0.41508
c111313_g1	gi|462401023|gb|EMJ06580.1| hypothetical protein PRUPE_ppa007330mg [Prunus persica]	13.476	6.6088	7.1	1	1	1
c111313_g2	gi|147803488|emb|CAN70939.1| hypothetical protein VITISV_001965 [Vitis vinifera]	39.257	21.378	8.9	3	3	3	0.939	0.986	1.12	1.007	0.959	1	1.05	0.75156	1.007	0.9669	1.072	0.68518	1.021	0.89074	0.899	0.50048	0.959	0.6415	1.021	0.79312	0.973	0.45868	0.856	0.090841	1.065	0.58568	1.014	0.87268	0.893	0.29676	0.952	0.53566	0.838	0.141536	0.88	0.118017
c111330_g1	gi|429326458|gb|AFZ78569.1| COBRA-like protein [Populus tomentosa]	16.362	24.263	8.6	2	2	2	1.072	0.989	1.05	0.931	1.01	0.947	0.922	0.59562	0.983	0.9062	0.868	0.42036	0.941	0.66462	0.887	0.40692	1.067	0.47494	0.942	0.60534	1.021	0.76948	0.962	0.5856	0.883	0.31738	0.958	0.4868	0.902	0.169462	1.084	0.44362	1.021	0.82652	0.942	0.21522
c111332_g1	gi|225446619|ref|XP_002280724.1| PREDICTED: uncharacterized protein LOC100255804 [Vitis vinifera] gi|302143427|emb|CBI21988.3| unnamed protein product [Vitis vinifera]	92.177	115.67	16.7	12	13	12	0.99	0.987	0.986	0.942	1.037	0.995	0.908	0.004199	0.947	0.046123	0.952	0.4006	0.954	0.26554	0.955	0.23868	1.042	0.57204	1.047	0.158839	1.051	0.02928	1.052	0.0092357	1.005	0.38426	1.008	0.20712	1.009	0.137897	1.003	0.92982	1.004	0.8326	1.001	0.82946
c111367_g1	gi|225460672|ref|XP_002266195.1| PREDICTED: trihelix transcription factor GT-2-like [Vitis vinifera]	9.9278	5.9868	8.4	1	2	1
c111375_g1_m.4760	Uncharacterized protein	17.285	-2	6	1	2	1	0.969	0.968	0.987	1.168	0.963	0.943	1.213	0.32772	1.239	0.249	1.205	0.2749	1.207	0.2951	1.183	0.41888	1.021	0.86436	0.994	0.95206	0.995	0.96086	0.976	0.88426	0.973	0.63444	0.974	0.7435	0.955	0.76406	1.001	0.99368	0.982	0.89262	0.981	0.89756
c111377_g2	gi|460405635|ref|XP_004248281.1| PREDICTED: FACT complex subunit SPT16-like [Solanum lycopersicum]	9.4227	10.867	27.5	1	1	1
c111387_g1	gi|351722571|ref|NP_001235713.1| uncharacterized protein LOC100305973 [Glycine max] gi|255627153|gb|ACU13921.1| unknown [Glycine max]	23.148	20.612	8.2	2	4	2	0.955	1.018	0.915	1.036	1.041	0.976	0.995	0.44874	1.061	0.58166	1.085	0.27202	1.018	0.39248	1.132	0.00153876	1.067	0.37222	1.09	0.181301	1.023	0.2348	1.138	0.0068005	1.022	0.71158	0.959	0.93112	1.067	0.100304	0.938	0.55782	1.044	0.134605	1.113	0.0126615
c111400_g1	gi|146216000|gb|ABQ10202.1| cysteine protease Cp4 [Actinidia deliciosa]	39.364	20.696	4.5	1	1	1
c111419_g1	gi|37783271|gb|AAP42504.1| anionic peroxidase swpa5 [Ipomoea batatas]	17.786	8.3558	5.2	1	2	1	0.926	1.06	1.163	0.898	0.996	0.97	0.902		0.926		0.97		0.847		0.772		1.027		1.076		0.94		0.856		1.048		0.915		0.834		0.874		0.796		0.911
c111423_g1	gi|225462062|ref|XP_002269575.1| PREDICTED: enhancer of mRNA-decapping protein 4-like [Vitis vinifera]	11.407	29.795	13.6	1	1	1	1.016	1.059	0.893	0.94	1.107	0.973	0.849		0.966		0.925		0.888		1.053		1.138		1.09		1.045		1.24		0.958		0.919		1.09		0.959		1.138		1.186
c111425_g1	gi|225427957|ref|XP_002276722.1| PREDICTED: disease resistance response protein 206-like [Vitis vinifera]	19.444	38.221	25	3	4	3	1.037	0.859	0.942	1.152	0.987	0.947	1.167	0.015996	1.216	0.0053576	1.111	0.097001	1.341	0.0027583	1.223	0.031838	1.042	0.072104	0.952	0.106737	1.149	0.0140622	1.048	0.51372	0.913	0.0163849	1.102	0.105035	1.005	0.5961	1.207	0.0058828	1.101	0.139258	0.912	0.133575
c111435_g1	gi|147794810|emb|CAN78021.1| hypothetical protein VITISV_015517 [Vitis vinifera]	7.7376	6.0223	18.8	1	2	1
c111449_g1	gi|225452607|ref|XP_002275992.1| PREDICTED: thaumatin-like protein-like [Vitis vinifera]	26.357	18.01	10.1	2	2	2
c111455_g1	gi|308943877|gb|ADO51752.1| lipoxygenase [Camellia sinensis]	24.362	50.401	29	8	11	7	1.165	1.037	0.891	1.044	0.763	1.109	1.368	1.553e-06	0.941	0.083741	0.896	0.005024	1.007	0.47436	1.172	0.0100008	0.688	3.3596e-10	0.655	2.79829e-11	0.736	9.0089e-09	0.856	2.4568e-05	0.952	0.134696	1.069	0.0072183	1.245	7.6012e-05	1.123	0.000183003	1.308	1.7878e-06	1.164	0.0167244
c111463_g1	gi|225456106|ref|XP_002281466.1| PREDICTED: 66 kDa stress protein [Vitis vinifera] gi|297734297|emb|CBI15544.3| unnamed protein product [Vitis vinifera]	66.007	248.79	31.9	18	33	18	1.01	0.962	0.959	1.037	0.997	1	1.04	0.0148838	1.037	0.025856	1.027	0.048439	1.078	0.000136234	1.081	1.87199e-05	0.997	0.85506	0.987	0.55812	1.036	0.0198237	1.04	0.00126056	0.99	0.71006	1.04	0.020198	1.043	0.00166203	1.05	0.0076198	1.053	0.00049832	1.003	0.40842
c111477_g1	gi|502084793|ref|XP_004487763.1| PREDICTED: NADH dehydrogenase [ubiquinone] 1 alpha subcomplex subunit 2-like isoform X1 [Cicer arietinum] gi|502084796|ref|XP_004487764.1| PREDICTED: NADH dehydrogenase [ubiquinone] 1 alpha subcomplex subunit 2-like isoform X2 [Cicer arietinum]	3.9836	13.246	48.6	2	5	2	0.986	0.976	1.015	0.964	0.979	1.036	0.985	0.58496	0.931	0.105302	0.978	0.48478	0.988	0.6956	0.95	0.36338	0.945	0.180102	0.993	0.96846	1.003	0.95216	0.965	0.64028	1.051	0.046196	1.061	0.29448	1.021	0.43376	1.01	0.92296	0.971	0.5772	0.962	0.66774
c111485_g1	gi|147766549|emb|CAN76421.1| hypothetical protein VITISV_002784 [Vitis vinifera]	12.866	13.353	22	2	3	2	1.032	0.983	1.018	0.938	1.067	0.957	0.879	0.104739	0.98	0.616	0.909	0.133942	0.954	0.25276	0.921	0.42476	1.115	0.117495	1.034	0.52874	1.085	0.16536	1.048	0.61886	0.927	0.155343	0.974	0.34792	0.94	0.5161	1.05	0.25294	1.014	0.8787	0.966	0.69718
c111523_g1	gi|224069515|ref|XP_002326362.1| predicted protein [Populus trichocarpa] gi|222833555|gb|EEE72032.1| predicted protein [Populus trichocarpa]	11.23	72.971	43.3	4	9	4	0.9	0.988	0.992	1.033	0.987	1.029	1.047	0.020117	1.004	0.63384	1.148	0.0041849	1.046	0.042099	1.041	0.21792	0.959	0.063604	1.097	0.105178	0.999	0.88788	0.995	0.37562	1.143	0.0110783	1.041	0.110456	1.037	0.42048	0.911	0.12892	0.907	0.064318	0.996	0.47824
c111530_g1	gi|224092476|ref|XP_002309626.1| predicted protein [Populus trichocarpa] gi|118489307|gb|ABK96458.1| unknown [Populus trichocarpa x Populus deltoides] gi|222855602|gb|EEE93149.1| predicted protein [Populus trichocarpa]	7.5728	6.3651	12	1	1	1	0.952	0.926	0.929	1.036	0.89	1.281	1.164		0.809		1.088		1.119		1.115		0.695		0.935		0.961		0.958		1.346		1.383		1.379		1.028		1.025		0.997
c111541_g1	gi|308171642|gb|ADO16115.1| alpha isopropylmalate synthase [Ipomoea amnicola]	3.8132	18.178	57.6	2	3	2	0.933	0.977	1.12	0.993	0.905	1.077	1.097	0.114684	0.922	0.27162	1.064	0.096324	1.016	0.59014	0.887	0.100101	0.84	6.2423e-05	0.97	0.60504	0.926	0.057395	0.808	0.00034015	1.154	0.0023151	1.102	0.057359	0.962	0.095281	0.955	0.131159	0.833	0.00196355	0.872	0.023517
c111558_g1	gi|225457921|ref|XP_002272757.1| PREDICTED: extended synaptotagmin-2 isoform 1 [Vitis vinifera] gi|302142694|emb|CBI19897.3| unnamed protein product [Vitis vinifera]	35.017	37.838	17.1	5	8	5	1.069	1.034	0.886	0.999	1.034	0.987	0.966	0.44714	1.012	0.77624	0.935	0.163505	0.966	0.59398	1.128	0.056961	1.048	0.19564	0.967	0.47192	1	0.7425	1.167	0.0233	0.923	0.037555	0.955	0.26414	1.114	0.080858	1.034	0.26572	1.207	0.0111382	1.167	0.041945
c111577_g1	gi|399605080|gb|AFP49342.1| trans-cinnamate 4-hydroxylase, partial [Olea europaea]	8.8232	14.296	28.4	2	3	1	1.038	1.06	1.048	0.843	1.192	0.804	0.707	0.0033966	1.049	0.4311	0.812	0.0068783	0.795	0.0095153	0.804	0.02204	1.483	0.0104019	1.148	0.0128832	1.125	0.027884	1.137	0.0451	0.775	0.025296	0.758	0.023941	0.767	0.034102	0.979	0.35634	0.99	0.77216	1.011	0.73326
c111584_g2	gi|442569925|gb|AGC59769.1| 3-ketoacyl-CoA thiolase 1 [Rehmannia glutinosa]	11.88	28.938	15.2	2	4	2	1.068	0.965	1.076	0.921	0.987	1.044	0.933	0.145176	0.882	0.074956	0.862	0.0114195	0.954	0.22956	0.856	0.00183572	0.945	0.41728	0.924	0.062137	1.023	0.96828	0.917	0.0131793	0.978	0.27776	1.082	0.45654	0.97	0.117605	1.107	0.094479	0.993	0.6079	0.897	0.034677
c111584_g6	gi|449454207|ref|XP_004144847.1| PREDICTED: heavy metal-associated isoprenylated plant protein 26-like [Cucumis sativus] gi|449515734|ref|XP_004164903.1| PREDICTED: heavy metal-associated isoprenylated plant protein 26-like [Cucumis sativus]	17.652	34.813	24.2	5	6	5	1.073	1.002	0.906	0.975	1.055	0.982	0.924	0.034477	0.993	0.53466	0.909	0.025136	0.973	0.38694	1.076	0.190376	1.074	0.044721	0.983	0.37688	1.053	0.052243	1.164	0.00055745	0.915	0.033363	0.98	0.77598	1.084	0.036724	1.071	0.039177	1.184	0.0012161	1.106	0.0180836
c111585_g1	gi|147852426|emb|CAN83785.1| hypothetical protein VITISV_008228 [Vitis vinifera]	14.013	26.196	31.1	4	4	4	0.937	1.128	0.913	1.021	0.954	1.053	1.07	0.21248	0.97	0.4965	1.09	0.050841	0.905	0.027579	1.118	0.0384	0.906	0.171502	1.018	0.65506	0.846	0.032357	1.045	0.34746	1.124	0.082324	0.934	0.162896	1.153	0.062138	0.831	0.00158237	1.026	0.2262	1.235	0.0032227
c111591_g1	gi|255539639|ref|XP_002510884.1| Cucumisin precursor, putative [Ricinus communis] gi|223549999|gb|EEF51486.1| Cucumisin precursor, putative [Ricinus communis]	83.852	96.931	14.7	10	13	10	1.118	0.788	0.817	1.016	1.199	1.021	0.847	0.00045504	0.995	0.76144	0.909	0.150979	1.289	0.66834	1.244	0.00048368	1.174	0.0014039	1.072	0.063795	1.522	0.135736	1.468	3.4795e-07	0.913	0.24446	1.296	0.60968	1.25	0.0004367	1.419	0.36652	1.368	0.000163957	0.965	0.36972
c111597_g1	gi|356512661|ref|XP_003525036.1| PREDICTED: uncharacterized protein LOC100784238 [Glycine max]	17.927	45.398	26.3	3	5	3	1.07	0.985	1.117	1.044	0.948	0.92	1.101	0.55748	1.135	0.42822	0.976	0.33192	1.06	0.91398	0.935	0.146359	1.03	0.677	0.886	0.048103	0.962	0.51876	0.849	0.006021	0.86	0.034	0.934	0.35964	0.824	0.0046378	1.086	0.188621	0.958	0.51924	0.882	0.050637
c111599_g1	gi|225429530|ref|XP_002279085.1| PREDICTED: UDP-sulfoquinovose synthase, chloroplastic [Vitis vinifera]	54.074	137.33	20.7	9	16	9	1.003	0.971	1.142	0.94	0.995	0.949	0.945	0.043879	0.991	0.89608	0.937	0.028082	0.968	0.4924	0.823	4.473e-05	1.048	0.1056	0.992	0.50898	1.025	0.28764	0.871	0.0013217	0.946	0.060585	0.977	0.61402	0.831	0.000120572	1.033	0.157357	0.878	0.0026402	0.85	0.00028136
c111601_g1	gi|224105257|ref|XP_002313743.1| predicted protein [Populus trichocarpa] gi|222850151|gb|EEE87698.1| predicted protein [Populus trichocarpa]	7.5696	12.24	30.6	2	3	2	0.993	1.064	1.096	0.975	0.858	1.033	1.136		0.944		0.982		0.916		0.89		0.831		0.864		0.806		0.783		1.04		0.971		0.943		0.933		0.906		0.971
c111603_g1	gi|460376814|ref|XP_004234191.1| PREDICTED: ABC transporter C family member 10-like [Solanum lycopersicum]	27.143	12.256	12.2	2	2	2
c111622_g1	gi|8099210|gb|AAF72064.1| transferrin [Dunaliella tertiolecta]	65.051	13.575	3.2	2	2	2	1.51	0.789	0.892	0.868	1.273	0.607	0.682	0.090236	1.43	0.092981	0.575	0.041176	1.1	0.53174	0.973	0.87812	2.097	0.047622	0.843	0.32518	1.613	0.096737	1.427	0.174035	0.402	0.027896	0.769	0.29338	0.68	0.20864	1.914	0.048924	1.693	0.080425	0.885	0.60232
c111623_g4_m.4922	Uncharacterized protein	25.292	19.281	13.2	3	3	3	1.085	1.014	0.969	1.011	0.908	1.022	1.113	0.0020014	0.989	0.44618	0.932	0.3315	0.997	0.93312	1.043	0.188161	0.888	0.0090577	0.837	0.0095423	0.895	0.0091184	0.937	0.06304	0.942	0.80536	1.008	0.54926	1.055	0.134861	1.07	0.41928	1.12	0.111081	1.046	0.23818
c111631_g1	gi|225458145|ref|XP_002280558.1| PREDICTED: lon protease 2 [Vitis vinifera]	26.846	6.4833	5.5	1	1	1
c111660_g1	gi|225444029|ref|XP_002281743.1| PREDICTED: DNA-damage-repair/toleration protein DRT111, chloroplastic [Vitis vinifera]	24.354	44.301	24.6	4	5	4	1.036	0.986	0.93	1.007	1.03	0.986	0.978	0.20928	1.021	0.75746	0.972	0.44582	1.021	0.61946	1.083	0.199021	1.045	0.132984	0.994	0.65892	1.045	0.092418	1.108	0.039343	0.952	0.30902	1	0.8589	1.06	0.28162	1.051	0.23586	1.114	0.087604	1.06	0.32342
c111666_g1	gi|449439495|ref|XP_004137521.1| PREDICTED: transcription factor BTF3-like isoform 1 [Cucumis sativus] gi|449439497|ref|XP_004137522.1| PREDICTED: transcription factor BTF3-like isoform 2 [Cucumis sativus] gi|449503095|ref|XP_004161831.1| PREDICTED: transcription factor BTF3-like [Cucumis sativus]	11.185	76.063	69	8	16	8	0.981	0.983	1.017	1.011	1.011	1.008	1	0.81302	1.003	0.52916	1.031	0.09604	1.028	0.23278	0.994	0.2413	1.003	0.6209	1.031	0.080076	1.028	0.167664	0.994	0.3227	1.028	0.065698	1.025	0.179939	0.991	0.8306	0.998	0.28028	0.965	0.032955	0.967	0.047075
c111672_g1	gi|225461347|ref|XP_002281902.1| PREDICTED: PAP-specific phosphatase HAL2-like [Vitis vinifera]	41.61	51.19	18.4	5	8	5	0.938	1.058	1.034	0.976	1.016	0.965	0.961	0.45326	1.011	0.60178	1.041	0.14794	0.922	0.092857	0.944	0.167641	1.053	0.085782	1.083	0.012803	0.96	0.09318	0.983	0.165856	1.029	0.196125	0.912	0.0166798	0.933	0.0181579	0.887	0.0044961	0.907	0.0039398	1.023	0.35734
c111685_g1	gi|462419591|gb|EMJ23854.1| hypothetical protein PRUPE_ppa006316mg [Prunus persica]	28.343	5.7864	2.7	1	1	1	0.944	0.969	0.957	1.093	1.077	0.95	1.015		1.151		1.158		1.128		1.142		1.134		1.141		1.111		1.125		1.006		0.98		0.993		0.974		0.986		1.013
c111692_g6	gi|462413296|gb|EMJ18345.1| hypothetical protein PRUPE_ppa001382mg [Prunus persica]	7.09	7.8072	19	1	2	1
c111718_g1	gi|225423975|ref|XP_002282562.1| PREDICTED: uncharacterized protein LOC100242187 isoform 1 [Vitis vinifera] gi|147801663|emb|CAN76874.1| hypothetical protein VITISV_007099 [Vitis vinifera] gi|297737820|emb|CBI27021.3| unnamed protein product [Vitis vinifera]	20.953	111.99	49.7	9	14	9	1.022	1.02	0.993	1.005	0.866	1.062	1.161	0.0034831	0.946	0.61478	0.983	0.94272	0.985	0.97978	1.012	0.46538	0.815	4.7954e-06	0.847	6.3015e-05	0.849	0.000158265	0.872	0.00091538	1.039	0.4613	1.041	0.4017	1.069	0.04004	1.002	0.88062	1.029	0.191622	1.027	0.2803
c111733_g1	gi|225427072|ref|XP_002275808.1| PREDICTED: phosphomevalonate kinase [Vitis vinifera] gi|297742018|emb|CBI33805.3| unnamed protein product [Vitis vinifera]	34.517	45.723	7.6	2	2	2	0.922	1.047	1.087	1.007	1.007	0.935	1	0.99598	1.077	0.52544	1.092	0.49878	0.962	0.72964	0.926	0.51294	1.077	0.26678	1.092	0.31638	0.962	0.58852	0.926	0.3284	1.014	0.80606	0.893	0.131655	0.86	0.076817	0.881	0.18472	0.848	0.118459	0.963	0.57972
c111736_g1	gi|462409684|gb|EMJ15018.1| hypothetical protein PRUPE_ppa009056mg [Prunus persica]	8.1324	12.75	28.8	2	2	2
c111748_g1	gi|297735981|emb|CBI23955.3| unnamed protein product [Vitis vinifera]	37.981	31.339	16.5	4	5	4	1.081	1.028	1.036	0.875	0.963	1.021	0.909	0.56764	0.857	0.37904	0.809	0.31936	0.851	0.36936	0.845	0.3992	0.943	0.103623	0.891	0.3167	0.937	0.189879	0.93	0.4539	0.944	0.57476	0.993	0.86458	0.986	0.8752	1.052	0.62894	1.043	0.7356	0.992	0.9382
c111755_g1	gi|10945669|gb|AAG24642.1|AF308737_1 J1P [Daucus carota] gi|10945671|gb|AAG24643.1|AF308738_1 J2P [Daucus carota]	28.948	47.084	21	5	14	4	1.089	0.953	0.916	0.957	1.073	0.983	0.892	0.037021	0.974	0.90224	0.879	0.0025012	1.004	0.30344	1.045	0.039359	1.092	0.021096	0.985	0.2402	1.126	0.0028989	1.171	0.00023624	0.903	0.00050163	1.031	0.118778	1.073	0.0127784	1.143	2.4818e-05	1.189	3.3787e-06	1.04	0.071159
c111756_g2	gi|356564247|ref|XP_003550367.1| PREDICTED: epoxide hydrolase 2-like [Glycine max]	35.911	44.502	15	4	4	4	1.093	1.013	0.908	0.983	0.956	0.972	1.028	0.34056	1.011	0.4469	0.899	0.57386	0.97	0.82052	1.083	0.20824	0.984	0.7896	0.875	0.080058	0.944	0.018761	1.053	0.40312	0.889	0.122536	0.96	0.33218	1.07	0.47118	1.079	0.23742	1.204	0.033159	1.116	0.038983
c111757_g1	gi|225348709|gb|ACN87316.1| transparent testa glabra 2 [Nicotiana tabacum]	38.378	48.297	24.9	6	6	6	0.9	0.925	1.118	1.095	0.969	1.001	1.13	0.169018	1.094	0.26696	1.217	0.159695	1.184	0.129598	0.979	0.79744	0.968	0.22618	1.077	0.40982	1.048	0.32322	0.867	0.107463	1.112	0.2791	1.082	0.179561	0.895	0.169582	0.973	0.76582	0.805	0.123622	0.827	0.090525
c111763_g1	gi|449461247|ref|XP_004148353.1| PREDICTED: uncharacterized protein LOC101208339 [Cucumis sativus]	3.9547	6.583	22.9	1	1	1	0.925	1.022	1.037	1.017	1.076	0.922	0.945		1.103		1.099		0.995		0.981		1.167		1.163		1.053		1.038		0.997		0.902		0.889		0.905		0.892		0.986
c111768_g1	gi|470131511|ref|XP_004301637.1| PREDICTED: UDP-glycosyltransferase 73B3-like [Fragaria vesca subsp. vesca]	53.355	16.286	3.5	2	4	2	0.989	0.97	1.077	0.953	1.055	0.956	0.903	0.2059	0.997	0.95634	0.964	0.61492	0.982	0.7903	0.885	0.41456	1.104	0.044982	1.067	0.152402	1.088	0.028442	0.98	0.86112	0.967	0.4355	0.986	0.60644	0.888	0.38852	1.02	0.5826	0.918	0.51428	0.901	0.42932
c111773_g2	gi|462411411|gb|EMJ16460.1| hypothetical protein PRUPE_ppa004545mg [Prunus persica]	23.927	189.1	52	10	13	10	1.123	1.055	0.82	0.979	1.061	0.99	0.923	0.118679	0.989	0.84016	0.872	0.0024768	0.928	0.038822	1.194	0.000162936	1.072	0.085724	0.945	0.032164	1.006	0.68034	1.294	2.4466e-06	0.882	0.00092454	0.938	0.0128361	1.207	1.53818e-05	1.064	0.033323	1.37	3.1096e-07	1.287	1.8102e-07
c111776_g1	gi|161277339|gb|ABX60201.1| glutaredoxin [Panax ginseng]	10.713	86.343	59	5	11	5	0.952	0.966	1.073	1.037	1.008	0.971	1.029	0.135023	1.068	0.00028439	1.089	0.000195054	1.073	0.00020243	0.966	0.039584	1.038	0.0198619	1.059	0.0031619	1.043	0.0069391	0.939	0.00133707	1.02	0.100819	1.005	0.33312	0.905	4.9251e-07	0.986	0.38424	0.887	2.4574e-06	0.9	1.0181e-06
c111780_g1	gi|225434947|ref|XP_002283746.1| PREDICTED: uncharacterized protein LOC100260322 [Vitis vinifera]	18.292	8.6322	5.9	1	1	1	0.993	0.955	0.686	0.94	1.068	1.349	0.88		0.697		0.947		0.984		1.37		0.792		1.076		1.118		1.557		1.359		1.413		1.966		1.04		1.448		1.392
c111783_g2	gi|361052049|gb|AEW07363.1| xyloglucan endotransglycosylase [Gossypium hirsutum]	23.591	18.795	14.2	3	4	3	0.838	1.13	1.145	0.931	0.987	0.946	0.943	0.22442	0.984	0.86556	1.111	0.129118	0.824	0.0075232	0.813	0.0154608	1.043	0.26238	1.178	0.077681	0.873	0.164262	0.862	0.184863	1.129	0.129545	0.837	0.0101978	0.826	0.0192416	0.742	0.002663	0.732	0.0062207	0.987	0.94604
c111798_g1	gi|255541426|ref|XP_002511777.1| Protein C9orf74, putative [Ricinus communis] gi|223548957|gb|EEF50446.1| Protein C9orf74, putative [Ricinus communis]	5.4433	24.793	46.8	2	3	2	0.95	0.979	0.953	1.003	1.048	1.021	0.957	0.148319	0.982	0.64052	1.056	0.80688	1.025	0.49648	1.052	0.71922	1.026	0.50326	1.103	0.26246	1.07	0.130943	1.1	0.21928	1.075	0.58896	1.043	0.36906	1.071	0.52362	0.97	0.74856	0.997	0.93204	1.027	0.81256
c111821_g1	gi|225470846|ref|XP_002266597.1| PREDICTED: nascent polypeptide-associated complex subunit alpha-like [Vitis vinifera] gi|298205090|emb|CBI40611.3| unnamed protein product [Vitis vinifera]	16.225	224.9	65.6	6	22	6	1	0.959	0.969	1.038	1.02	1.013	1.018	0.38264	1.025	0.26776	1.038	0.116245	1.082	0.00045898	1.071	0.032205	1.007	0.65042	1.02	0.27412	1.064	6.3986e-05	1.053	0.063264	1.013	0.53294	1.056	0.0035353	1.045	0.23048	1.043	0.050736	1.032	0.64758	0.99	0.08272
c111830_g1	gi|462401673|gb|EMJ07230.1| hypothetical protein PRUPE_ppa012501mg [Prunus persica]	18.908	12.867	10	2	2	2	1.011	0.999	0.944	1.051	0.828	1.181	1.269		0.89		1.04		1.052		1.113		0.701		0.819		0.829		0.877		1.168		1.182		1.251		1.012		1.071		1.058
c111835_g2	gi|255538596|ref|XP_002510363.1| conserved hypothetical protein [Ricinus communis] gi|223551064|gb|EEF52550.1| conserved hypothetical protein [Ricinus communis]	23.333	21.043	12.9	3	3	3	1.006	0.9	0.955	1.003	1.079	1.048	0.93	0.2253	0.957	0.66196	0.997	0.98076	1.114	0.21444	1.05	0.3351	1.03	0.74328	1.073	0.537	1.199	0.066617	1.13	0.031358	1.042	0.76904	1.164	0.2443	1.097	0.36572	1.118	0.42122	1.053	0.69254	0.942	0.33016
c111845_g1	gi|359488765|ref|XP_002281791.2| PREDICTED: paired amphipathic helix protein Sin3-like 2-like [Vitis vinifera]	13.925	6.6713	7.5	1	1	1	0.954	1.07	0.733	1.074	1.085	1.069	0.99		1.005		1.126		1.004		1.465		1.015		1.137		1.014		1.48		1.121		0.999		1.458		0.892		1.302		1.46
c111846_g1	gi|224074271|ref|XP_002304331.1| predicted protein [Populus trichocarpa] gi|118482503|gb|ABK93174.1| unknown [Populus trichocarpa] gi|222841763|gb|EEE79310.1| predicted protein [Populus trichocarpa]	16.933	6.1859	5.8	1	1	1
c111851_g1	gi|359490718|ref|XP_002275994.2| PREDICTED: thylakoid lumenal 17.4 kDa protein, chloroplastic [Vitis vinifera]	25.473	18.73	15.3	3	3	3	0.979	0.955	1.124	1.05	0.927	0.974	1.133		1.078		1.073		1.099		0.934		0.952		0.947		0.971		0.825		0.995		1.02		0.867		1.025		0.871		0.85
c111853_g2	gi|462403543|gb|EMJ09100.1| hypothetical protein PRUPE_ppa020794mg [Prunus persica]	13.563	5.7424	6.1	1	1	1	0.901	1.003	1.084	1.006	1.088	0.919	0.925		1.095		1.117		1.003		0.928		1.184		1.208		1.085		1.004		1.02		0.916		0.848		0.898		0.831		0.925
c111866_g1	gi|22759899|dbj|BAC10996.1| flavanone 3-hydroxylase [Nierembergia sp. NB17]	40.588	297.57	52.2	15	46	11	0.849	0.954	1.263	0.952	1.294	0.762	0.736	5.1027e-12	1.249	5.6072e-08	1.121	0.0128959	0.998	0.189538	0.754	1.7033e-10	1.698	1e-32	1.524	8.10463e-15	1.356	3.6473e-11	1.025	0.74542	0.898	0.00037917	0.799	6.0224e-09	0.603	3.33067e-16	0.89	0.00081721	0.672	2.00617e-13	0.755	7.4052e-10
c111883_g1	gi|255582228|ref|XP_002531906.1| ATP synthase delta chain, putative [Ricinus communis] gi|223528446|gb|EEF30479.1| ATP synthase delta chain, putative [Ricinus communis]	6.6687	41.036	57.6	3	5	3	0.932	1.011	1.088	0.974	1.011	1.04	0.963	0.149183	0.937	0.045135	1.045	0.59112	0.963	0.4058	0.895	0.55812	0.972	0.4299	1.085	0.065495	1	0.8605	0.929	0.94178	1.116	0.0199643	1.029	0.51554	0.956	0.72078	0.922	0.24602	0.857	0.41518	0.929	0.97216
c111889_g1	gi|470125438|ref|XP_004298709.1| PREDICTED: clp protease-related protein At4g12060, chloroplastic-like [Fragaria vesca subsp. vesca]	18.206	20.986	17	3	4	2	0.999	0.999	1.078	1.014	0.98	0.932	1.035	0.6519	1.088	0.29202	1.015	0.82056	1.015	0.8263	0.941	0.45306	1.052	0.051957	0.981	0.25236	0.981	0.53852	0.909	0.124798	0.933	0.055665	0.933	0.141719	0.865	0.067499	1	0.98574	0.927	0.190378	0.927	0.22952
c111896_g1	gi|224138720|ref|XP_002326673.1| hypothetical protein POPTRDRAFT_589918 [Populus trichocarpa] gi|222833995|gb|EEE72472.1| hypothetical protein POPTRDRAFT_589918 [Populus trichocarpa]	8.3995	8.4527	17.6	1	1	1	0.975	1.143	1.08	1.046	0.894	0.873	1.17		1.198		1.073		0.915		0.969		1.024		0.917		0.782		0.828		0.895		0.764		0.808		0.853		0.903		1.058
c111896_g2	gi|224138720|ref|XP_002326673.1| hypothetical protein POPTRDRAFT_589918 [Populus trichocarpa] gi|222833995|gb|EEE72472.1| hypothetical protein POPTRDRAFT_589918 [Populus trichocarpa]	5.7012	27.38	65.5	2	2	2	0.95	1.047	1.045	1.015	0.965	0.984	1.052	0.76372	1.032	0.74776	1.068	0.5059	0.969	0.76068	0.971	0.79518	0.981	0.89436	1.016	0.91374	0.922	0.59556	0.923	0.6199	1.036	0.44986	0.94	0.37006	0.942	0.46704	0.907	0.190622	0.909	0.27702	1.002	0.9789
c111898_g1	gi|225449132|ref|XP_002277452.1| PREDICTED: ATP synthase subunit d, mitochondrial [Vitis vinifera] gi|147818815|emb|CAN60726.1| hypothetical protein VITISV_029118 [Vitis vinifera]	19.585	238.72	87.5	23	42	21	0.891	1.005	1.091	1.039	0.991	0.973	1.048	0.0002409	1.068	3.8428e-05	1.166	1.1762e-11	1.034	0.00173749	0.952	0.23734	1.018	0.15886	1.112	1.6569e-11	0.986	0.104525	0.908	5.1269e-08	1.092	9.79e-08	0.968	0.0121999	0.892	6.672e-09	0.887	3.55382e-13	0.817	1.6247e-12	0.921	6.5729e-07
c111914_g1	gi|460367842|ref|XP_004229779.1| PREDICTED: uncharacterized protein LOC101267648 [Solanum lycopersicum]	25.39	92.133	42.4	11	12	11	1.01	0.977	1.007	0.971	0.997	1.015	0.974	0.56828	0.957	0.30064	0.961	0.193902	0.994	0.83112	0.964	0.57036	0.982	0.57812	0.987	0.4381	1.02	0.30998	0.99	0.96492	1.005	0.91946	1.039	0.149098	1.008	0.52936	1.034	0.035019	1.003	0.37194	0.97	0.27438
c111924_g1	gi|147800352|emb|CAN62139.1| hypothetical protein VITISV_039239 [Vitis vinifera]	36.971	8.118	3.2	1	1	1	1.045	1.021	0.775	1.123	1.074	0.941	1.046		1.193		1.075		1.1		1.449		1.141		1.028		1.052		1.386		0.9		0.922		1.214		1.024		1.348		1.317
c111925_g1	gi|297733825|emb|CBI15072.3| unnamed protein product [Vitis vinifera]	25.987	9.2179	6.8	1	1	1	1.039	0.976	0.991	0.977	0.987	1.028	0.99		0.95		0.94		1.001		0.986		0.96		0.95		1.011		0.996		0.989		1.053		1.037		1.065		1.048		0.985
c111943_g1	gi|239909311|gb|ACS32301.1| cinnamoyl-CoA reductase [Jatropha curcas]	35.526	31.679	17.2	5	6	5	0.952	0.969	1.043	1.004	0.974	0.999	1.031	0.75882	1.005	0.52356	1.055	0.63938	1.036	0.42628	0.963	0.031601	0.975	0.9723	1.023	0.5595	1.005	0.47668	0.934	0.27896	1.049	0.44854	1.031	0.27438	0.958	0.134898	0.982	0.99282	0.913	0.097475	0.929	0.028502
c111949_g1	gi|502110494|ref|XP_004493893.1| PREDICTED: glycine-rich RNA-binding protein 6, mitochondrial-like [Cicer arietinum]	15.392	64.512	28.1	3	3	3	1.02	0.95	0.929	0.886	1.062	1.041	0.834	0.022423	0.851	0.0052813	0.869	0.021504	0.933	0.116997	0.954	0.38868	1.02	0.5973	1.041	0.3101	1.118	0.052355	1.143	0.2454	1.021	0.32658	1.096	0.0083203	1.121	0.29674	1.074	0.068796	1.098	0.50836	1.023	0.83502
c111972_g1	gi|225438922|ref|XP_002284043.1| PREDICTED: sigma factor sigB regulation protein rsbQ [Vitis vinifera] gi|147783136|emb|CAN70905.1| hypothetical protein VITISV_044176 [Vitis vinifera] gi|147795384|emb|CAN74235.1| hypothetical protein VITISV_040226 [Vitis vinifera]	29.951	22.957	16.3	3	5	3	1.008	0.99	1.02	1.05	0.861	1.083	1.22	0.38574	0.97	0.81792	1.042	0.179205	1.061	0.31178	1.029	0.67256	0.795	0.32602	0.854	0.38272	0.87	0.4503	0.844	0.38834	1.074	0.57678	1.094	0.51942	1.062	0.66886	1.018	0.74606	0.988	0.8768	0.971	0.73546
c111992_g1	gi|359473809|ref|XP_002264994.2| PREDICTED: uncharacterized protein LOC100254102 [Vitis vinifera]	34.98	34.699	9.5	3	3	3	1.015	1.029	0.961	0.949	1.048	0.944	0.906	0.068641	1.005	0.72802	0.935	0.142356	0.922	0.176076	0.988	0.77982	1.11	0.032821	1.033	0.24764	1.018	0.96656	1.091	0.015303	0.93	0.05354	0.917	0.116843	0.982	0.85444	0.986	0.52854	1.056	0.0100221	1.071	0.104323
c111993_g1	gi|90856221|gb|ABE01401.1| 14-3-3 protein [Camellia sinensis]	16.166	92.392	63.6	9	41	3	0.972	0.943	1.024	1.016	1.033	0.989	0.984	0.53316	1.027	0.21764	1.045	0.021442	1.077	0.00027543	0.992	0.31802	1.044	0.097725	1.063	0.0081398	1.095	0.000118439	1.009	0.149679	1.017	0.3718	1.049	0.026857	0.966	0.83396	1.031	0.137135	0.949	0.26746	0.921	0.0161367
c111993_g2	gi|90856221|gb|ABE01401.1| 14-3-3 protein [Camellia sinensis]	13.617	109.66	51.6	7	19	4	0.967	0.945	1.068	0.977	1.031	0.993	0.948	0.002964	0.984	0.23668	1.01	0.77632	1.034	0.061163	0.915	8.2648e-05	1.038	0.173863	1.066	0.000196971	1.091	1.4598e-07	0.965	0.020055	1.027	0.126844	1.051	0.0088758	0.93	0.0086984	1.023	0.052396	0.905	2.3943e-06	0.885	1.0931e-08
c112011_g1	gi|224127957|ref|XP_002329219.1| predicted protein [Populus trichocarpa] gi|118487115|gb|ABK95387.1| unknown [Populus trichocarpa] gi|222871000|gb|EEF08131.1| predicted protein [Populus trichocarpa]	19.927	8.4653	6.5	1	1	1	1.177	0.987	0.935	0.875	1.042	0.972	0.84		0.9		0.743		0.887		0.936		1.072		0.885		1.056		1.114		0.826		0.985		1.04		1.193		1.259		1.056
c112020_g6	gi|224127856|ref|XP_002329194.1| predicted protein [Populus trichocarpa] gi|222870975|gb|EEF08106.1| predicted protein [Populus trichocarpa]	16.296	7.1925	9.7	1	1	1
c112062_g1	gi|225461287|ref|XP_002284361.1| PREDICTED: cytochrome b6-f complex iron-sulfur subunit, chloroplastic isoform 1 [Vitis vinifera] gi|147826727|emb|CAN66108.1| hypothetical protein VITISV_020089 [Vitis vinifera] gi|302143099|emb|CBI20394.3| unnamed protein product [Vitis vinifera]	23.283	36.129	20.4	3	3	3	1.066	0.987	0.992	1.067	0.948	0.964	1.126	0.048297	1.107	0.104256	1.001	0.4114	1.081	0.162644	1.076	0.103362	0.983	0.57968	0.889	0.058803	0.96	0.160521	0.956	0.8691	0.904	0.097617	0.977	0.21038	0.972	0.68194	1.08	0.34092	1.075	0.171245	0.995	0.33096
c112064_g2	gi|340343831|gb|AEK31215.1| cellulose synthase A [Eucalyptus camaldulensis]	37.067	10.44	7.3	2	2	1
c112065_g1	gi|297740436|emb|CBI30618.3| unnamed protein product [Vitis vinifera]	26.627	55.829	47.6	11	13	7	1.007	0.981	0.934	0.975	0.995	1.041	0.98	0.154758	0.937	0.0154383	0.968	0.87924	0.994	0.52632	1.044	0.89828	0.956	0.139401	0.988	0.41984	1.014	0.6071	1.065	0.1668	1.034	0.101137	1.061	0.11988	1.115	0.021356	1.027	0.7305	1.078	0.81238	1.05	0.48802
c112065_g2	gi|147833458|emb|CAN77469.1| hypothetical protein VITISV_029762 [Vitis vinifera]	17.043	13.101	13.4	2	2	2	1.063	1.036	0.896	0.987	0.977	1.038	1.01		0.951		0.929		0.953		1.102		0.941		0.919		0.943		1.09		0.976		1.002		1.158		1.026		1.186		1.156
c112068_g1	gi|115438947|ref|NP_001043753.1| Os01g0655800 [Oryza sativa Japonica Group] gi|113533284|dbj|BAF05667.1| Os01g0655800, partial [Oryza sativa Japonica Group]	8.7322	36.089	43.2	3	5	3	0.949	1.015	0.845	1.106	1.042	0.914	1.061	0.153799	1.21	0.092639	1.165	0.0158207	1.09	0.094361	1.309	0.0060173	1.14	0.59888	1.098	0.117164	1.027	0.77126	1.233	0.0287	0.963	0.41116	0.9	0.75254	1.082	0.112721	0.935	0.140656	1.123	0.2067	1.201	0.03048
c112082_g1	gi|255555861|ref|XP_002518966.1| ATP binding protein, putative [Ricinus communis] gi|223541953|gb|EEF43499.1| ATP binding protein, putative [Ricinus communis]	64.594	16.967	3.7	2	2	2	1.054	0.991	1.059	0.95	0.938	1.013	1.013	0.61878	0.938	0.23152	0.901	0.119219	0.959	0.46682	0.897	0.032663	0.926	0.143544	0.89	0.0022217	0.947	0.33262	0.886	0.003177	0.961	0.4182	1.022	0.70614	0.957	0.28908	1.064	0.36612	0.995	0.38794	0.936	0.24158
c112121_g1	gi|359473233|ref|XP_003631273.1| PREDICTED: probable polygalacturonase At1g80170-like [Vitis vinifera]	49.231	11.534	4.2	2	2	2	0.945	1.015	1.107	0.972	0.953	1.019	1.02		0.954		1.029		0.958		0.878		0.935		1.008		0.939		0.861		1.078		1.004		0.921		0.931		0.854		0.917
c112137_g1	gi|359473688|ref|XP_003631348.1| PREDICTED: helicase SWR1-like [Vitis vinifera] gi|297738311|emb|CBI27512.3| unnamed protein product [Vitis vinifera]	60.496	23.62	7	3	3	3	1.023	1.031	1.01	0.955	1.025	0.955	0.932	0.3047	1	0.9986	0.934	0.37488	0.926	0.2976	0.946	0.65818	1.073	0.29276	1.002	0.96474	0.994	0.86808	1.015	0.896	0.934	0.36592	0.926	0.28738	0.946	0.65654	0.992	0.87024	1.013	0.91498	1.021	0.8533
c112141_g1	gi|71480741|gb|AAK85402.2| beta-1,3-glucanase [Camellia sinensis]	53.14	51.032	9.3	4	7	3	0.98	1.007	1.04	1.021	0.947	1.023	1.078	0.31072	0.998	0.62	1.042	0.57342	1.014	0.32592	0.982	0.33058	0.926	0.038456	0.966	0.42308	0.94	0.078055	0.911	0.0062978	1.044	0.082362	1.016	0.44454	0.984	0.2749	0.973	0.169576	0.942	0.0074431	0.968	0.67082
c112152_g2	gi|255557303|ref|XP_002519682.1| Calcyclin-binding protein, putative [Ricinus communis] gi|223541099|gb|EEF42655.1| Calcyclin-binding protein, putative [Ricinus communis]	18.284	30.902	31.2	5	5	5	1.019	1.02	0.978	1.054	1.069	0.897	0.986	0.97632	1.175	0.020122	1.034	0.35838	1.033	0.35368	1.078	0.095319	1.192	0.0114372	1.049	0.28002	1.048	0.24434	1.093	0.061559	0.88	0.027743	0.879	0.0148437	0.917	0.149179	0.999	0.87222	1.042	0.21428	1.043	0.132101
c112161_g2	gi|225443237|ref|XP_002271902.1| PREDICTED: nudix hydrolase 3-like [Vitis vinifera]	27.592	136.31	40.2	11	26	11	0.911	1.02	1.116	0.986	0.948	1.015	1.04	0.126255	0.971	0.65614	1.082	0.0067825	0.967	0.4474	0.884	0.00068324	0.934	0.00020183	1.041	0.0172796	0.929	1.91109e-05	0.849	7.48061e-11	1.114	2.6608e-07	0.995	0.5052	0.909	1.6593e-06	0.893	3.0251e-08	0.816	2.28995e-12	0.914	1.55704e-05
c112176_g1	gi|224095286|ref|XP_002310371.1| predicted protein [Populus trichocarpa] gi|222853274|gb|EEE90821.1| predicted protein [Populus trichocarpa]	10.62	32.417	20.2	1	2	1	0.977	1.155	0.836	1.239	0.98	0.8	1.264	0.0198151	1.549	0.028661	1.268	0.0134379	1.073	0.26526	1.482	0.0094847	1.225	0.163543	1.003	0.94912	0.848	0.113737	1.172	0.111579	0.819	0.160438	0.693	0.061715	0.957	0.71316	0.846	0.100643	1.169	0.101015	1.382	0.040338
c112190_g1	gi|147789545|emb|CAN59834.1| hypothetical protein VITISV_017620 [Vitis vinifera]	9.3804	41.526	41.9	4	10	2	0.773	1.215	0.822	1.4	0.916	0.875	1.528	0.084602	1.6	0.06644	1.811	0.055217	1.152	0.31326	1.703	0.060284	1.047	0.62318	1.185	0.25872	0.754	0.040844	1.114	0.37578	1.132	0.31898	0.72	0.0130782	1.064	0.51494	0.636	0.024115	0.94	0.62872	1.478	0.020745
c112198_g1	gi|149391017|gb|ABR25526.1| 26S protease regulatory subunit 8 [Oryza sativa Indica Group]	16.447	42.759	59.6	8	14	3	1.133	0.892	0.976	1.035	0.959	0.998	1.079	0.2918	1.037	0.59854	0.914	0.32806	1.16	0.124882	1.06	0.38858	0.961	0.34358	0.846	0.095003	1.075	0.1118	0.983	0.43814	0.881	0.166744	1.119	0.096776	1.023	0.566	1.27	0.056885	1.161	0.11354	0.914	0.074236
c112200_g1	gi|359486036|ref|XP_002267907.2| PREDICTED: uncharacterized protein LOC100253141 [Vitis vinifera]	18.475	6.6144	5.3	1	1	1	0.994	1.087	0.779	1.051	1.064	1.011	0.988		1.04		1.057		0.967		1.349		1.052		1.07		0.979		1.366		1.017		0.93		1.298		0.914		1.276		1.395
c112202_g1	gi|255554777|ref|XP_002518426.1| Serine/threonine-protein kinase PBS1, putative [Ricinus communis] gi|223542271|gb|EEF43813.1| Serine/threonine-protein kinase PBS1, putative [Ricinus communis]	13.859	14.807	17.1	2	3	2	1.05	0.956	0.961	1.061	1.075	0.881	0.987	0.74742	1.204	0.0185981	1.01	0.84064	1.11	0.118036	1.104	0.173821	1.22	0.020923	1.024	0.67204	1.124	0.105501	1.119	0.151181	0.839	0.058861	0.922	0.134125	0.917	0.192856	1.098	0.21876	1.093	0.27456	0.995	0.93712
c112203_g1	gi|298204452|emb|CBI16932.3| unnamed protein product [Vitis vinifera]	12.001	17.407	29.4	3	3	3	0.911	0.942	1.136	1.012	1.038	0.966	0.975		1.048		1.111		1.074		0.891		1.075		1.139		1.102		0.914		1.06		1.025		0.85		0.967		0.802		0.829
c112204_g1	gi|460379188|ref|XP_004235346.1| PREDICTED: probable NADH dehydrogenase [ubiquinone] 1 alpha subcomplex subunit 12-like [Solanum lycopersicum]	18.111	41.034	28.2	5	10	5	1.062	0.971	0.947	0.992	1.042	1.004	0.952	0.0176373	0.988	0.82672	0.934	0.0045005	1.022	0.183897	1.048	0.026516	1.038	0.021664	0.981	0.175096	1.073	0.00030036	1.1	1.68081e-05	0.945	0.0053418	1.034	0.109562	1.06	0.0122164	1.094	0.00020101	1.121	2.1115e-05	1.025	0.30176
c112211_g1	gi|388496142|gb|AFK36137.1| unknown [Lotus japonicus]	24.917	12.759	11.8	2	3	2	0.915	1.089	0.937	1.161	0.993	1.011	1.169	0.045442	1.148	0.188698	1.269	0.0198646	1.066	0.37804	1.239	0.023343	0.982	0.23324	1.085	0.41842	0.912	0.055517	1.06	0.58842	1.105	0.080462	0.928	0.35646	1.079	0.107121	0.84	0.0197431	0.977	0.74484	1.162	0.02296
c112217_g1	gi|411169463|gb|AFW15784.1| Agl6 [Camellia japonica]	32.674	11.237	3.8	1	1	1
c112218_g1	gi|339959595|gb|AEK25530.1| UDP-GlcNac-dolichyl-phosphate N-acetylglucosaminephosphotransferase [Solanum tuberosum]	15.571	6.6698	7.1	1	1	1	0.975	1.063	0.996	0.971	0.996	1.003	0.975		0.968		0.996		0.913		0.975		0.993		1.022		0.937		1		1.029		0.944		1.007		0.917		0.979		1.067
c112218_g4	gi|473956451|gb|EMS50929.1| ADP-ribosylation factor [Triticum urartu]	12.03	100.75	52.4	7	18	3	1.009	0.992	1.048	0.951	1.064	0.922	0.894	6.31e-07	1.031	0.152277	0.943	0.067781	0.959	0.004839	0.907	4.3604e-07	1.154	7.6819e-05	1.055	0.0072189	1.073	0.00020286	1.015	0.50584	0.914	0.0172828	0.929	0.0192619	0.88	0.000103818	1.017	0.75244	0.963	0.0141434	0.947	0.00031687
c112230_g1	gi|449442763|ref|XP_004139150.1| PREDICTED: 23 kDa jasmonate-induced protein-like [Cucumis sativus]	23.515	6.5005	3.8	1	5	1	0.922	1.17	0.847	0.882	1.196	0.97	0.737	0.11346	0.909	0.20096	0.957	0.44966	0.754	0.023859	1.041	0.82904	1.233	0.186022	1.297	0.134581	1.022	0.8392	1.412	0.184398	1.052	0.32122	0.829	0.037615	1.145	0.4701	0.788	0.0191409	1.089	0.64284	1.381	0.145383
c112234_g2	gi|225452134|ref|XP_002263010.1| PREDICTED: ribulose-phosphate 3-epimerase, cytoplasmic isoform-like [Vitis vinifera]	19.49	29.893	14.3	3	6	3	0.905	1.026	1.157	0.935	1.005	0.952	0.93	0.075756	0.982	0.71078	1.033	0.25434	0.911	0.030564	0.808	0.0081844	1.056	0.48082	1.11	0.0084813	0.98	0.41226	0.869	0.028378	1.052	0.31148	0.928	0.29088	0.823	0.035955	0.882	0.0041004	0.782	0.0033237	0.887	0.052115
c112236_g2	gi|460395913|ref|XP_004243524.1| PREDICTED: UBA and UBX domain-containing protein At4g15410-like [Solanum lycopersicum]	18.018	12.136	10.4	2	2	2	0.955	1.001	1.08	0.975	1.007	0.986	0.968	0.4221	0.989	0.64324	1.021	0.53706	0.974	0.66154	0.903	0.022902	1.021	0.5766	1.054	0.29222	1.006	0.9178	0.932	0.131179	1.032	0.37236	0.985	0.79846	0.913	0.027901	0.954	0.48194	0.884	0.036061	0.927	0.2423
c112237_g2	gi|359489845|ref|XP_002268774.2| PREDICTED: glutathione transferase GST 23-like [Vitis vinifera] gi|297737242|emb|CBI26443.3| unnamed protein product [Vitis vinifera]	25.263	6.7783	5.1	1	1	1
c112263_g1	gi|147777420|emb|CAN60660.1| hypothetical protein VITISV_040879 [Vitis vinifera]	8.968	16.101	22	2	2	2	1.01	0.963	1.131	0.959	1.05	0.886	0.913	0.30166	1.082	0.26826	0.95	0.38918	0.996	0.95412	0.848	0.126417	1.185	0.0070558	1.04	0.0068171	1.09	0.037357	0.928	0.34734	0.877	0.0126979	0.92	0.074161	0.783	0.040375	1.049	0.114076	0.893	0.133099	0.851	0.083456
c112267_g1	gi|462404841|gb|EMJ10305.1| hypothetical protein PRUPE_ppa005322mg [Prunus persica]	34.817	34.645	12	3	3	3	1.045	1.04	0.951	0.926	0.976	1.065	0.949	0.123985	0.869	0.0195985	0.886	0.067637	0.89	0.140901	0.974	0.45232	0.916	0.0161807	0.934	0.136061	0.938	0.29208	1.026	0.36612	1.019	0.55032	1.024	0.646	1.12	0.034922	1.005	0.9442	1.099	0.109604	1.094	0.21004
c112271_g1	gi|147818517|emb|CAN67470.1| hypothetical protein VITISV_037818 [Vitis vinifera]	16.74	6.6519	8.3	1	1	1	0.946	0.917	1.102	0.98	1.032	1.027	0.95		0.954		1.036		1.069		0.889		1.005		1.091		1.125		0.936		1.086		1.12		0.932		1.032		0.858		0.832
c112278_g1	gi|449526890|ref|XP_004170446.1| PREDICTED: dnaJ protein homolog [Cucumis sativus]	5.8243	46.79	51.9	2	5	2	1.1	1.004	0.876	1.017	1.113	0.915	0.914	0.00103985	1.111	0.0063219	0.925	0.0103589	1.013	0.36954	1.161	0.00034277	1.216	2.4924e-06	1.012	0.77442	1.109	0.0030642	1.271	3.086e-07	0.832	0.000181131	0.911	0.2442	1.045	0.023964	1.096	0.009898	1.256	3.6779e-05	1.146	0.063698
c112290_g1	gi|449451437|ref|XP_004143468.1| PREDICTED: uncharacterized protein LOC101209377 [Cucumis sativus] gi|449504822|ref|XP_004162304.1| PREDICTED: uncharacterized protein LOC101230134 [Cucumis sativus]	9.4774	47.484	44.4	4	8	3	1	0.895	1.061	1.09	0.999	0.917	1.091	0.072482	1.189	0.003281	1.09	0.155701	1.218	0.00153811	1.027	0.21876	1.089	0.026038	0.999	0.89346	1.116	0.0087564	0.942	0.94214	0.917	0.065305	1.025	0.109602	0.864	0.130704	1.117	0.029541	0.943	0.97478	0.844	0.131904
c112293_g1	gi|462399174|gb|EMJ04842.1| hypothetical protein PRUPE_ppa004260mg [Prunus persica]	26.835	35.245	18.1	4	4	3	1.015	0.942	0.925	1.023	1.063	1.023	0.962		1		1.008		1.086		1.106		1.039		1.047		1.128		1.149		1.008		1.086		1.106		1.077		1.097		1.018
c112329_g1	gi|470116066|ref|XP_004294207.1| PREDICTED: vinorine synthase-like [Fragaria vesca subsp. vesca]	22.226	5.7991	5.5	1	1	1	1.034	0.928	1.111	0.844	0.969	1.125	0.871		0.75		0.816		0.909		0.76		0.861		0.937		1.044		0.872		1.088		1.212		1.013		1.114		0.931		0.835
c112330_g1	gi|357508011|ref|XP_003624294.1| Glucan endo-1,3-beta-glucosidase [Medicago truncatula] gi|124359475|gb|ABN05913.1| Glycoside hydrolase, family 17 [Medicago truncatula] gi|355499309|gb|AES80512.1| Glucan endo-1,3-beta-glucosidase [Medicago truncatula]	36.84	16.682	3.9	1	1	1	0.918	1.11	1	1.027	0.902	1.058	1.139		0.971		1.119		0.925		1.027		0.853		0.983		0.813		0.902		1.153		0.953		1.058		0.827		0.918		1.11
c112348_g4	gi|462414851|gb|EMJ19588.1| hypothetical protein PRUPE_ppa011363mg [Prunus persica]	15.498	13.582	12.7	2	3	2	0.974	1	1.05	1.036	0.951	0.973	1.089	0.0180028	1.065	0.22974	1.064	0.058335	1.036	0.86752	0.987	0.25868	0.977	0.114843	0.976	0.43898	0.951	0.039244	0.906	0.014181	0.999	0.34382	0.973	0.35406	0.927	0.081158	0.974	0.107002	0.928	0.031181	0.952	0.2588
c112376_g1	gi|460409846|ref|XP_004250348.1| PREDICTED: eukaryotic translation initiation factor 3 subunit F-like [Solanum lycopersicum]	19.299	24.415	12.4	2	4	2	0.82	0.947	1.058	1.028	1.068	1.121	0.963	0.69182	0.917	0.30232	1.254	0.053243	1.086	0.158515	0.972	0.5456	0.953	0.21608	1.302	0.0175973	1.128	0.0100822	1.009	0.45908	1.367	0.0133182	1.184	0.0125366	1.06	0.26754	0.866	0.145601	0.775	0.3775	0.895	0.91138
c112396_g1	gi|255644828|gb|ACU22915.1| unknown [Glycine max]	12.317	54.761	42.6	5	16	2	0.911	1.042	0.896	1.14	1.01	0.967	1.129	0.115442	1.179	0.092364	1.251	0.0130177	1.094	0.17012	1.272	0.009235	1.044	0.78628	1.109	0.0105565	0.969	0.42412	1.127	0.030321	1.061	0.117659	0.928	0.49962	1.079	0.065576	0.874	0.0093243	1.017	0.50064	1.163	0.0087248
c112403_g1	gi|225440422|ref|XP_002269511.1| PREDICTED: hsp70-binding protein 1-like [Vitis vinifera]	17.112	15.594	7	2	2	2	0.949	0.869	1.083	1.004	1.03	1.067	0.975	0.3879	0.941	0.00031934	1.058	0.054523	1.155	0.0026824	0.927	0.055761	0.965	0.35454	1.085	0.095839	1.185	0.022422	0.951	0.22176	1.124	0.071683	1.228	0.00122239	0.985	0.56704	1.092	0.033976	0.876	0.029638	0.802	0.0092157
c112421_g1	gi|377656757|gb|AFB73932.1| LAT52-like protein [Lycium barbarum]	15.545	12.269	11.2	2	2	2	0.704	1.278	1.448	0.779	0.726	1.135	1.073	0.80286	0.686	0.113957	1.107	0.5603	0.61	0.053462	0.538	0.076616	0.64	0.140542	1.031	0.90322	0.568	0.077602	0.501	0.085357	1.612	0.032484	0.888	0.27646	0.784	0.22936	0.551	0.0102623	0.486	0.046582	0.883	0.4332
c112423_g2	gi|255539022|ref|XP_002510576.1| skp1, putative [Ricinus communis] gi|223551277|gb|EEF52763.1| skp1, putative [Ricinus communis]	14.243	124.46	53.2	10	13	10	0.934	0.973	1.095	1	0.984	1.019	1.016	0.038243	0.981	0.7272	1.071	0.00066409	1.028	0.048017	0.913	0.0024829	0.966	0.064284	1.054	0.065559	1.011	0.73894	0.899	1.91908e-05	1.091	0.00101879	1.047	0.083236	0.931	0.00086279	0.96	0.024397	0.853	3.4368e-07	0.889	1.67454e-05
c112423_g3	gi|82470777|gb|ABB77425.1| Skp1-like protein 3 [Petunia integrifolia subsp. inflata] gi|253796264|gb|ACT35736.1| SKP1-like 2 [Petunia x hybrida]	11.683	52.046	43.8	5	13	5	0.933	0.973	1.105	0.986	1.006	0.998	0.98	0.26394	0.988	0.74114	1.057	0.22014	1.013	0.89088	0.892	0.0038752	1.008	0.68944	1.078	0.062116	1.034	0.185221	0.91	0.023276	1.07	0.21558	1.026	0.67376	0.903	0.043258	0.959	0.24842	0.844	0.0025582	0.881	0.0023048
c112424_g1	gi|255571113|ref|XP_002526507.1| malic enzyme, putative [Ricinus communis] gi|223534182|gb|EEF35898.1| malic enzyme, putative [Ricinus communis]	19.029	78.953	39.8	6	17	6	0.993	1.005	0.985	0.983	0.991	1.009	0.992	0.37448	0.974	0.64312	0.99	0.53654	0.978	0.58918	0.998	0.33928	0.982	0.47232	0.998	0.73914	0.986	0.36694	1.006	0.78436	1.016	0.80264	1.004	0.93368	1.024	0.42944	0.988	0.8297	1.008	0.63904	1.02	0.38022
c112432_g2	gi|147766588|emb|CAN69523.1| hypothetical protein VITISV_040873 [Vitis vinifera]	30.924	13.389	7.6	2	2	2
c112433_g1_m.5319	Uncharacterized protein	18.146	22.675	8	1	2	1	0.861	0.863	1.02	1.035	0.915	1.326	1.131	0.194464	0.781	0.128119	1.202	0.25208	1.199	0.073855	1.015	0.9048	0.69	0.066304	1.063	0.65684	1.06	0.31532	0.897	0.43852	1.54	0.083075	1.537	0.047575	1.3	0.1712	0.998	0.98314	0.844	0.37746	0.846	0.26526
c112439_g1	gi|225440163|ref|XP_002278031.1| PREDICTED: probable carboxylesterase 17-like [Vitis vinifera]	37.855	11.101	5.6	1	1	1
c112446_g2	gi|462415037|gb|EMJ19774.1| hypothetical protein PRUPE_ppa013112mg [Prunus persica]	13.044	53.156	47.4	6	8	5	0.936	0.896	1.095	1.095	0.974	0.99	1.124	0.0137641	1.106	0.0173644	1.17	0.0054613	1.222	0.0035425	1	0.29056	0.984	0.45142	1.041	0.8437	1.087	0.28526	0.889	0.0137774	1.058	0.23524	1.105	0.066421	0.904	0.0152441	1.045	0.21872	0.855	0.0022014	0.818	0.00169535
c112462_g2	gi|449533560|ref|XP_004173742.1| PREDICTED: phenylalanine ammonia-lyase-like, partial [Cucumis sativus]	12.648	49.145	42.5	5	13	3	0.895	0.996	1.229	0.865	1.146	0.874	0.755	2.198e-09	0.99	0.69132	0.966	0.109782	0.868	9.4868e-07	0.704	1.0407e-10	1.311	3.1397e-06	1.28	1.7674e-08	1.151	2.1211e-06	0.932	0.001218	0.977	0.7122	0.878	0.0031035	0.711	2.6671e-07	0.899	4.2932e-05	0.728	8.2403e-10	0.81	2.6596e-08
c112464_g1	gi|224090181|ref|XP_002308949.1| predicted protein [Populus trichocarpa] gi|222854925|gb|EEE92472.1| predicted protein [Populus trichocarpa]	22.517	24.046	14.3	3	4	3	1.014	0.945	0.998	0.959	1.005	1.07	0.954	0.158704	0.896	0.00143542	0.946	0.0021574	1.015	0.64386	0.961	0.4125	0.939	0.047057	0.991	0.5285	1.063	0.84384	1.007	0.71902	1.055	0.0108353	1.132	0.197296	1.072	0.049899	1.073	0.63902	1.016	0.39196	0.947	0.97654
c112495_g2	gi|449470386|ref|XP_004152898.1| PREDICTED: calcium-transporting ATPase 4, endoplasmic reticulum-type-like [Cucumis sativus] gi|449512811|ref|XP_004164146.1| PREDICTED: calcium-transporting ATPase 4, endoplasmic reticulum-type-like [Cucumis sativus]	4.7385	6.7191	23.8	1	1	1	0.991	1.043	0.943	0.974	0.974	1.079	1		0.903		0.983		0.934		1.033		0.903		0.983		0.934		1.033		1.089		1.035		1.144		0.95		1.051		1.106
c112495_g4	gi|224106565|ref|XP_002314209.1| endoplasmic reticulum [ER]-type calcium ATPase [Populus trichocarpa] gi|222850617|gb|EEE88164.1| endoplasmic reticulum [ER]-type calcium ATPase [Populus trichocarpa]	7.6547	11.968	20.3	1	1	1	1.044	1.019	0.85	0.982	1.04	1.056	0.944		0.93		0.941		0.964		1.155		0.985		0.996		1.021		1.224		1.011		1.036		1.242		1.025		1.228		1.199
c112497_g1	gi|296082838|emb|CBI22139.3| unnamed protein product [Vitis vinifera]	15.068	12.54	17.4	2	2	2	0.992	1.092	0.764	1.067	1.104	0.962	0.966	0.109317	1.109	0.5164	1.076	0.30728	0.977	0.82302	1.397	0.037856	1.148	0.3298	1.113	0.185701	1.011	0.92092	1.445	0.031543	0.97	0.82964	0.881	0.47428	1.259	0.2553	0.908	0.4734	1.298	0.107537	1.429	0.10718
c112513_g1	gi|225438615|ref|XP_002281012.1| PREDICTED: uncharacterized oxidoreductase C23D3.11 [Vitis vinifera]	29.897	26.358	15	4	4	4	1.142	0.919	0.994	1.057	0.906	0.979	1.167		1.08		0.926		1.15		1.063		0.925		0.793		0.986		0.911		0.857		1.065		0.985		1.243		1.149		0.925
c112517_g3	gi|225457731|ref|XP_002278176.1| PREDICTED: chaperone protein dnaJ 10 [Vitis vinifera] gi|297745644|emb|CBI40809.3| unnamed protein product [Vitis vinifera]	44.11	21.966	5	2	3	2	0.911	1.018	1.14	0.998	1.01	1.009	0.988	0.48886	0.989	0.94652	1.095	0.52718	0.98	0.58774	0.875	0.54174	1.001	0.39366	1.109	0.26948	0.992	0.91666	0.886	0.74724	1.108	0.53544	0.991	0.50696	0.885	0.51416	0.895	0.31752	0.799	0.35976	0.893	0.72062
c112521_g1	gi|460411689|ref|XP_004251238.1| PREDICTED: feruloyl CoA ortho-hydroxylase 2-like [Solanum lycopersicum]	41.994	6.6191	2.4	1	1	1	0.941	1.047	1.047	0.992	1.02	0.957	0.973		1.037		1.054		0.947		0.947		1.066		1.084		0.974		0.974		1.017		0.914		0.914		0.899		0.899		1
c112525_g1	gi|444475569|gb|AGE10593.1| cinnamate 4-hydroxylase [Lonicera japonica]	29.506	12.501	5.5	1	1	1
c112526_g1	gi|296085574|emb|CBI29306.3| unnamed protein product [Vitis vinifera]	49.144	35.232	14.7	4	4	4	0.888	1.454	1.029	0.928	0.856	0.829	1.084	0.706	1.119	0.54726	1.045	0.62956	0.638	0.185582	0.902	0.29608	1.033	0.79748	0.964	0.97566	0.589	0.10832	0.832	0.25428	0.934	0.74716	0.57	0.099997	0.806	0.22074	0.611	0.171476	0.863	0.196481	1.413	0.192899
c112527_g1	gi|89089752|gb|ABD60582.1| ADP-glucose pyrophosphorylase small subunit [Nicotiana tabacum]	48.915	88.998	23.8	8	13	8	0.986	1.025	0.922	1.039	1.004	1.013	1.035	0.3438	1.026	0.53386	1.054	0.43852	1.014	0.44782	1.127	0.012304	0.991	0.58618	1.018	0.78104	0.98	0.95444	1.089	0.05752	1.027	0.78224	0.988	0.71864	1.099	0.0023618	0.962	0.86934	1.069	0.0144041	1.112	0.129761
c112527_g3	gi|388493700|gb|AFK34916.1| unknown [Lotus japonicus]	11.109	13.952	19.4	2	4	2	0.966	1.009	0.979	1.062	1.003	0.957	1.059	0.041683	1.11	0.002322	1.099	0.0132431	1.053	0.028859	1.085	0.031619	1.048	0.060295	1.038	0.183057	0.994	0.74816	1.025	0.41688	0.991	0.90498	0.948	0.107918	0.978	0.49048	0.957	0.26576	0.987	0.63612	1.031	0.56418
c112532_g1	gi|460367204|ref|XP_004229465.1| PREDICTED: BI1-like protein-like [Solanum lycopersicum]	26.914	5.8357	8.3	1	1	1
c112533_g3	gi|225461315|ref|XP_002284493.1| PREDICTED: chlorophyll a-b binding protein 13, chloroplastic-like [Vitis vinifera]	14.152	13.658	14.1	2	3	2	0.993	0.905	0.837	1.11	0.972	1.167	1.142	0.029404	0.951	0.21898	1.118	0.044177	1.227	0.049437	1.326	0.0028013	0.833	0.0058243	0.979	0.24298	1.074	0.64308	1.161	0.0036352	1.175	0.00193549	1.29	0.033577	1.394	0.00193823	1.097	0.34274	1.186	0.00074289	1.081	0.074103
c112551_g1	gi|225464926|ref|XP_002274913.1| PREDICTED: N-carbamoylputrescine amidase [Vitis vinifera]	33.088	50.801	18.9	5	9	5	0.973	1.035	0.994	1.031	0.972	0.992	1.061	0.076458	1.039	0.037395	1.06	0.0125247	0.996	0.62692	1.037	0.025879	0.98	0.7313	0.999	0.63304	0.939	0.056737	0.978	0.46662	1.02	0.93172	0.958	0.03034	0.998	0.67296	0.94	0.0136979	0.979	0.69444	1.041	0.020842
c112557_g1	gi|224079321|ref|XP_002305820.1| predicted protein [Populus trichocarpa] gi|222848784|gb|EEE86331.1| predicted protein [Populus trichocarpa]	13.847	8.2568	9.6	1	1	1	1.072	0.937	0.854	1.13	1.037	0.952	1.09		1.187		1.054		1.206		1.323		1.089		0.967		1.107		1.214		0.888		1.016		1.115		1.144		1.255		1.097
c112564_g1	gi|255575681|ref|XP_002528740.1| iron-sulfur cluster assembly protein, putative [Ricinus communis] gi|223531834|gb|EEF33652.1| iron-sulfur cluster assembly protein, putative [Ricinus communis]	13.113	11.239	10.1	1	1	1	0.993	1.009	1.026	0.957	0.976	1.045	0.981		0.916		0.964		0.948		0.933		0.934		0.983		0.967		0.951		1.052		1.036		1.019		0.984		0.968		0.983
c112567_g1	gi|225469998|ref|XP_002278125.1| PREDICTED: uncharacterized protein LOC100267408 [Vitis vinifera] gi|297741803|emb|CBI33108.3| unnamed protein product [Vitis vinifera]	23.937	69.272	40.6	6	7	5	1.132	1	0.832	0.976	1.039	1.013	0.939	0.058143	0.963	0.178778	0.862	0.0054963	0.976	0.44566	1.173	0.032143	1.026	0.4212	0.918	0.169963	1.039	0.081325	1.249	0.00176078	0.895	0.036216	1.013	0.26174	1.218	0.0031203	1.132	0.00053924	1.361	0.00020262	1.202	4.159e-07
c112578_g1	gi|225462155|ref|XP_002266197.1| PREDICTED: post-GPI attachment to proteins factor 3 isoform 1 [Vitis vinifera] gi|296082755|emb|CBI21760.3| unnamed protein product [Vitis vinifera]	40.305	6.4051	2.6	1	1	1	0.981	1.08	0.845	0.942	1.107	1.033	0.851		0.912		0.96		0.872		1.115		1.072		1.128		1.025		1.31		1.053		0.956		1.222		0.908		1.161		1.278
c112578_g2	gi|225462155|ref|XP_002266197.1| PREDICTED: post-GPI attachment to proteins factor 3 isoform 1 [Vitis vinifera] gi|296082755|emb|CBI21760.3| unnamed protein product [Vitis vinifera]	36.017	43.016	9.3	2	2	2	0.991	0.972	0.908	1.067	1.052	1	1.014	0.6945	1.067	0.61928	1.077	0.175001	1.098	0.154977	1.175	0.091062	1.052	0.6864	1.062	0.099996	1.082	0.114875	1.159	0.07476	1.009	0.94276	1.029	0.83004	1.101	0.5154	1.02	0.63188	1.091	0.20304	1.07	0.321
c112579_g1	gi|225463713|ref|XP_002262992.1| PREDICTED: lysosomal beta glucosidase-like [Vitis vinifera]	12.697	12.535	15.8	2	2	2	0.95	0.992	1.115	1.023	0.931	1.002	1.099		1.021		1.077		1.031		0.917		0.929		0.98		0.939		0.835		1.055		1.01		0.899		0.958		0.852		0.89
c112585_g1	gi|460380205|ref|XP_004235848.1| PREDICTED: glycine--tRNA ligase 1, mitochondrial-like [Solanum lycopersicum]	21.343	126.99	50	11	20	7	1.031	0.974	0.933	1.025	0.998	1.036	1.027	0.3607	0.989	0.77944	0.994	0.92898	1.052	0.073655	1.099	0.0101578	0.963	0.2254	0.968	0.21102	1.025	0.078283	1.07	0.0003434	1.005	0.7894	1.064	0.020578	1.11	0.00024143	1.059	0.023156	1.105	0.00055606	1.044	0.122961
c112585_g3	gi|460380205|ref|XP_004235848.1| PREDICTED: glycine--tRNA ligase 1, mitochondrial-like [Solanum lycopersicum]	13.54	39.268	51.7	6	13	2	1.019	1.042	0.856	1.063	0.978	0.967	1.087	0.23784	1.099	0.23946	1.043	0.39504	1.02	0.6449	1.242	0.20164	1.011	0.91518	0.96	0.019139	0.939	0.0197822	1.143	0.5323	0.949	0.3581	0.928	0.174965	1.13	0.4981	0.978	0.2698	1.19	0.35728	1.217	0.22014
c112590_g1	gi|359496934|ref|XP_002263959.2| PREDICTED: UPF0308 protein At2g37240, chloroplastic [Vitis vinifera]	27.706	20.053	13.8	3	3	3
c112593_g1	gi|356528489|ref|XP_003532835.1| PREDICTED: type I inositol-1,4,5-trisphosphate 5-phosphatase CVP2-like [Glycine max]	56.448	5.7671	1.8	1	2	1	1.029	0.965	0.975	1.011	0.989	1.029	1.022		0.983		0.983		1.048		1.037		0.961		0.961		1.025		1.014		1		1.066		1.055		1.066		1.055		0.99
c112594_g2	gi|225423491|ref|XP_002269100.1| PREDICTED: 14-3-3-like protein GF14 iota-like [Vitis vinifera]	22.285	54.472	40.7	11	20	8	0.919	1	1.186	0.959	0.901	1.055	1.064	0.0074424	0.909	0.0027595	1.044	0.045957	0.959	0.23582	0.809	9.3265e-07	0.854	4.1524e-08	0.98	0.050982	0.901	1.1735e-06	0.76	1.0931e-10	1.148	3.6321e-06	1.055	0.0047836	0.89	0.00035638	0.919	1.74142e-05	0.775	4.7758e-08	0.843	2.0974e-07
c112625_g1	gi|255560243|ref|XP_002521139.1| conserved hypothetical protein [Ricinus communis] gi|223539708|gb|EEF41290.1| conserved hypothetical protein [Ricinus communis]	17.013	36.037	32.3	4	4	4	0.843	0.836	1.021	1.021	1.1	1.181	0.928	0.140575	0.865	0.033257	1.211	0.0179018	1.221	0.069019	1	0.9903	0.931	0.122779	1.305	0.0099801	1.316	0.036875	1.077	0.194858	1.401	0.0040039	1.413	0.020461	1.157	0.053855	1.008	0.89424	0.826	0.035901	0.819	0.08354
c112628_g1	gi|460371432|ref|XP_004231541.1| PREDICTED: CBL-interacting serine/threonine-protein kinase 23-like isoform 1 [Solanum lycopersicum]	6.4484	7.6501	18.6	1	1	1	1.081	1.011	1.005	0.958	0.935	1.013	1.025		0.946		0.886		0.948		0.953		0.923		0.865		0.925		0.93		0.937		1.002		1.008		1.069		1.076		1.006
c112630_g1	gi|470110044|ref|XP_004291297.1| PREDICTED: protein AIG2-like [Fragaria vesca subsp. vesca]	15.404	7.4575	8.4	1	1	1	0.989	1.023	1.146	0.953	0.928	0.976	1.027		0.976		0.964		0.932		0.832		0.951		0.938		0.907		0.81		0.987		0.954		0.852		0.967		0.863		0.893
c112644_g1	gi|225435024|ref|XP_002284215.1| PREDICTED: RNA and export factor-binding protein 2 [Vitis vinifera] gi|297746115|emb|CBI16171.3| unnamed protein product [Vitis vinifera]	28.097	6.8718	4.3	1	1	1	1.045	1.259	0.785	0.928	0.913	1.074	1.016		0.864		0.888		0.737		1.182		0.85		0.874		0.725		1.163		1.028		0.853		1.368		0.83		1.331		1.604
c112655_g1	gi|359497046|ref|XP_003635407.1| PREDICTED: stem-specific protein TSJT1-like [Vitis vinifera] gi|296088194|emb|CBI35710.3| unnamed protein product [Vitis vinifera]	10.967	7.9138	14.9	1	1	1
c112658_g1	gi|118482612|gb|ABK93226.1| unknown [Populus trichocarpa]	40.025	41.852	13.2	5	7	5	1.01	1.062	0.977	0.979	1.016	0.964	0.964	0.30278	1.016	0.81316	0.969	0.097737	0.922	0.0070194	1.002	0.97814	1.054	0.38324	1.006	0.465	0.957	0.060296	1.04	0.2892	0.954	0.1221	0.908	0.0079014	0.987	0.82202	0.951	0.24076	1.034	0.088235	1.087	0.0052439
c112671_g1	gi|118484559|gb|ABK94153.1| unknown [Populus trichocarpa]	13.334	12.778	13.6	2	2	2	0.945	1.036	0.926	1.137	1.001	0.949	1.136		1.198		1.203		1.097		1.228		1.055		1.059		0.966		1.081		1.004		0.916		1.025		0.912		1.021		1.119
c112687_g1	gi|462415332|gb|EMJ20069.1| hypothetical protein PRUPE_ppa003217mg [Prunus persica]	15.411	7.7855	8.3	1	1	1
c112691_g1	gi|225459360|ref|XP_002285806.1| PREDICTED: probable glucan 1,3-beta-glucosidase A [Vitis vinifera] gi|302141928|emb|CBI19131.3| unnamed protein product [Vitis vinifera]	10.328	9.699	22.1	2	3	1	0.875	1.039	1.27	0.945	0.928	0.968	1.018		0.976		1.08		0.91		0.744		0.959		1.061		0.893		0.731		1.106		0.932		0.762		0.842		0.689		0.818
c112698_g1	gi|225462854|ref|XP_002271632.1| PREDICTED: 40S ribosomal protein S6 isoform 1 [Vitis vinifera] gi|296087487|emb|CBI34076.3| unnamed protein product [Vitis vinifera]	19.401	25.663	42.4	9	12	4	0.969	0.881	0.997	1.056	0.991	1.072	1.066	0.0188821	0.985	0.77536	1.09	0.092516	1.199	0.00162154	1.059	0.34532	0.924	0.00118057	1.023	0.56668	1.125	0.00067712	0.994	0.4214	1.106	0.089398	1.217	0.000123975	1.075	0.36442	1.1	0.31216	0.972	0.31138	0.884	0.028602
c112703_g2	gi|460381176|ref|XP_004236328.1| PREDICTED: SNF1-related protein kinase regulatory subunit gamma-1-like [Solanum lycopersicum]	23.764	30.651	22.3	3	5	3	0.971	1.104	0.91	1.023	0.965	1.029	1.06	0.074484	0.994	0.9363	1.054	0.54088	0.927	0.040316	1.124	0.020719	0.938	0.42814	0.994	0.95314	0.874	0.00060233	1.06	0.0032804	1.06	0.60122	0.932	0.45644	1.131	0.3161	0.88	0.30908	1.067	0.54534	1.213	0.000180508
c112705_g3	gi|329750605|gb|AEC03318.1| thioredoxin H-type 1 [Hevea brasiliensis]	5.6104	6.2872	18	1	1	1	1.008	0.925	1.057	0.987	1.007	1.016	0.98		0.971		0.979		1.067		0.934		0.991		0.999		1.089		0.953		1.008		1.098		0.961		1.09		0.954		0.875
c112721_g1	gi|224059779|ref|XP_002299989.1| predicted protein [Populus trichocarpa] gi|224103927|ref|XP_002313247.1| predicted protein [Populus trichocarpa] gi|118484238|gb|ABK93999.1| unknown [Populus trichocarpa] gi|222847247|gb|EEE84794.1| predicted protein [Populus trichocarpa] gi|222849655|gb|EEE87202.1| predicted protein [Populus trichocarpa]	9.7321	6.9827	11.4	1	2	1	0.946	0.989	1.075	0.999	0.974	1.025	1.026		0.975		1.056		1.01		0.929		0.95		1.03		0.985		0.906		1.084		1.036		0.953		0.957		0.88		0.92
c112735_g1	gi|225432272|ref|XP_002272195.1| PREDICTED: cullin-1 isoform 1 [Vitis vinifera] gi|297736859|emb|CBI26060.3| unnamed protein product [Vitis vinifera]	23.758	30.327	35.8	7	9	4	1.048	1.058	0.981	0.901	0.969	0.979	0.93	0.49112	0.92	0.56064	0.86	0.064044	0.852	0.086157	0.918	0.32744	0.99	0.92906	0.925	0.04618	0.916	0.063302	0.988	0.48956	0.934	0.118936	0.925	0.169959	0.998	0.51866	0.991	0.70514	1.068	0.60342	1.078	0.76326
c112736_g1	gi|255545488|ref|XP_002513804.1| Caldesmon, putative [Ricinus communis] gi|223546890|gb|EEF48387.1| Caldesmon, putative [Ricinus communis]	41.741	36.027	13.3	4	4	4	1.16	0.903	0.857	0.98	0.977	1.129	1.003	0.37722	0.868	0.140136	0.845	0.00028408	1.085	0.3922	1.144	0.0032042	0.865	0.097637	0.842	0.00108157	1.082	0.65534	1.14	0.0149958	0.973	0.194925	1.25	0.114076	1.317	0.0122356	1.285	0.0122441	1.354	0.000155248	1.054	0.167042
c112743_g2	gi|225456246|ref|XP_002279352.1| PREDICTED: uncharacterized protein LOC100264639 [Vitis vinifera]	75.09	12.412	5.4	2	2	2	0.865	1.042	1.146	0.967	0.893	1.113	1.083		0.869		1.118		0.928		0.844		0.802		1.032		0.857		0.779		1.287		1.068		0.971		0.83		0.755		0.909
c112749_g1	gi|225457713|ref|XP_002277414.1| PREDICTED: uncharacterized protein LOC100252976 isoform 1 [Vitis vinifera]	23.135	26.775	15.3	3	6	3	1.051	1.063	0.994	0.982	0.931	1.002	1.055	0.50648	0.98	0.066017	0.934	0.058421	0.924	0.0033418	0.988	0.32044	0.929	0.0069181	0.886	0.0169151	0.876	0.00064212	0.937	0.089739	0.953	0.40664	0.943	0.0148216	1.008	0.41274	0.989	0.21614	1.057	0.21838	1.069	0.013301
c112749_g4	gi|359495798|ref|XP_002262872.2| PREDICTED: serine hydroxymethyltransferase, mitochondrial-like [Vitis vinifera] gi|297736687|emb|CBI25704.3| unnamed protein product [Vitis vinifera]	57.299	6.8958	17.4	10	24	1	1.05	0.88	1.034	1.023	0.963	1.051	1.062		0.973		0.974		1.162		0.989		0.916		0.917		1.094		0.931		1.001		1.194		1.016		1.193		1.015		0.851
c112749_g6	gi|224067104|ref|XP_002302357.1| precursor of transferase serine hydroxymethyltransferase 3 [Populus trichocarpa] gi|222844083|gb|EEE81630.1| precursor of transferase serine hydroxymethyltransferase 3 [Populus trichocarpa]	41.912	212.54	46.6	20	42	11	0.963	1.009	1.086	0.959	1.068	0.936	0.898	6.8808e-07	1.025	0.25114	0.996	0.30004	0.95	0.153896	0.883	4.152e-05	1.141	1.0395e-06	1.109	5.6186e-09	1.058	4.3019e-05	0.983	0.9469	0.972	0.72652	0.928	0.02108	0.862	1.56346e-05	0.954	0.0109004	0.887	7.5092e-07	0.929	0.00085543
c112753_g2	gi|297737711|emb|CBI26912.3| unnamed protein product [Vitis vinifera]	26.342	14.551	9.7	2	2	2	1.012	1.044	0.953	0.968	0.972	1.053	0.996		0.919		0.957		0.927		1.016		0.923		0.96		0.931		1.02		1.041		1.009		1.105		0.969		1.062		1.095
c112763_g1	gi|297734249|emb|CBI15496.3| unnamed protein product [Vitis vinifera]	6.0216	12.098	30.4	2	3	2	0.81	0.973	1.261	0.881	0.979	1.124	0.9		0.784		1.088		0.905		0.699		0.871		1.209		1.006		0.776		1.388		1.155		0.891		0.832		0.642		0.772
c112773_g1	gi|225446551|ref|XP_002276195.1| PREDICTED: transcription factor GTE4-like [Vitis vinifera]	26.905	19.293	13.4	3	3	3	1.071	0.991	0.858	1.055	1.006	1.031	1.049	0.95894	1.023	0.9725	0.985	0.190438	1.065	0.32732	1.23	0.004479	0.976	0.9274	0.939	0.153224	1.015	0.33344	1.172	0.0037028	0.963	0.15668	1.04	0.28824	1.202	0.0027393	1.081	0.039476	1.248	6.0138e-05	1.155	0.0148835
c112776_g1	gi|225429572|ref|XP_002280083.1| PREDICTED: uncharacterized protein LOC100257637 isoform 2 [Vitis vinifera]	14.708	68.995	45.7	4	7	4	1.082	0.978	0.868	1.021	1.058	0.951	0.965	0.196142	1.074	0.05764	0.944	0.090245	1.044	0.23434	1.176	0.0077199	1.113	0.0027752	0.978	0.33034	1.082	0.021157	1.219	0.00129674	0.879	0.026404	0.972	0.48328	1.096	0.043402	1.106	0.022299	1.247	0.0023352	1.127	0.031818
c112792_g1	gi|225440320|ref|XP_002269847.1| PREDICTED: uncharacterized protein LOC100261386 [Vitis vinifera]	55.159	92.747	14.6	6	8	6	1.224	0.928	0.821	0.937	1.012	1.111	0.926	0.00050134	0.843	0.00020387	0.766	1.747e-09	1.01	0.70162	1.141	0.0055981	0.911	0.0174152	0.827	4.6885e-07	1.091	0.00812	1.233	2.2183e-05	0.908	0.00142248	1.197	0.00031718	1.353	1.8343e-06	1.319	1.6386e-07	1.491	4.484e-09	1.13	0.030579
c112802_g1	gi|351725151|ref|NP_001238106.1| harpin binding protein 1 [Glycine max] gi|38679315|gb|AAR26479.1| harpin binding protein 1 [Glycine max]	24.767	79.724	21.2	5	7	5	0.925	0.947	1.207	0.892	1.092	0.92	0.817	1.6701e-06	0.97	0.143838	0.964	0.035878	0.942	0.033159	0.739	1.1653e-07	1.187	0.000184155	1.181	9.843e-05	1.153	0.00122418	0.905	0.00184455	0.995	0.71044	0.971	0.41794	0.762	2.2211e-06	0.977	0.57232	0.766	1.1095e-06	0.785	1.87394e-05
c112814_g1	gi|470101479|ref|XP_004287200.1| PREDICTED: E3 ubiquitin ligase BIG BROTHER-related-like [Fragaria vesca subsp. vesca]	17.014	14.646	17.8	2	2	2	0.845	0.952	1.197	1.027	0.83	1.181	1.237		0.87		1.215		1.079		0.858		0.703		0.982		0.872		0.693		1.398		1.241		0.987		0.888		0.706		0.795
c112826_g1	gi|297741117|emb|CBI31848.3| unnamed protein product [Vitis vinifera]	4.6975	11.381	52.8	2	4	1	0.878	1.07	0.996	1.077	1.035	0.945	1.041		1.14		1.227		1.007		1.081		1.095		1.179		0.967		1.039		1.076		0.883		0.949		0.821		0.882		1.074
c112833_g1	gi|296088939|emb|CBI38504.3| unnamed protein product [Vitis vinifera]	12.574	5.8447	9	1	1	1	1.248	1.082	0.836	0.978	0.96	0.878	1.019		1.114		0.784		0.904		1.17		1.093		0.769		0.887		1.148		0.704		0.811		1.05		1.153		1.493		1.294
c112835_g1	gi|462397946|gb|EMJ03614.1| hypothetical protein PRUPE_ppa009659mg [Prunus persica]	16.853	18.538	7.8	1	1	1
c112837_g1	gi|151347473|gb|ABS01349.1| hypersensitive-induced response protein [Carica papaya]	31.612	28.979	22.1	6	11	1	0.947	1.002	0.934	1.155	0.967	0.993	1.194	0.021636	1.163	0.033542	1.22	0.026542	1.153	0.039145	1.237	0.025602	0.974	0.160982	1.021	0.4466	0.965	0.130578	1.035	0.29376	1.049	0.189716	0.991	0.68274	1.063	0.148	0.945	0.156395	1.014	0.70932	1.073	0.126236
c112840_g1	gi|359492508|ref|XP_002283711.2| PREDICTED: E3 ubiquitin-protein ligase UPL2-like [Vitis vinifera]	18.951	11.858	11.3	2	2	1	0.957	0.995	0.905	0.95	1.003	1.192	0.947		0.797		0.993		0.955		1.05		0.841		1.048		1.008		1.108		1.246		1.198		1.317		0.962		1.057		1.099
c112841_g1	gi|359490794|ref|XP_002267865.2| PREDICTED: glutamate synthase 1 [NADH], chloroplastic-like [Vitis vinifera] gi|302144040|emb|CBI23145.3| unnamed protein product [Vitis vinifera]	33.451	13.282	7.3	2	2	2	1.025	1.04	0.969	0.892	1.086	0.981	0.821	0.158482	0.909	0.42696	0.87	0.24776	0.858	0.23598	0.921	0.5313	1.107	0.163765	1.06	0.19558	1.044	0.428	1.121	0.2368	0.957	0.36264	0.943	0.356	1.012	0.88562	0.986	0.69056	1.058	0.46722	1.073	0.41958
c112843_g1	gi|357440383|ref|XP_003590469.1| Isocitrate dehydrogenase (NAD+) [Medicago truncatula] gi|355479517|gb|AES60720.1| Isocitrate dehydrogenase (NAD+) [Medicago truncatula]	5.6384	56.372	43.1	2	4	2	1.022	0.976	1.072	0.918	0.98	0.956	0.937	0.066865	0.96	0.055016	0.898	0.03884	0.941	0.0156613	0.856	0.00020443	1.025	0.50888	0.959	0.21012	1.004	0.95924	0.914	0.033237	0.935	0.111997	0.98	0.36266	0.892	0.0022354	1.047	0.172464	0.953	0.99432	0.91	0.0033563
c112848_g1	gi|224128320|ref|XP_002320300.1| predicted protein [Populus trichocarpa] gi|222861073|gb|EEE98615.1| predicted protein [Populus trichocarpa]	80.99	150.4	21.4	14	19	14	1.142	0.979	0.756	0.968	1.091	1.043	0.887	9.8628e-07	0.928	0.002559	0.848	4.6975e-08	0.989	0.28378	1.28	8.3739e-07	1.046	0.12726	0.955	0.156343	1.114	1.68697e-05	1.443	2.2677e-09	0.913	0.0130559	1.065	0.016104	1.38	7.6916e-09	1.166	2.3757e-07	1.511	3.4899e-10	1.295	4.9454e-07
c112857_g6	gi|413937382|gb|AFW71933.1| histone H3, partial [Zea mays]	14.489	53.774	34.4	8	22	3	1.339	0.953	0.637	0.941	0.998	1.146	0.943	0.186823	0.821	1.55142e-05	0.703	4.6194e-10	0.987	0.80386	1.477	1.5407e-08	0.871	2.4913e-05	0.745	2.8069e-10	1.047	0.30984	1.567	1.5422e-10	0.856	0.00048245	1.203	2.1097e-05	1.799	7.09877e-12	1.405	9.1115e-10	2.102	1.4766e-14	1.496	1.2929e-08
c112862_g1	gi|297738147|emb|CBI27348.3| unnamed protein product [Vitis vinifera]	11.273	7.1808	10.7	1	1	1	0.991	0.989	0.979	0.946	1.079	1.011	0.877		0.936		0.955		0.957		0.966		1.067		1.089		1.091		1.102		1.02		1.022		1.033		1.002		1.012		1.01
c112867_g1	gi|462414702|gb|EMJ19439.1| hypothetical protein PRUPE_ppa008023mg [Prunus persica]	37.271	49.66	13.6	5	9	5	0.99	0.945	0.95	0.962	1.063	1.061	0.905	0.00147832	0.907	0.0006999	0.972	0.28358	1.018	0.32938	1.013	0.93596	1.002	0.72008	1.074	0.0044999	1.125	0.00067919	1.119	0.00164096	1.072	0.0023155	1.123	0.00035824	1.117	0.00085998	1.048	0.065759	1.042	0.27278	0.995	0.38224
c112873_g2	gi|356510831|ref|XP_003524137.1| PREDICTED: uncharacterized protein LOC100806138 [Glycine max]	18.451	-2	4.9	1	1	1
c112883_g1	gi|460402354|ref|XP_004246677.1| PREDICTED: dolichyldiphosphatase 1-like isoform 1 [Solanum lycopersicum] gi|460402356|ref|XP_004246678.1| PREDICTED: dolichyldiphosphatase 1-like isoform 2 [Solanum lycopersicum] gi|460402358|ref|XP_004246679.1| PREDICTED: dolichyldiphosphatase 1-like isoform 3 [Solanum lycopersicum]	25.569	13.136	6.7	2	3	2	0.984	1.123	0.879	1.035	0.986	0.99	1.05	0.130461	1.045	0.23986	1.052	0.29604	0.922	0.1097	1.177	0.120419	0.996	0.91196	1.002	0.95446	0.878	0.045662	1.122	0.21036	1.006	0.90366	0.882	0.065464	1.126	0.21686	0.876	0.0844	1.119	0.255	1.278	0.062461
c112889_g1	gi|94421574|gb|ABF18894.1| SNI1 [Solanum tuberosum]	4.9205	9.6362	36.2	1	1	1	0.985	1.013	1.11	0.998	0.946	0.957	1.055		1.043		1.013		0.985		0.899		0.989		0.96		0.934		0.852		0.972		0.945		0.862		0.972		0.887		0.913
c112894_g7	gi|147788325|emb|CAN69965.1| hypothetical protein VITISV_039410 [Vitis vinifera]	49.136	-2	1.9	1	1	1	0.847	1.064	1.058	1.125	0.928	0.992	1.212		1.134		1.328		1.057		1.063		0.935		1.096		0.872		0.877		1.171		0.932		0.938		0.796		0.801		1.006
c112901_g1	gi|449437218|ref|XP_004136389.1| PREDICTED: endoglucanase 2-like [Cucumis sativus] gi|449505733|ref|XP_004162553.1| PREDICTED: endoglucanase 2-like [Cucumis sativus]	10.862	9.1661	16.7	1	1	1	0.926	1.011	1.243	0.966	1.101	0.754	0.877		1.281		1.043		0.955		0.777		1.46		1.189		1.089		0.886		0.814		0.746		0.607		0.916		0.745		0.813
c112909_g1	gi|462398187|gb|EMJ03855.1| hypothetical protein PRUPE_ppa012303mg [Prunus persica]	19.687	54.136	32.9	5	7	5	0.967	0.948	0.92	1.093	1.022	0.988	1.069	0.111961	1.106	0.03738	1.13	0.021175	1.153	0.027704	1.188	0.0094644	1.034	0.097896	1.057	0.078642	1.078	0.151056	1.111	0.0002781	1.022	0.87126	1.042	0.62982	1.074	0.0108169	1.02	0.7026	1.051	0.0171404	1.03	0.2762
c112917_g2	gi|359495838|ref|XP_002273770.2| PREDICTED: uncharacterized protein LOC100264206 [Vitis vinifera] gi|296084617|emb|CBI25667.3| unnamed protein product [Vitis vinifera]	39.615	108.85	25	9	13	9	0.961	1.019	1.082	0.952	1.047	0.937	0.909	0.0049823	1.016	0.42068	0.991	0.6276	0.934	0.113922	0.88	0.00086288	1.117	0.02228	1.089	0.044302	1.027	0.172598	0.968	0.050277	0.975	0.81562	0.92	0.075598	0.866	0.00197691	0.943	0.146545	0.888	0.0043979	0.942	0.0110784
c112928_g1	gi|359491999|ref|XP_002285058.2| PREDICTED: MFP1 attachment factor 1-like [Vitis vinifera]	14.649	28.663	19.9	2	3	2
c112930_g1	gi|224067580|ref|XP_002302509.1| predicted protein [Populus trichocarpa] gi|222844235|gb|EEE81782.1| predicted protein [Populus trichocarpa]	28.507	34.116	14.8	3	3	3	0.958	0.957	1.154	0.92	0.993	1.011	0.926	0.21146	0.91	0.096223	0.96	0.71942	0.961	0.96272	0.797	0.0017811	0.982	0.31226	1.037	0.29418	1.038	0.40656	0.86	0.00144338	1.055	0.119558	1.056	0.2008	0.876	0.0199626	1.001	0.78654	0.83	0.00129856	0.829	0.0142448
c112937_g4	gi|255581988|ref|XP_002531792.1| conserved hypothetical protein [Ricinus communis] gi|223528585|gb|EEF30606.1| conserved hypothetical protein [Ricinus communis]	11.473	16.11	26.3	2	2	2	0.968	1.036	0.994	1.013	0.959	1.036	1.056		0.978		1.046		0.978		1.019		0.926		0.991		0.926		0.965		1.07		1		1.042		0.934		0.974		1.042
c112939_g1	gi|224083679|ref|XP_002307084.1| predicted protein [Populus trichocarpa] gi|222856533|gb|EEE94080.1| predicted protein [Populus trichocarpa]	13.502	41.357	52	6	9	3	1.012	0.957	0.981	0.979	1.053	1.001	0.93	0.42714	0.978	0.6724	0.967	0.99906	1.023	0.44618	0.998	0.9532	1.052	0.042842	1.041	0.33114	1.1	0.00038377	1.073	0.071279	0.989	0.61188	1.046	0.44922	1.02	0.53914	1.057	0.29576	1.032	0.94388	0.976	0.121381
c112948_g1	gi|224128302|ref|XP_002320293.1| predicted protein [Populus trichocarpa] gi|222861066|gb|EEE98608.1| predicted protein [Populus trichocarpa]	11.851	73.368	61.5	5	9	5	0.977	0.999	1.069	0.99	0.978	0.99	1.012	0.4203	1	0.74868	1.013	0.29038	0.991	0.76548	0.926	0.052182	0.988	0.38568	1.001	0.7134	0.979	0.144675	0.915	0.00100347	1.013	0.143019	0.991	0.34444	0.926	0.00124396	0.978	0.057696	0.914	0.000199137	0.935	0.029635
c112952_g1	gi|255551030|ref|XP_002516563.1| conserved hypothetical protein [Ricinus communis] gi|223544383|gb|EEF45904.1| conserved hypothetical protein [Ricinus communis]	5.143	9.5511	23.3	1	1	1	1.021	1.053	0.934	1.003	1.028	0.954	0.976		1.051		0.982		0.953		1.074		1.078		1.007		0.976		1.101		0.934		0.906		1.021		0.97		1.093		1.127
c112956_g2	gi|460401648|ref|XP_004246329.1| PREDICTED: clathrin light chain 2-like [Solanum lycopersicum]	12.632	6.1782	6.2	1	1	1
c112959_g4	gi|388503528|gb|AFK39830.1| unknown [Lotus japonicus]	13.291	52.834	43.1	6	8	1	0.866	0.907	1.001	0.948	1.088	1.195	0.871		0.793		1.095		1.045		0.947		0.91		1.256		1.2		1.087		1.38		1.318		1.194		0.955		0.865		0.906
c112959_g5	gi|460368231|ref|XP_004229971.1| PREDICTED: eukaryotic translation initiation factor 1A-like [Solanum lycopersicum]	11.35	7.6207	51.5	6	8	1	0.995	1.024	0.828	0.967	1.114	1.057	0.868		0.915		0.972		0.944		1.168		1.054		1.12		1.088		1.345		1.062		1.032		1.277		0.972		1.202		1.237
c112961_g2	gi|359483254|ref|XP_003632932.1| PREDICTED: 60S ribosomal protein L7-4-like [Vitis vinifera] gi|297735811|emb|CBI18498.3| unnamed protein product [Vitis vinifera]	12.459	100.51	58.5	12	22	12	1.03	1.043	0.959	0.985	0.97	1.009	1.015	0.26656	0.976	0.41246	0.956	0.025377	0.944	0.0107387	1.027	0.0158951	0.961	0.061418	0.942	0.00081921	0.93	0.00023662	1.011	0.077844	0.98	0.182836	0.967	0.103543	1.052	0.0040222	0.988	0.76084	1.074	0.000121763	1.088	5.5999e-05
c112963_g1	gi|76559872|tpe|CAI56323.1| TPA: leucoanthocyanidin reductase 2 [Gossypium arboreum]	24.831	13.568	9.4	2	2	2	0.967	1.143	1.227	0.909	0.94	0.829	0.967	0.64988	1.097	0.30006	0.94	0.3356	0.795	0.071219	0.741	0.104385	1.134	0.162042	0.972	0.54386	0.822	0.077924	0.766	0.117878	0.857	0.063297	0.725	0.03416	0.676	0.066304	0.846	0.068442	0.788	0.12638	0.932	0.53492
c112963_g2	gi|163914191|dbj|BAF95864.1| putative leucoanthocyanidin reductase 2 [Vitis hybrid cultivar]	9.68	11.139	14	1	2	1	1.104	1.165	1.202	0.837	0.868	0.841	0.964		0.995		0.758		0.718		0.696		1.032		0.786		0.745		0.722		0.762		0.722		0.7		0.948		0.918		0.969
c112974_g1	gi|297745966|emb|CBI16022.3| unnamed protein product [Vitis vinifera]	55.458	32.284	9.7	5	5	5	1.15	1.028	0.919	1.017	0.984	0.997	1.034	0.52326	1.02	0.4725	0.884	0.0327	0.989	0.89588	1.107	0.138103	0.987	0.71736	0.856	0.0079412	0.957	0.639	1.071	0.22076	0.867	0.045023	0.97	0.53518	1.085	0.57078	1.119	0.032923	1.251	0.0080021	1.119	0.170924
c112978_g1	gi|460400163|ref|XP_004245605.1| PREDICTED: uncharacterized protein LOC101258175 [Solanum lycopersicum]	9.9108	45.901	28.9	2	3	2	1.042	0.984	1.045	0.978	0.96	0.979	1.019	0.98164	0.999	0.42366	0.939	0.080824	0.994	0.4378	0.936	0.26884	0.981	0.4444	0.921	0.0134413	0.976	0.121504	0.919	0.169337	0.94	0.91026	0.995	0.62012	0.937	0.86766	1.059	0.064378	0.997	0.55888	0.942	0.44642
c112987_g1	gi|449456012|ref|XP_004145744.1| PREDICTED: serine/threonine-protein phosphatase 6 regulatory subunit 3-like [Cucumis sativus] gi|449524432|ref|XP_004169227.1| PREDICTED: serine/threonine-protein phosphatase 6 regulatory subunit 3-like [Cucumis sativus]	5.7173	12.955	39.2	2	2	2
c112995_g1	gi|225434584|ref|XP_002278391.1| PREDICTED: probable pyridoxal biosynthesis protein PDX1-like [Vitis vinifera]	33.22	24.548	35.2	12	30	3	1.005	0.997	1.107	0.954	0.985	1.015	0.969	0.48492	0.94	0.060719	0.949	0.180379	0.957	0.143197	0.862	0.0093171	0.97	0.033678	0.98	0.25118	0.988	0.20658	0.89	0.0050973	1.01	0.31998	1.018	0.80452	0.917	0.067802	1.008	0.65384	0.908	0.024444	0.901	0.096841
c112996_g1	gi|225430017|ref|XP_002284157.1| PREDICTED: uncharacterized protein LOC100250699 [Vitis vinifera]	49.47	192.76	29.9	13	23	13	0.933	1.005	1.048	0.972	1.037	0.986	0.937	0.007059	0.986	0.32986	1.042	0.0051241	0.967	0.31794	0.927	0.00022047	1.052	0.24818	1.111	5.8765e-07	1.032	0.044599	0.99	0.30238	1.057	0.0021366	0.981	0.78258	0.941	0.060298	0.928	0.000164094	0.89	7.4077e-09	0.959	0.00153528
c113001_g1	gi|460378333|ref|XP_004234927.1| PREDICTED: BAG family molecular chaperone regulator 7-like [Solanum lycopersicum]	37.234	60.713	23.4	8	12	8	1.181	0.973	0.834	0.996	0.958	1.009	1.04	0.55496	0.987	0.154099	0.843	0.00028452	1.024	0.57738	1.194	0.00183515	0.949	0.029523	0.811	0.00030484	0.985	0.90174	1.149	0.00074413	0.854	0.0045434	1.037	0.049379	1.21	7.5528e-05	1.214	8.0505e-05	1.416	2.8864e-07	1.167	0.0043365
c113003_g1	gi|225423513|ref|XP_002274495.1| PREDICTED: uncharacterized protein LOC100245765 [Vitis vinifera]	41.272	5.7691	3.5	1	1	1	1.042	1.005	0.848	1.07	1.088	0.929	0.983		1.152		1.027		1.065		1.262		1.171		1.044		1.083		1.283		0.892		0.924		1.096		1.037		1.229		1.185
c113006_g1	gi|357485613|ref|XP_003613094.1| Ovarian cancer-associated gene 2 protein-like protein [Medicago truncatula] gi|355514429|gb|AES96052.1| Ovarian cancer-associated gene 2 protein-like protein [Medicago truncatula]	18.392	6.5823	4.8	1	1	1
c113031_g1	gi|225469314|ref|XP_002269936.1| PREDICTED: L-idonate 5-dehydrogenase [Vitis vinifera] gi|229830633|sp|Q1PSI9.2|IDND_VITVI RecName: Full=L-idonate 5-dehydrogenase	23.808	16.407	12.7	3	3	3	0.947	1.198	0.84	1.002	0.926	1.093	1.082		0.917		1.058		0.836		1.193		0.847		0.978		0.773		1.102		1.154		0.912		1.301		0.79		1.127		1.426
c113050_g1	gi|258549503|gb|ACV74414.1| putative cinnamyl alcohol dehydrogenase [Camellia sinensis]	39.374	16	8.1	3	3	3	1.108	0.962	0.932	0.972	1.085	0.904	0.896	0.071585	1.075	0.2748	0.877	0.071698	1.01	0.64736	1.043	0.29414	1.2	0.0024581	0.979	0.46108	1.128	0.53172	1.164	0.032876	0.816	0.0113004	0.94	0.28138	0.97	0.6739	1.152	0.34962	1.189	0.033065	1.032	0.25724
c113051_g2	gi|112806956|dbj|BAF03074.1| phenylalanine ammonia-lyase [Solanum melongena]	8.9	7.9401	32.1	2	4	1	0.916	0.977	1.087	1.019	1.151	0.841	0.885		1.212		1.112		1.043		0.937		1.369		1.257		1.178		1.059		0.918		0.861		0.774		0.938		0.843		0.899
c113051_g3	gi|251826414|gb|ACT21093.1| phenylalanine ammonia-lyase [Camellia oleifera]	28.427	11.908	39.5	10	34	2	0.889	1.026	1.24	0.932	1.127	0.8	0.827	0.0011963	1.165	0.0035634	1.048	0.3427	0.908	0.089103	0.752	0.000139788	1.409	2.737e-07	1.268	4.1254e-05	1.098	0.0060197	0.909	0.005857	0.9	0.0050842	0.78	4.3492e-05	0.645	2.9421e-07	0.866	0.0065366	0.717	1.61445e-05	0.827	0.00030154
c113051_g4	gi|429326622|gb|AFZ78651.1| phenylalanine ammonia-lyase [Populus tomentosa]	35.973	67.105	38.3	14	34	9	0.873	1.016	1.261	0.904	1.181	0.789	0.765	5.04041e-14	1.146	2.269e-06	1.036	0.053238	0.89	7.0157e-07	0.717	1.11022e-15	1.497	1e-32	1.353	9.99201e-14	1.162	1.1194e-09	0.937	0.0006389	0.904	0.0101801	0.777	1.84375e-12	0.626	1e-32	0.859	7.7152e-08	0.692	2.44249e-15	0.806	1.98352e-12
c113051_g5	gi|183585195|gb|ACC63889.1| phenylalanine ammonia-lyase [Populus trichocarpa]	31.549	98.091	34.9	14	28	7	0.893	0.993	1.106	1.016	1.146	0.855	0.887	1.71551e-05	1.188	2.6605e-06	1.138	4.2641e-06	1.023	0.077175	0.919	0.00153552	1.34	1.0866e-08	1.283	1.2651e-12	1.154	2.235e-05	1.036	0.0139407	0.957	0.097418	0.861	0.00118199	0.773	1.514e-09	0.899	0.0082558	0.807	9.057e-11	0.898	0.00022395
c113055_g1	gi|225425998|ref|XP_002270849.1| PREDICTED: uncharacterized protein KIAA1310 homolog [Vitis vinifera]	23.927	30.265	20.4	5	7	5	1.098	0.901	0.792	1.001	1.014	1.148	0.987	0.65002	0.872	0.044117	0.912	0.196918	1.111	0.041075	1.264	6.3278e-05	0.883	0.030976	0.923	0.10978	1.125	0.070441	1.28	0.000116618	1.046	0.173524	1.274	0.0065965	1.449	0.0045827	1.219	0.0109001	1.386	6.3471e-05	1.138	0.033522
c113058_g2	gi|255642437|gb|ACU21482.1| unknown [Glycine max]	18.228	8.1344	11.2	2	3	1	0.94	0.941	0.983	1.092	1.073	0.962	1.018	0.67884	1.135	0.052337	1.162	0.067884	1.16	0.076562	1.111	0.055365	1.115	0.087625	1.141	0.097838	1.14	0.10822	1.092	0.104459	1.023	0.63052	1.022	0.66242	0.979	0.43544	0.999	0.99052	0.956	0.34942	0.957	0.38752
c113079_g2	gi|225443292|ref|XP_002274572.1| PREDICTED: uncharacterized protein LOC100260424 [Vitis vinifera]	36.858	7.7425	5	1	2	1	1.009	1.064	1.035	0.934	1.021	0.937	0.915		0.997		0.926		0.878		0.902		1.09		1.012		0.96		0.986		0.929		0.881		0.905		0.948		0.975		1.028
c113080_g2	gi|224083811|ref|XP_002307132.1| predicted protein [Populus trichocarpa] gi|224096326|ref|XP_002310604.1| predicted protein [Populus trichocarpa] gi|222853507|gb|EEE91054.1| predicted protein [Populus trichocarpa] gi|222856581|gb|EEE94128.1| predicted protein [Populus trichocarpa]	10.728	12.947	18.3	2	4	2	0.93	1.004	1.035	1.05	0.984	0.986	1.067	0.30052	1.065	0.025024	1.129	0.0021208	1.046	0.27084	1.014	0.80298	0.998	0.8496	1.058	0.2838	0.98	0.7526	0.951	0.25216	1.06	0.0151631	0.982	0.36454	0.953	0.021658	0.926	0.030699	0.899	0.0021823	0.97	0.2114
c113107_g2	gi|460366667|ref|XP_004229201.1| PREDICTED: sucrose nonfermenting 4-like protein-like [Solanum lycopersicum]	9.6347	30.392	17.4	1	1	1	1.04	1.002	0.993	0.968	0.998	0.997	0.97		0.971		0.931		0.966		0.975		1.001		0.96		0.996		1.005		0.959		0.995		1.004		1.038		1.047		1.009
c113132_g5	gi|462405175|gb|EMJ10639.1| hypothetical protein PRUPE_ppa009625mg [Prunus persica]	31.224	56.895	26.9	8	10	1
c113153_g1	gi|462407599|gb|EMJ12933.1| hypothetical protein PRUPE_ppa006200mg [Prunus persica]	46.528	105.18	17.2	6	9	6	0.96	0.948	1.068	1.056	0.923	1.03	1.144	0.00258	1.025	0.173039	1.1	0.0036551	1.114	0.0043361	0.989	0.98442	0.896	0.0175189	0.961	0.35606	0.974	0.57888	0.864	0.0078785	1.073	0.033125	1.086	0.03488	0.964	0.24404	1.013	0.74132	0.899	0.024219	0.888	0.0131616
c113161_g1	gi|255537629|ref|XP_002509881.1| conserved hypothetical protein [Ricinus communis] gi|223549780|gb|EEF51268.1| conserved hypothetical protein [Ricinus communis]	24.368	33.08	19.5	5	7	5	1.041	1.012	0.676	1.04	1.107	1.062	0.939	0.2399	0.979	0.80618	0.999	0.22266	1.028	0.076717	1.538	0.00035774	1.042	0.43446	1.063	0.029036	1.094	0.0083237	1.638	0.000175448	1.02	0.22028	1.049	0.141001	1.571	0.00047663	1.029	0.5516	1.54	0.00063813	1.497	0.0057783
c113166_g1	gi|343794778|gb|AEM62885.1| ACC oxidase 6 [Actinidia chinensis]	23.603	62.208	35.3	7	9	6	1.067	0.905	0.909	1.167	1.087	0.815	1.074	0.023338	1.432	3.6867e-09	1.094	0.0086408	1.29	1.1845e-06	1.284	9.9797e-05	1.334	0.00036293	1.019	0.88114	1.201	0.00073809	1.196	0.0090971	0.764	5.8902e-05	0.901	0.0028552	0.897	0.0188974	1.179	0.00037995	1.174	0.0074209	0.996	0.4715
c113170_g1	gi|470127691|ref|XP_004299799.1| PREDICTED: thioredoxin X, chloroplastic-like [Fragaria vesca subsp. vesca]	20.245	12.302	6.1	1	1	1	0.845	0.99	1.056	1.131	1.006	0.978	1.124		1.156		1.338		1.142		1.071		1.029		1.191		1.016		0.953		1.157		0.988		0.926		0.854		0.8		0.938
c113175_g1	gi|14423845|sp|O81701.1|POLC4_ALNGL RecName: Full=Polcalcin Aln g 4; AltName: Full=Calcium-binding pollen allergen Aln g 4; AltName: Allergen=Aln g 4 gi|3319651|emb|CAA76831.1| pollen allergen Aln g 4 [Alnus glutinosa]	9.3933	29.358	27.1	2	3	1	0.882	0.983	1.209	0.913	0.846	1.202	1.079		0.76		1.035		0.929		0.755		0.704		0.959		0.861		0.7		1.363		1.223		0.994		0.897		0.73		0.813
c113181_g1	gi|460366318|ref|XP_004229034.1| PREDICTED: 30S ribosomal protein S1, chloroplastic-like [Solanum lycopersicum]	24.127	16.698	10.5	2	3	2	0.997	1.028	1.03	1.084	0.92	0.945	1.178		1.147		1.087		1.054		1.052		0.974		0.923		0.895		0.893		0.948		0.919		0.917		0.97		0.968		0.998
c113184_g2	gi|341657646|gb|AEK86562.1| ubiquitin activating enzyme E1 [Camellia sinensis]	27.377	73.398	35.6	9	13	7	1.027	0.978	1.019	0.965	1.008	1.004	0.957	0.8479	0.961	0.7063	0.94	0.26866	0.987	0.67914	0.947	0.94782	1.004	0.45178	0.981	0.077838	1.031	0.76778	0.989	0.77592	0.978	0.31162	1.027	0.2684	0.985	0.74686	1.05	0.026197	1.008	0.26774	0.96	0.5971
c113215_g2	gi|225454627|ref|XP_002266611.1| PREDICTED: cytochrome P450 89A2-like [Vitis vinifera]	46.43	12.076	10.7	4	4	2	1.166	0.96	0.89	0.897	1.007	1.071	0.891		0.838		0.769		0.934		1.008		0.94		0.864		1.049		1.131		0.919		1.116		1.203		1.215		1.31		1.079
c113219_g2	gi|470127916|ref|XP_004299904.1| PREDICTED: uncharacterized protein At4g06598-like [Fragaria vesca subsp. vesca]	16.146	6.892	7.9	1	1	1
c113229_g1	gi|255538588|ref|XP_002510359.1| cop9 complex subunit, putative [Ricinus communis] gi|223551060|gb|EEF52546.1| cop9 complex subunit, putative [Ricinus communis]	28.245	123.72	30	8	15	8	0.966	1.012	1.038	1.035	0.994	0.97	1.041	0.54998	1.067	0.148017	1.071	0.20274	1.023	0.3576	0.997	0.47006	1.025	0.21862	1.029	0.3116	0.982	0.61112	0.958	0.047578	1.004	0.6941	0.958	0.46286	0.934	0.0095421	0.955	0.67262	0.931	0.0066814	0.975	0.030222
c113250_g1	gi|225441155|ref|XP_002267788.1| PREDICTED: aquaporin TIP1-1 [Vitis vinifera]	26.315	11.771	4.4	1	3	1	1.006	1.021	0.91	1.067	0.974	1.064	1.095	0.56196	1.003	0.94068	1.061	0.9703	1.045	0.79448	1.173	0.221	0.915	0.32176	0.968	0.28324	0.954	0.47438	1.07	0.21562	1.058	0.94364	1.042	0.53518	1.169	0.047961	0.985	0.47852	1.105	0.023562	1.122	0.019975
c113251_g1	gi|297735401|emb|CBI17841.3| unnamed protein product [Vitis vinifera]	27.226	19.445	17.6	3	4	3	0.96	1.051	0.997	1.019	0.972	1.005	1.048	0.35478	1.014	0.81426	1.061	0.071382	0.97	0.67212	1.022	0.59664	0.967	0.64964	1.012	0.77534	0.925	0.39686	0.975	0.65106	1.047	0.46968	0.956	0.62778	1.008	0.91074	0.913	0.2948	0.963	0.36754	1.054	0.53078
c113258_g5	gi|222424625|dbj|BAH20267.1| AT5G19780 [Arabidopsis thaliana]	28.554	73.129	38	7	22	3	0.971	0.995	0.968	1.047	1.118	0.879	0.936	0.24862	1.191	0.038382	1.078	0.24138	1.052	0.28224	1.082	0.31836	1.272	0.0030407	1.151	0.0119824	1.124	0.0026625	1.155	0.035538	0.905	0.140339	0.883	0.057078	0.908	0.174018	0.976	0.67224	1.003	0.95342	1.028	0.79526
c113293_g1	gi|356547412|ref|XP_003542106.1| PREDICTED: coatomer subunit beta&apos;-2-like [Glycine max]	25.514	24.575	16.9	5	6	4	0.985	0.946	1.021	1.005	1.013	1.007	0.992	0.58526	0.998	0.73102	1.02	0.63014	1.062	0.031882	0.984	0.40574	1.006	0.41496	1.028	0.96558	1.071	0.181259	0.992	0.29274	1.022	0.45688	1.064	0.0152565	0.986	0.48624	1.041	0.184276	0.965	0.30784	0.927	0.160177
c113304_g1	gi|296086701|emb|CBI32336.3| unnamed protein product [Vitis vinifera]	24.659	13.662	7.7	2	2	2	1.046	0.991	0.977	1.023	0.936	1.029	1.093	0.29904	0.994	0.92248	0.978	0.75722	1.032	0.68238	1.047	0.66256	0.91	0.055843	0.895	0.040398	0.945	0.31356	0.958	0.63718	0.984	0.041677	1.038	0.3802	1.053	0.53198	1.055	0.24768	1.071	0.50298	1.014	0.87208
c113315_g1	gi|255568653|ref|XP_002525300.1| conserved hypothetical protein [Ricinus communis] gi|223535458|gb|EEF37128.1| conserved hypothetical protein [Ricinus communis]	29.326	25.635	8.3	2	3	2	0.983	0.971	1.082	1.022	0.991	0.955	1.031	0.59146	1.07	0.40606	1.04	0.64922	1.053	0.561	0.945	0.37118	1.038	0.54278	1.008	0.91194	1.021	0.77504	0.916	0.105163	0.972	0.73412	0.984	0.85104	0.883	0.137303	1.012	0.89138	0.909	0.25824	0.897	0.22694
c113316_g1	gi|255570655|ref|XP_002526282.1| phosphopentothenoylcysteine decarboxylase, putative [Ricinus communis] gi|223534363|gb|EEF36071.1| phosphopentothenoylcysteine decarboxylase, putative [Ricinus communis]	14.152	8.3604	7.9	1	1	1	0.98	0.967	1.057	0.961	0.988	1.054	0.973		0.912		0.981		0.994		0.909		0.937		1.008		1.022		0.935		1.076		1.09		0.997		1.013		0.927		0.915
c113326_g2	gi|475587811|gb|EMT20660.1| V-type proton ATPase subunit B 2 [Aegilops tauschii]	11.904	-2	27.2	4	8	1
c113330_g1	gi|225434530|ref|XP_002278694.1| PREDICTED: protein CHUP1, chloroplastic-like [Vitis vinifera]	50.996	14.57	6.3	2	2	2
c113332_g6	gi|341657646|gb|AEK86562.1| ubiquitin activating enzyme E1 [Camellia sinensis]	24.695	41.35	21	4	10	4	0.972	0.998	1.013	0.992	1.009	0.956	0.983	0.42256	1.038	0.71452	1.021	0.50498	0.994	0.43706	0.979	0.50148	1.055	0.33014	1.038	0.87296	1.011	0.92038	0.996	0.94466	0.984	0.3955	0.958	0.33882	0.944	0.382	0.974	0.93704	0.96	0.84094	0.985	0.87736
c113334_g1	gi|225454759|ref|XP_002274164.1| PREDICTED: uncharacterized protein LOC100244246 [Vitis vinifera] gi|297737304|emb|CBI26505.3| unnamed protein product [Vitis vinifera]	22.826	71.768	45.4	8	17	7	0.937	0.962	1.06	1	1.062	1.013	0.942	0.27218	0.987	0.603	1.067	0.00108114	1.04	0.039137	0.943	0.37158	1.048	0.124281	1.133	1.8119e-06	1.104	0.00224	1.002	0.98056	1.081	0.0086161	1.053	0.140879	0.956	0.187136	0.974	0.21258	0.884	0.000119259	0.908	0.0060555
c113335_g1	gi|462411102|gb|EMJ16151.1| hypothetical protein PRUPE_ppa003153mg [Prunus persica]	42.638	64.895	23	8	12	7	1.059	1.022	0.853	1.031	0.967	1.049	1.066	0.0059592	0.983	0.08426	0.974	0.024642	1.009	0.63756	1.209	1.265e-06	0.922	1.52908e-05	0.913	9.7522e-05	0.946	0.0028846	1.134	0.00026172	0.991	0.17036	1.026	0.28724	1.23	6.2296e-07	1.036	0.06318	1.242	1.5878e-07	1.198	9.6044e-07
c113352_g1	gi|359496970|ref|XP_003635387.1| PREDICTED: acyl-protein thioesterase 1-like [Vitis vinifera]	30.627	14.446	10.9	2	2	2	0.91	1.13	1.009	0.937	1.008	1.014	0.93		0.924		1.03		0.829		0.929		0.994		1.108		0.892		0.999		1.114		0.897		1.005		0.805		0.902		1.12
c113360_g1	gi|225428336|ref|XP_002283140.1| PREDICTED: aminoacylase-1-like [Vitis vinifera]	35.029	43.141	17.1	5	7	5	1.022	1.049	0.925	1.006	0.939	1.046	1.071	0.060079	0.962	0.75194	0.984	0.79196	0.959	0.42338	1.088	0.06074	0.898	0.0058402	0.919	0.0076824	0.895	0.0026845	1.015	0.93262	1.023	0.94002	0.997	0.43852	1.131	0.0075437	0.974	0.41602	1.105	0.0095971	1.134	0.0035032
c113368_g2	gi|296090230|emb|CBI40049.3| unnamed protein product [Vitis vinifera]	15.197	37.235	47.7	5	5	5	1.057	1.012	0.973	0.879	1.035	1.027	0.849	0.156564	0.856	0.20012	0.832	0.094458	0.869	0.20052	0.903	0.20878	1.008	0.98224	0.979	0.2348	1.023	0.85266	1.064	0.93262	0.972	0.39796	1.015	0.89122	1.055	0.92518	1.044	0.26316	1.086	0.52554	1.04	0.82396
c113376_g1	gi|462397800|gb|EMJ03468.1| hypothetical protein PRUPE_ppa007853mg [Prunus persica]	8.9882	8.6942	13.6	1	1	1	1.055	0.986	1.01	0.901	1.01	1.039	0.892		0.867		0.854		0.914		0.892		0.972		0.957		1.024		1		0.985		1.054		1.029		1.07		1.045		0.976
c113378_g1	gi|359493041|ref|XP_002267014.2| PREDICTED: uncharacterized protein LOC100242745 [Vitis vinifera]	21.73	43.933	11.8	2	2	2	1.222	0.853	0.835	0.984	1.082	0.998	0.909		0.986		0.805		1.154		1.178		1.084		0.885		1.268		1.296		0.817		1.17		1.195		1.433		1.463		1.022
c113381_g2	gi|371780085|emb|CBZ39500.1| td1TL1 protein, partial [Triticum durum]	15.211	88.844	64.5	10	33	4	0.979	0.994	1.044	0.986	1.058	0.947	0.932	0.169364	1.041	0.80576	1.007	0.96942	0.992	0.60536	0.944	0.131296	1.117	0.11692	1.081	0.106501	1.064	0.23238	1.013	0.86384	0.967	0.78572	0.953	0.42058	0.907	0.082139	0.985	0.40026	0.938	0.03766	0.952	0.158419
c113389_g1	gi|359480321|ref|XP_003632432.1| PREDICTED: xyloglucan galactosyltransferase KATAMARI1-like [Vitis vinifera]	69.91	7.4884	1.6	1	1	1	0.955	0.967	0.932	1.075	1.097	0.962	0.98		1.117		1.126		1.112		1.153		1.14		1.149		1.134		1.177		1.007		0.995		1.032		0.988		1.025		1.038
c113400_g2	gi|255573801|ref|XP_002527820.1| conserved hypothetical protein [Ricinus communis] gi|223532794|gb|EEF34572.1| conserved hypothetical protein [Ricinus communis]	46.279	52.904	16.7	7	9	7	1.053	1.021	0.936	0.947	1.057	0.981	0.896	0.0030426	0.965	0.96434	0.899	0.036417	0.928	0.063925	1.012	0.21958	1.077	0.0040975	1.004	0.82572	1.035	0.51972	1.129	0.00190456	0.932	0.038735	0.961	0.067255	1.048	0.24618	1.031	0.73862	1.125	0.0117371	1.091	0.0186954
c113409_g1	gi|147781805|emb|CAN65447.1| hypothetical protein VITISV_011425 [Vitis vinifera]	40.895	220.17	27.5	11	30	11	0.949	0.976	1.058	1.033	0.937	1.04	1.102	8.1598e-05	0.993	0.50588	1.089	0.00063574	1.058	0.0049155	0.976	0.23442	0.901	2.0113e-07	0.987	0.38334	0.96	0.0044355	0.886	3.1524e-11	1.096	2.0176e-06	1.066	6.4402e-05	0.983	0.59396	0.972	0.178342	0.897	3.667e-09	0.922	3.0668e-08
c113412_g1	gi|118481551|gb|ABK92718.1| unknown [Populus trichocarpa]	9.3785	25.512	51.3	4	6	4	1.033	0.992	0.937	0.958	0.999	1.002	0.959	0.54128	0.956	0.42682	0.927	0.23632	0.966	0.90656	1.022	0.190324	0.997	0.60852	0.967	0.28244	1.007	0.42526	1.066	0.0023399	0.97	0.85208	1.01	0.41826	1.069	0.173878	1.041	0.189158	1.102	0.026683	1.059	0.044521
c113420_g1	gi|359480530|ref|XP_003632482.1| PREDICTED: WD repeat-containing protein 5-like [Vitis vinifera] gi|297735857|emb|CBI18611.3| unnamed protein product [Vitis vinifera]	34.105	92.928	27.3	7	11	7	0.97	1.029	1.065	0.956	0.974	0.97	0.982	0.47046	0.986	0.3981	0.986	0.52966	0.929	0.02268	0.898	2.2944e-05	1.004	0.9535	1.004	0.94002	0.947	0.085623	0.915	0.000115762	1	0.88984	0.943	0.068724	0.911	2.3605e-05	0.943	0.082435	0.911	0.000142136	0.966	0.0172031
c113421_g1	gi|462401478|gb|EMJ07035.1| hypothetical protein PRUPE_ppa011013mg [Prunus persica]	5.1088	6.1224	22	1	1	1
c113430_g1	gi|255557090|ref|XP_002519577.1| Eukaryotic translation initiation factor 3 subunit, putative [Ricinus communis] gi|223541235|gb|EEF42788.1| Eukaryotic translation initiation factor 3 subunit, putative [Ricinus communis]	12.116	12.213	17	2	4	2	0.9	1.045	1.11	0.997	0.953	1.008	1.046	0.42076	0.989	0.8265	1.108	0.28294	0.954	0.58928	0.898	0.105282	0.945	0.194345	1.059	0.44732	0.912	0.30366	0.859	0.0150761	1.12	0.2039	0.965	0.64172	0.908	0.045521	0.861	0.22562	0.811	0.061262	0.941	0.42144
c113432_g1	gi|225452432|ref|XP_002274197.1| PREDICTED: uncharacterized protein LOC100267992 [Vitis vinifera]	26.062	38.697	30	6	7	6	1.075	0.984	0.903	0.975	1.027	1.05	0.949	0.30672	0.929	0.0022979	0.907	0.0016421	0.991	0.87308	1.08	0.30616	0.978	0.189265	0.955	0.075835	1.044	0.30976	1.137	0.140057	0.977	0.29068	1.067	0.0073964	1.163	0.022915	1.092	0.0039164	1.19	0.0128978	1.09	0.31304
c113451_g1	gi|460389223|ref|XP_004240258.1| PREDICTED: uncharacterized protein LOC101261031 [Solanum lycopersicum]	30.635	5.7818	4	1	1	1
c113506_g1	gi|225424468|ref|XP_002285166.1| PREDICTED: annexin D5 [Vitis vinifera] gi|297737581|emb|CBI26782.3| unnamed protein product [Vitis vinifera]	34.094	7.537	3.6	1	1	1	0.938	1.121	1.078	0.935	1.036	0.897	0.903		1.042		0.997		0.834		0.867		1.155		1.104		0.924		0.961		0.956		0.8		0.832		0.837		0.87		1.04
c113510_g3	gi|147860195|emb|CAN82923.1| hypothetical protein VITISV_019228 [Vitis vinifera]	30.621	6.8579	4.9	1	1	1	1.069	1.158	0.942	1.003	0.954	0.872	1.051		1.15		0.938		0.866		1.065		1.094		0.892		0.824		1.013		0.816		0.753		0.926		0.923		1.135		1.229
c113522_g2	gi|225463325|ref|XP_002268061.1| PREDICTED: V-type proton ATPase subunit F [Vitis vinifera] gi|147766833|emb|CAN63147.1| hypothetical protein VITISV_029487 [Vitis vinifera] gi|296089563|emb|CBI39382.3| unnamed protein product [Vitis vinifera]	11.561	54.094	33.3	5	6	4	0.935	1.038	1.081	0.968	0.942	1.018	1.028	0.96456	0.951	0.152315	1.035	0.72618	0.933	0.096402	0.895	0.028661	0.925	0.066938	1.007	0.69232	0.908	0.059576	0.871	0.0175043	1.089	0.0155374	0.981	0.39658	0.942	0.081761	0.901	0.029415	0.865	0.0096375	0.96	0.32578
c113524_g1	gi|225459284|ref|XP_002285786.1| PREDICTED: uncharacterized protein LOC100252301 [Vitis vinifera]	74.375	38.795	8.7	6	6	6	1.052	1.024	1.215	0.777	1.008	0.954	0.771	0.0172977	0.814	0.0067378	0.739	0.0092153	0.759	0.0024599	0.64	0.00095886	1.057	0.41948	0.958	0.88994	0.984	0.8767	0.83	0.03636	0.907	0.27254	0.932	0.111958	0.785	0.0051416	1.027	0.98976	0.866	0.030035	0.843	0.013202
c113533_g1	gi|470125511|ref|XP_004298745.1| PREDICTED: membrane-bound O-acyltransferase domain-containing protein 2-like [Fragaria vesca subsp. vesca]	40.479	6.1692	2.8	1	1	1
c113552_g1	gi|296086876|emb|CBI33043.3| unnamed protein product [Vitis vinifera]	9.1521	9.9011	11.4	1	2	1	1.026	1.004	1.051	1.02	0.958	0.943	1.065	0.150298	1.082	0.148015	0.994	0.85432	1.016	0.47442	0.971	0.42868	1.016	0.744	0.934	0.195703	0.954	0.27556	0.912	0.144337	0.919	0.176696	0.939	0.23626	0.897	0.134741	1.022	0.5354	0.976	0.57474	0.955	0.30472
c113556_g1	gi|75223179|sp|O80362.1|RK10_TOBAC RecName: Full=50S ribosomal protein L10, chloroplastic; AltName: Full=CL10; Flags: Precursor gi|3298441|dbj|BAA31511.1| chloroplast ribosomal protein L10 [Nicotiana tabacum]	23.792	10.644	8	2	2	2	0.986	0.934	1.027	1.019	0.983	1.054	1.037	0.65392	0.967	0.46574	1.033	0.2783	1.091	0.57782	0.992	0.73764	0.933	0.43864	0.997	0.96538	1.052	0.7666	0.957	0.57278	1.069	0.195721	1.128	0.4576	1.026	0.53694	1.056	0.7232	0.96	0.10814	0.909	0.53976
c113566_g3	gi|225425744|ref|XP_002276441.1| PREDICTED: probable peptidyl-prolyl cis-trans isomerase isoform 1 [Vitis vinifera] gi|359473259|ref|XP_003631278.1| PREDICTED: probable peptidyl-prolyl cis-trans isomerase isoform 2 [Vitis vinifera] gi|296086396|emb|CBI31985.3| unnamed protein product [Vitis vinifera]	24.8	32.303	22.8	5	5	5	0.98	0.898	0.994	1.071	1.078	0.935	0.994	0.85298	1.145	0.045221	1.093	0.051937	1.193	0.0068198	1.077	0.037224	1.153	0.0571	1.1	0.0714	1.2	0.0108629	1.085	0.059764	0.954	0.65482	1.041	0.24708	0.941	0.58744	1.091	0.111458	0.986	0.93778	0.903	0.083775
c113568_g1	gi|296084046|emb|CBI24434.3| unnamed protein product [Vitis vinifera]	29.231	34.552	17.2	4	4	4	1.126	0.968	0.83	1.009	1.05	0.999	0.961	0.6372	1.01	0.89102	0.896	0.24786	1.042	0.60776	1.216	0.126863	1.051	0.21046	0.933	0.172718	1.085	0.109136	1.265	0.023178	0.887	0.037262	1.032	0.139557	1.204	0.0156957	1.163	0.027856	1.357	0.0113992	1.166	0.027524
c113584_g2	gi|359474555|ref|XP_002278066.2| PREDICTED: probable ADP-ribosylation factor GTPase-activating protein AGD8-like [Vitis vinifera] gi|297742095|emb|CBI33882.3| unnamed protein product [Vitis vinifera]	20.33	183.41	31.4	8	12	7	0.988	0.911	1.074	1.006	1.074	0.936	0.937	0.002161	1.075	0.035563	1.018	0.21916	1.104	0.035165	0.937	0.0094174	1.147	1.98762e-05	1.087	0.000116127	1.179	0.000137759	1	0.63474	0.947	0.30528	1.027	0.85142	0.872	8.3825e-05	1.085	0.25866	0.92	0.00056074	0.848	0.000159605
c113614_g1	gi|225463830|ref|XP_002264489.1| PREDICTED: uncharacterized protein LOC100248442 [Vitis vinifera] gi|296088754|emb|CBI38204.3| unnamed protein product [Vitis vinifera]	11.683	6.9353	10.9	1	1	1
c113625_g1	gi|296088654|emb|CBI37645.3| unnamed protein product [Vitis vinifera]	14.069	20.295	22.8	3	4	3	0.947	0.816	0.715	1.241	1.142	1.11	1.087	0.0901	1.118	0.22058	1.31	0.00031797	1.521	0.00067862	1.736	5.7441e-05	1.029	0.68828	1.206	0.111104	1.4	0.033616	1.597	0.0051638	1.172	0.060063	1.36	0.020943	1.552	0.0036605	1.161	0.157738	1.324	0.0075381	1.141	0.189381
c113631_g2	gi|460388923|ref|XP_004240113.1| PREDICTED: histone deacetylase complex subunit SAP18-like [Solanum lycopersicum]	17.627	35.155	23.4	5	6	5	1.039	0.969	0.832	1.011	1.059	1.007	0.955	0.2372	1.004	0.95614	0.973	0.117965	1.043	0.40142	1.215	6.0027e-05	1.052	0.29958	1.019	0.45192	1.093	0.043576	1.273	2.0144e-06	0.969	0.148216	1.039	0.40458	1.21	0.000118039	1.072	0.029824	1.249	2.1362e-05	1.165	8.3199e-05
c113652_g1	gi|359478454|ref|XP_002285704.2| PREDICTED: transcription initiation factor TFIID subunit 7-like [Vitis vinifera]	16.351	7.1703	6.2	1	1	1	0.918	1.096	1.012	1.098	0.925	0.959	1.187		1.145		1.196		1.002		1.085		0.965		1.008		0.844		0.914		1.045		0.875		0.948		0.838		0.907		1.083
c113657_g1	gi|225449050|ref|XP_002274358.1| PREDICTED: mRNA decapping complex subunit 2 [Vitis vinifera] gi|296086018|emb|CBI31459.3| unnamed protein product [Vitis vinifera]	23.217	31.44	11.3	2	2	2
c113662_g1	gi|470105727|ref|XP_004289233.1| PREDICTED: probable phosphoglycerate mutase GpmB-like [Fragaria vesca subsp. vesca]	21.656	24.552	16.3	3	4	3	1.064	0.982	1.023	0.934	1.01	0.993	0.925	0.067043	0.941	0.40436	0.878	0.0167813	0.951	0.30118	0.913	0.037301	1.017	0.32	0.949	0.126217	1.029	0.65782	0.987	0.5043	0.933	0.06352	1.011	0.73676	0.971	0.175838	1.084	0.172984	1.04	0.28348	0.96	0.43022
c113667_g1	gi|357973576|gb|AET97664.1| late embryogenesis abundant protein [Camellia sinensis]	12.265	43.732	33	6	9	6	0.987	0.939	0.877	1.122	1.096	0.975	1.024	0.028184	1.151	8.4647e-05	1.137	1.69898e-05	1.195	3.9235e-07	1.279	6.3795e-09	1.124	0.0040605	1.11	0.00112453	1.167	2.2345e-05	1.25	5.024e-08	0.988	0.56664	1.038	0.41356	1.112	0.0025979	1.051	0.029565	1.125	2.5676e-06	1.071	0.00031951
c113671_g2	gi|163639427|gb|ABY28264.1| ethylene receptor ETR1 [Actinidia deliciosa]	42.524	5.9404	3.1	1	1	1
c113674_g1	gi|502093505|ref|XP_004489966.1| PREDICTED: thioredoxin H2-like [Cicer arietinum]	14.759	28.052	29.8	4	5	4	0.816	1.141	1.456	0.827	0.75	1.03	1.103	0.138815	0.803	0.0148629	1.013	0.55574	0.725	0.00123722	0.568	0.00027794	0.728	0.00046149	0.919	0.182517	0.657	2.4613e-05	0.515	5.8468e-05	1.262	0.00156324	0.903	0.027257	0.707	0.00111934	0.715	7.6402e-05	0.56	9.7171e-05	0.784	0.0037607
c113690_g2	gi|462413779|gb|EMJ18828.1| hypothetical protein PRUPE_ppa002769mg [Prunus persica]	26.66	125.5	47.4	11	27	9	0.922	0.948	1.192	0.922	1.076	0.91	0.857	7.8311e-10	1.013	0.88794	1	0.48264	0.973	0.62854	0.773	4.3694e-08	1.182	2.0291e-06	1.167	7.28561e-11	1.135	1.5229e-09	0.903	0.0025808	0.987	0.73108	0.96	0.63258	0.763	3.0466e-08	0.973	0.22724	0.773	2.9754e-08	0.795	9.8246e-08
c113695_g1	gi|255572941|ref|XP_002527401.1| chaperonin-60kD, ch60, putative [Ricinus communis] gi|223533211|gb|EEF34967.1| chaperonin-60kD, ch60, putative [Ricinus communis]	22.388	17.815	15.7	4	5	3	0.94	1.083	1.094	1.041	0.887	0.991	1.174	0.0132757	1.05	0.24214	1.107	0.3074	0.961	0.26106	0.952	0.043843	0.895	0.0120966	0.944	0.091658	0.819	0.0072763	0.811	0.00073816	1.054	0.72824	0.915	0.0534	0.906	0.0007403	0.868	0.094101	0.859	0.024184	0.99	0.51312
c113714_g1	gi|462404965|gb|EMJ10429.1| hypothetical protein PRUPE_ppa006955mg [Prunus persica]	39.564	11.415	3.6	1	2	1	1.019	0.978	0.963	1.014	0.981	1.045	1.034		0.97		0.995		1.037		1.053		0.939		0.963		1.003		1.019		1.026		1.069		1.085		1.042		1.058		1.016
c113718_g5_m.5985	Uncharacterized protein	10.544	5.9728	7.3	1	1	1	0.849	0.927	1.037	1.12	0.901	1.183	1.243		0.947		1.319		1.208		1.08		0.762		1.061		0.972		0.869		1.393		1.276		1.141		0.916		0.819		0.894
c113724_g1	gi|225450579|ref|XP_002277733.1| PREDICTED: pentatricopeptide repeat-containing protein At1g02370, mitochondrial [Vitis vinifera] gi|296089781|emb|CBI39600.3| unnamed protein product [Vitis vinifera]	57.222	18.729	7.9	3	3	3
c113728_g1	gi|225428568|ref|XP_002284662.1| PREDICTED: protein TIC 62, chloroplastic isoform 1 [Vitis vinifera] gi|297741413|emb|CBI32544.3| unnamed protein product [Vitis vinifera]	49.053	13.596	4.4	2	2	2	0.982	1.033	0.993	0.977	1.093	0.914	0.894	0.177357	1.069	0.20652	0.995	0.94352	0.946	0.20482	0.984	0.86526	1.196	0.108677	1.113	0.3381	1.058	0.44344	1.101	0.43506	0.931	0.46532	0.885	0.108735	0.92	0.4807	0.951	0.56266	0.989	0.92876	1.04	0.70202
c113731_g2	gi|11131766|sp|Q39994.1|CALX_HELTU RecName: Full=Calnexin homolog; Flags: Precursor gi|510907|emb|CAA84491.1| calnexin [Helianthus tuberosus]	9.868	5.7961	9.4	1	1	1	0.913	1.002	0.886	1.196	1.056	0.935	1.133		1.279		1.31		1.194		1.35		1.129		1.157		1.054		1.192		1.024		0.933		1.055		0.911		1.03		1.131
c113747_g3	gi|225432012|ref|XP_002279647.1| PREDICTED: galactokinase [Vitis vinifera] gi|296083222|emb|CBI22858.3| unnamed protein product [Vitis vinifera]	21.288	15.709	15.2	3	3	2	0.913	1.043	1.037	1.059	0.933	1.025	1.135	0.20518	1.033	0.7614	1.16	0.106616	1.015	0.84544	1.021	0.80468	0.91	0.43346	1.022	0.7019	0.895	0.24536	0.9	0.30246	1.123	0.3121	0.983	0.87006	0.988	0.92002	0.875	0.12732	0.88	0.180183	1.006	0.9428
c113750_g1	gi|460380369|ref|XP_004235929.1| PREDICTED: uncharacterized protein At2g39795, mitochondrial-like [Solanum lycopersicum]	24.274	21.638	16.3	3	3	3	0.987	1.03	1.086	1.032	0.91	0.966	1.134		1.068		1.046		1.002		0.95		0.942		0.922		0.883		0.838		0.979		0.938		0.89		0.958		0.909		0.948
c113751_g1	gi|296085102|emb|CBI28597.3| unnamed protein product [Vitis vinifera]	14.322	6.1866	8.6	1	1	1
c113761_g1	gi|356570019|ref|XP_003553190.1| PREDICTED: 26S protease regulatory subunit 6B homolog [Glycine max]	24.165	28.887	20.7	4	8	1	0.9	1.04	0.976	1.057	0.98	1.054	1.079		1.003		1.174		1.016		1.083		0.93		1.089		0.942		1.004		1.171		1.013		1.08		0.865		0.922		1.066
c113766_g1	gi|462402353|gb|EMJ07910.1| hypothetical protein PRUPE_ppa024131mg [Prunus persica]	11.61	43.303	51.5	4	4	4	0.952	1.096	0.815	1.085	0.963	1.047	1.127	0.047276	1.036	0.24406	1.14	0.0034806	0.99	0.8141	1.331	0.00041647	0.92	0.54326	1.012	0.5137	0.879	0.134061	1.182	0.0163041	1.1	0.2312	0.955	0.3243	1.285	0.0115812	0.869	0.050679	1.168	0.0163848	1.345	0.0047971
c113767_g1	gi|225440478|ref|XP_002272909.1| PREDICTED: aldo-keto reductase family 4 member C9-like [Vitis vinifera]	29.07	73.496	36.7	10	13	10	1.012	0.952	1.036	1.024	1.012	0.945	1.012	0.78166	1.084	0.0097231	1.012	0.2878	1.076	0.021563	0.988	0.9874	1.071	0.0037229	1	0.26104	1.063	0.0024619	0.977	0.73192	0.934	0.016381	0.993	0.34682	0.912	0.0022409	1.063	0.0149449	0.977	0.149365	0.919	0.00134162
c113773_g2	gi|156138819|dbj|BAF75901.1| tetrahydroxychalcone 2&apos;-glucosyltransferase [Catharanthus roseus]	21.596	11.034	6.2	1	1	1
c113789_g2	gi|225456136|ref|XP_002281955.1| PREDICTED: ras-related protein RABA6b [Vitis vinifera] gi|297734313|emb|CBI15560.3| unnamed protein product [Vitis vinifera]	24.325	7.1403	11.9	2	3	1	0.985	1.052	1.151	0.861	1.007	0.953	0.855		0.903		0.874		0.818		0.748		1.057		1.022		0.957		0.875		0.968		0.906		0.828		0.936		0.856		0.914
c113797_g1	gi|296085807|emb|CBI31131.3| unnamed protein product [Vitis vinifera]	6.3554	18.238	35.1	2	3	2	1.075	0.976	0.95	1.006	0.977	1.011	1.03	0.7641	0.995	0.96506	0.936	0.4825	1.031	0.75746	1.059	0.5572	0.966	0.6304	0.909	0.088815	1.001	0.98388	1.028	0.47794	0.94	0.35998	1.036	0.62286	1.064	0.38058	1.101	0.089257	1.132	0.024738	1.027	0.4952
c113798_g1	gi|224097268|ref|XP_002310895.1| predicted protein [Populus trichocarpa] gi|222853798|gb|EEE91345.1| predicted protein [Populus trichocarpa]	23.771	22.338	15.3	3	5	3	1.02	1.038	0.971	0.967	0.994	0.967	0.973	0.84086	1	0.84672	0.948	0.7827	0.932	0.7744	0.996	0.68264	1.028	0.48556	0.975	0.88622	0.958	0.8604	1.024	0.171523	0.948	0.4418	0.932	0.57826	0.996	0.63762	0.983	0.92824	1.05	0.180825	1.069	0.4506
c113801_g1	gi|462418528|gb|EMJ22791.1| hypothetical protein PRUPE_ppa017907mg [Prunus persica]	8.9283	18.565	26	3	3	3	0.847	0.878	0.653	1.344	1.181	1.067	1.138	0.21294	1.26	0.109504	1.587	0.033075	1.531	0.044496	2.058	0.022116	1.107	0.130181	1.394	0.006141	1.345	0.02544	1.809	0.0106234	1.26	0.050077	1.215	0.103721	1.634	0.027656	0.965	0.62148	1.297	0.082243	1.345	0.089902
c113801_g3	gi|224062894|ref|XP_002300923.1| predicted protein [Populus trichocarpa] gi|222842649|gb|EEE80196.1| predicted protein [Populus trichocarpa]	3.2025	7.9055	33.3	1	1	1	0.75	0.77	0.758	1.307	1.084	1.323	1.206		0.988		1.743		1.697		1.724		0.819		1.445		1.408		1.43		1.764		1.718		1.745		0.974		0.989		1.016
c113806_g1	gi|470103764|ref|XP_004288300.1| PREDICTED: malate dehydrogenase, glyoxysomal-like [Fragaria vesca subsp. vesca]	10.291	67.247	50	5	7	5	1.068	0.944	0.933	1.022	1.052	1.012	0.971	0.34578	1.01	0.9912	0.957	0.40094	1.083	0.09624	1.095	0.127938	1.04	0.02742	0.985	0.9323	1.114	0.00064431	1.128	0.00089673	0.948	0.176339	1.072	0.0096238	1.085	0.0149352	1.131	0.0047423	1.145	0.0066023	1.012	0.7786
c113808_g3	gi|255571742|ref|XP_002526814.1| peptidase, putative [Ricinus communis] gi|223533818|gb|EEF35549.1| peptidase, putative [Ricinus communis]	10.511	7.1117	13.5	1	1	1
c113811_g1	gi|266463|sp|P29696.1|LEU3_SOLTU RecName: Full=3-isopropylmalate dehydrogenase, chloroplastic; Short=3-IPM-DH; Short=IMDH; AltName: Full=Beta-IPM dehydrogenase; Flags: Precursor gi|22643|emb|CAA47720.1| 3-isopropylmalate dehydrogenase [Solanum tuberosum] gi|445064|prf||1908380A beta isopropylmalate dehydrogenase	8.2222	40.356	23.7	1	4	1	1.008	0.945	1.02	0.982	1.043	0.946	0.942	0.46394	1.038	0.55058	0.974	0.51354	1.039	0.60332	0.963	0.93558	1.103	0.23194	1.035	0.75934	1.104	0.8484	1.023	0.67226	0.938	0.2284	1.001	0.42808	0.927	0.60876	1.067	0.77704	0.988	0.76224	0.926	0.67422
c113815_g1	gi|356560698|ref|XP_003548626.1| PREDICTED: E3 ubiquitin-protein ligase CHIP-like [Glycine max]	24.06	26.34	18.8	4	5	4	0.927	0.984	1.077	0.96	1.077	1.003	0.891	0.141819	0.957	0.19754	1.036	0.60954	0.976	0.47974	0.891	0.0083172	1.074	0.4865	1.162	0.079045	1.095	0.29984	1	0.47382	1.082	0.088377	1.019	0.5395	0.931	0.022044	0.942	0.24148	0.861	0.004418	0.914	0.0192782
c113815_g2	gi|462396399|gb|EMJ02198.1| hypothetical protein PRUPE_ppa005241mg [Prunus persica]	50.508	23.379	6.9	3	3	3	0.902	1.002	1.27	0.945	0.955	0.945	0.99	0.91956	1	0.99936	1.048	0.65926	0.943	0.53518	0.744	0.066917	1.011	0.8676	1.059	0.40092	0.953	0.29574	0.752	0.030261	1.048	0.51502	0.943	0.30462	0.744	0.033583	0.9	0.14024	0.71	0.026757	0.789	0.032477
c113820_g1	gi|460377826|ref|XP_004234688.1| PREDICTED: uncharacterized protein LOC101255771 [Solanum lycopersicum]	8.5505	18.626	31.6	3	4	2
c113822_g6	gi|255578061|ref|XP_002529901.1| UDP-glucose 4-epimerase, putative [Ricinus communis] gi|223530628|gb|EEF32504.1| UDP-glucose 4-epimerase, putative [Ricinus communis]	20.673	16.739	11.9	2	3	2	1.021	0.964	1.104	0.931	1.033	0.948	0.901	0.26224	0.982	0.33698	0.912	0.50518	0.966	0.0151156	0.843	0.0058556	1.09	0.33618	1.012	0.92408	1.072	0.4852	0.936	0.39748	0.929	0.51522	0.983	0.38084	0.859	0.0141164	1.059	0.64494	0.925	0.4592	0.873	0.0085968
c113825_g3	gi|153850916|gb|ABS52645.1| GEM-like 1 [Vitis vinifera]	28.797	36.126	19.2	5	6	4	0.921	0.93	1.134	0.958	1.082	0.934	0.885	0.046076	1.026	0.84004	1.04	0.36696	1.03	0.43178	0.845	0.0126641	1.158	0.045181	1.175	0.017495	1.163	0.0094154	0.954	0.083363	1.014	0.49116	1.004	0.59712	0.824	0.0134994	0.99	0.77446	0.812	0.006461	0.82	0.0034212
c113842_g3	gi|225435052|ref|XP_002284344.1| PREDICTED: probable histone H2B.1-like [Vitis vinifera]	12.873	108.31	71.8	11	72	9	1.142	1.037	0.671	0.97	0.952	1.16	1.019	0.26966	0.836	2.1885e-09	0.849	0.00160281	0.935	0.024717	1.446	1.66911e-12	0.821	1.6094e-11	0.834	7.5586e-05	0.918	0.009483	1.419	4.6489e-11	1.016	0.053323	1.119	0.81788	1.729	1e-32	1.101	0.33574	1.702	1.62459e-12	1.545	3.6468e-06
c113843_g1	gi|225455714|ref|XP_002273093.1| PREDICTED: uncharacterized protein LOC100247402 [Vitis vinifera] gi|297734104|emb|CBI15351.3| unnamed protein product [Vitis vinifera]	38.311	6.2493	4.4	1	1	1
c113870_g1	gi|225456004|ref|XP_002279101.1| PREDICTED: stromal 70 kDa heat shock-related protein, chloroplastic-like [Vitis vinifera]	28.778	170.76	44.8	12	25	6	0.933	0.961	1.134	0.974	0.977	0.955	0.997	0.7486	1.02	0.79956	1.044	0.0130951	1.014	0.53102	0.859	0.0017226	1.023	0.92884	1.047	0.042458	1.017	0.44842	0.862	0.0014578	1.024	0.022036	0.994	0.4657	0.842	0.00100295	0.971	0.100364	0.823	4.4707e-06	0.847	0.25708
c113870_g2	gi|449442347|ref|XP_004138943.1| PREDICTED: stromal 70 kDa heat shock-related protein, chloroplastic-like [Cucumis sativus] gi|449527805|ref|XP_004170900.1| PREDICTED: stromal 70 kDa heat shock-related protein, chloroplastic-like [Cucumis sativus] gi|124245039|gb|ABM92419.1| chloroplast HSP70 [Cucumis sativus]	9.0681	15.982	39	4	7	2	0.855	0.98	1.187	0.981	1.028	0.951	0.954	0.02772	1.032	0.105541	1.147	0.032438	1.001	0.75186	0.826	0.00064438	1.081	0.00085712	1.202	0.0052216	1.049	0.028604	0.866	0.0025195	1.112	0.133699	0.97	0.039162	0.801	0.000179529	0.872	0.023895	0.72	0.00049512	0.826	0.00062215
c113870_g3	gi|432140649|gb|AGB06243.1| heat shock protein 70 [Lactuca sativa]	8.0902	21.658	54.8	5	15	3	0.957	0.95	1.112	0.985	1.008	1	0.977	0.6967	0.985	0.85726	1.029	0.022396	1.037	0.0131354	0.886	0.00085999	1.008	0.80874	1.053	0.037021	1.061	0.021161	0.906	0.000178746	1.045	0.0175764	1.053	0.0087956	0.899	0.000184093	1.007	0.9024	0.861	5.4796e-07	0.854	1.611e-07
c113878_g2	gi|462406306|gb|EMJ11770.1| hypothetical protein PRUPE_ppa004173mg [Prunus persica]	38.472	27.449	14.4	4	4	4	1.029	1.008	1.036	0.964	0.95	1.009	1.015	0.76206	0.955	0.060695	0.937	0.06272	0.956	0.27	0.931	0.033958	0.942	0.076264	0.923	0.063575	0.942	0.23416	0.917	0.043122	0.981	0.35672	1.001	0.64542	0.974	0.33014	1.021	0.2988	0.993	0.77486	0.973	0.3048
c113881_g1	gi|460398797|ref|XP_004244938.1| PREDICTED: uncharacterized protein LOC101259959 isoform 2 [Solanum lycopersicum]	26.421	13.361	5.5	1	1	1	1.001	0.96	0.906	1.099	0.937	1.096	1.173		1.003		1.098		1.145		1.213		0.855		0.936		0.976		1.034		1.095		1.142		1.21		1.043		1.105		1.06
c113887_g3	gi|217072518|gb|ACJ84619.1| unknown [Medicago truncatula]	24.324	175.9	37.3	6	12	6	0.993	1.034	0.981	0.949	1.078	0.987	0.88	0.0045222	0.961	0.3188	0.956	0.50082	0.918	0.20556	0.967	0.29714	1.092	0.028343	1.086	0.0017371	1.043	0.060303	1.099	0.037977	0.994	0.56974	0.955	0.74922	1.006	0.94156	0.96	0.3496	1.012	0.5246	1.054	0.81016
c113891_g2	gi|385654449|gb|AFI61955.1| polyol transporter [Camellia sinensis]	13.247	12.253	14.8	2	3	1	0.986	0.916	1.055	1.013	1.038	0.99	0.976		1.023		1.027		1.106		0.96		1.048		1.053		1.133		0.984		1.004		1.081		0.938		1.076		0.935		0.868
c113892_g3	gi|359492536|ref|XP_002284503.2| PREDICTED: IAA-amino acid hydrolase ILR1-like 6-like [Vitis vinifera]	49.924	20.263	7.5	2	2	2	1.019	1.075	1.062	0.86	1.015	0.974	0.847		0.883		0.844		0.8		0.81		1.042		0.996		0.944		0.956		0.956		0.906		0.917		0.948		0.96		1.012
c113896_g2	gi|462417406|gb|EMJ22143.1| hypothetical protein PRUPE_ppa025404mg [Prunus persica]	22.83	6.2777	6	1	1	1
c113942_g2	gi|449451092|ref|XP_004143296.1| PREDICTED: pyruvate kinase, cytosolic isozyme-like [Cucumis sativus]	7.6307	28.449	45.1	3	5	3	0.996	0.924	1.039	0.989	1.026	1.009	0.964	0.47556	0.98	0.25428	0.993	0.86104	1.07	0.072545	0.952	0.24308	1.017	0.56474	1.03	0.5201	1.11	0.037198	0.987	0.60898	1.013	0.26894	1.092	0.034342	0.971	0.90318	1.078	0.02806	0.959	0.25374	0.889	0.022017
c113956_g1	gi|225445491|ref|XP_002285177.1| PREDICTED: uncharacterized protein LOC100259301 [Vitis vinifera]	35.676	29.089	7.8	2	2	2	0.996	1.066	0.824	1.05	1.074	0.977	0.978		1.075		1.054		0.985		1.274		1.099		1.078		1.008		1.303		0.981		0.917		1.186		0.934		1.209		1.294
c113957_g1	gi|359493248|ref|XP_002266551.2| PREDICTED: CCA tRNA nucleotidyltransferase, mitochondrial [Vitis vinifera]	23.374	16.474	13.7	2	2	2
c113962_g1	gi|385718969|gb|AFI71901.1| flavonol 3-O-glucosyltransferase [Paeonia lactiflora]	54.673	11.161	4.1	2	2	2	0.997	0.971	1.312	0.977	0.92	0.839	1.062		1.164		0.98		1.006		0.745		1.097		0.923		0.947		0.701		0.842		0.864		0.639		1.027		0.76		0.74
c113966_g1	gi|225458519|ref|XP_002284254.1| PREDICTED: uncharacterized protein LOC100267853 [Vitis vinifera] gi|302142370|emb|CBI19573.3| unnamed protein product [Vitis vinifera]	68.628	150.18	23	12	14	11	0.939	1.045	1.048	1.009	0.969	0.972	1.041	0.20682	1.038	0.47654	1.075	0.009385	0.966	0.043178	0.963	0.123997	0.997	0.5576	1.032	0.24068	0.927	0.0045004	0.925	0.0133366	1.035	0.063182	0.93	0.0122635	0.927	0.037076	0.899	5.6391e-05	0.896	0.0002033	0.997	0.59
c113978_g3	gi|356520635|ref|XP_003528966.1| PREDICTED: LOW QUALITY PROTEIN: cyclin-dependent kinase D-1-like [Glycine max]	27.028	6.729	7.1	2	2	1
c113984_g1	gi|255556600|ref|XP_002519334.1| cytosolic purine 5-nucleotidase, putative [Ricinus communis] gi|223541649|gb|EEF43198.1| cytosolic purine 5-nucleotidase, putative [Ricinus communis]	23.459	15.394	10	2	3	2	1.08	0.988	0.939	1.041	0.964	0.983	1.08	0.3566	1.059	0.42614	0.964	0.58472	1.054	0.39354	1.109	0.16706	0.981	0.7732	0.893	0.185581	0.976	0.65514	1.027	0.6249	0.91	0.20176	0.995	0.89964	1.047	0.34332	1.093	0.152504	1.15	0.070064	1.052	0.080925
c113986_g1	gi|224114830|ref|XP_002316868.1| predicted protein [Populus trichocarpa] gi|222859933|gb|EEE97480.1| predicted protein [Populus trichocarpa]	22.7	82.11	41.1	9	16	9	0.993	0.982	1.02	1.024	0.97	0.991	1.056	0.062337	1.033	0.26092	1.031	0.125123	1.043	0.032879	1.004	0.3007	0.979	0.34956	0.977	0.749	0.988	0.78306	0.951	0.22954	0.998	0.56552	1.009	0.21542	0.972	0.8307	1.011	0.55362	0.974	0.42018	0.963	0.125245
c113990_g1	gi|359494840|ref|XP_003634851.1| PREDICTED: pentatricopeptide repeat-containing protein At1g61870, mitochondrial-like [Vitis vinifera]	44.609	34.826	12.6	6	7	6	1.114	0.984	0.92	0.991	0.921	1.062	1.076	0.171983	0.933	0.35564	0.89	0.0030362	1.007	0.88838	1.077	0.051596	0.867	0.087025	0.827	0.031142	0.936	0.175196	1.001	0.9558	0.953	0.100864	1.079	0.46766	1.154	0.03128	1.132	0.0145002	1.211	0.00069649	1.07	0.06806
c113991_g1	gi|462398223|gb|EMJ03891.1| hypothetical protein PRUPE_ppa012643mg [Prunus persica]	17.532	85.072	25.6	5	6	4	0.963	1.046	0.964	1.111	0.978	0.976	1.136	0.5341	1.138	0.42464	1.154	0.4266	1.062	0.852	1.152	0.50792	1.002	0.5196	1.016	0.171338	0.935	0.3072	1.015	0.80312	1.013	0.82836	0.933	0.20368	1.012	0.94586	0.921	0.10746	0.999	0.87348	1.085	0.4348
c113991_g4	gi|502126980|ref|XP_004499516.1| PREDICTED: eukaryotic translation initiation factor 5A-4-like [Cicer arietinum]	4.1358	15.04	48.7	1	1	1	0.866	0.934	0.972	1.041	1.146	1.032	0.908		1.009		1.202		1.115		1.071		1.11		1.323		1.227		1.179		1.192		1.105		1.062		0.927		0.891		0.961
c113996_g2	gi|359493838|ref|XP_002285016.2| PREDICTED: uncharacterized protein LOC100267528 [Vitis vinifera]	12.123	31.528	25.7	2	2	2	1.075	0.963	0.891	1.058	0.953	1.056	1.11	0.22674	1.002	0.97992	0.984	0.79702	1.099	0.34508	1.187	0.27446	0.902	0.05888	0.887	0.029243	0.99	0.67942	1.07	0.592	0.982	0.3844	1.097	0.02842	1.185	0.23268	1.116	0.00191829	1.207	0.197115	1.081	0.59064
c113999_g2	gi|13161908|emb|CAC33001.1| urease accessory protein G [Solanum tuberosum]	19.124	71.333	31.8	5	8	5	1.024	1.042	0.961	0.95	0.974	1.022	0.975	0.56012	0.93	0.0074789	0.928	0.0068356	0.912	0.0162177	0.989	0.3663	0.953	0.047599	0.951	0.053524	0.935	0.083855	1.014	0.83692	0.998	0.77146	0.981	0.76542	1.063	0.034876	0.983	0.95222	1.066	0.036376	1.084	0.071821
c114002_g1	gi|462411674|gb|EMJ16723.1| hypothetical protein PRUPE_ppa007055mg [Prunus persica]	16.585	58.463	24.7	3	3	3	0.968	1.065	1.088	0.943	0.931	1.044	1.013	0.9633	0.903	0.043039	0.974	0.093605	0.885	0.0153792	0.867	0.00107864	0.892	0.071238	0.962	0.20528	0.874	0.025938	0.856	0.0039567	1.079	0.21448	0.98	0.36196	0.96	0.07586	0.909	0.056817	0.89	0.0045435	0.979	0.37392
c114004_g1	gi|350535987|ref|NP_001234224.1| dehydroascorbate reductase [Solanum lycopersicum] gi|66475038|gb|AAY47049.1| dehydroascorbate reductase [Solanum lycopersicum]	30.292	136.63	48	13	26	13	0.95	1.001	1.13	0.989	0.965	0.99	1.025	0.116438	0.999	0.84082	1.041	0.0097038	0.988	0.8371	0.875	7.7092e-05	0.975	0.06312	1.016	0.176338	0.964	0.064723	0.854	9.4144e-07	1.042	0.0044182	0.989	0.9945	0.876	8.4247e-05	0.949	0.0046166	0.841	5.4007e-08	0.886	9.7767e-05
c114020_g1	gi|325087305|gb|ADY77002.1| iron-sulfur cluster assembly protein NFU4 [Ipomoea batatas] gi|325087311|gb|ADY77005.1| iron-sulfur cluster assembly protein NFU4 [Ipomoea batatas]	29.86	56.97	22.5	5	9	5	0.973	0.996	1.158	0.919	0.938	0.948	0.98	0.93266	0.969	0.70814	0.945	0.61198	0.923	0.158155	0.794	0.00041807	0.989	0.84692	0.964	0.70556	0.942	0.36294	0.81	0.00175739	0.974	0.76978	0.952	0.159419	0.819	0.00021546	0.977	0.6944	0.84	0.0048775	0.86	0.00031637
c114036_g1	gi|1235896|gb|AAB63310.1| 18.6 kDa heat-shock protein [Helianthus annuus]	18.368	84.94	48.8	7	12	5	1.256	1.015	0.894	1.086	0.698	1.06	1.556	0.00057945	1.025	0.2716	0.865	0.085856	1.07	0.479	1.215	0.0050395	0.658	0.0051228	0.556	0.000123635	0.688	0.00124383	0.781	0.046457	0.844	0.009561	1.044	0.81302	1.186	0.0080849	1.237	0.028875	1.405	0.00054267	1.135	0.0162428
c114047_g1	gi|129690|sp|Q00265.1|PCNA2_DAUCA RecName: Full=Proliferating cell nuclear antigen large form; Short=PCNA; AltName: Full=Cyclin	37.369	34.872	23.4	7	13	3	1.022	0.97	0.954	1.099	1.045	0.922	1.052	0.045723	1.192	0.0114219	1.075	0.0159002	1.133	0.021784	1.152	0.0120844	1.133	0.165783	1.023	0.78452	1.077	0.153217	1.095	0.196496	0.902	0.088898	0.951	0.69512	0.966	0.87636	1.054	0.102978	1.071	0.104625	1.017	0.60604
c114048_g1	gi|460392121|ref|XP_004241666.1| PREDICTED: calcium-binding allergen Ole e 8-like [Solanum lycopersicum]	15.795	46.623	36.4	4	4	4	0.811	1.02	1.183	0.943	0.873	1.144	1.08	0.092101	0.824	0.0182199	1.163	0.053278	0.925	0.188062	0.797	0.002716	0.763	0.0053045	1.076	0.2497	0.856	0.059423	0.738	0.00061772	1.411	0.005681	1.122	0.37722	0.967	0.57784	0.795	0.036559	0.686	0.00167559	0.862	0.198797
c114074_g1	gi|462407873|gb|EMJ13207.1| hypothetical protein PRUPE_ppa011167mg [Prunus persica]	8.4031	15.866	35.6	3	3	2	1.097	1.132	0.889	0.986	0.908	0.988	1.086		0.998		0.899		0.871		1.109		0.919		0.828		0.802		1.021		0.901		0.873		1.111		0.969		1.234		1.273
c114087_g1	gi|502105669|ref|XP_004492858.1| PREDICTED: calreticulin-3-like isoform X3 [Cicer arietinum]	30.333	93.889	30.7	8	14	7	0.98	1.055	0.982	0.992	0.999	0.98	0.993	0.41744	1.012	0.74368	1.012	0.607	0.94	0.00140031	1.01	0.85448	1.019	0.81362	1.019	0.195125	0.947	0.00080356	1.017	0.75932	1	0.46506	0.929	0.020664	0.998	0.92842	0.929	0.00096217	0.998	0.58254	1.074	0.045096
c114114_g2	gi|255561576|ref|XP_002521798.1| Patellin-5, putative [Ricinus communis] gi|223539011|gb|EEF40608.1| Patellin-5, putative [Ricinus communis]	61.8	222.59	25.4	16	30	15	0.997	0.99	1.042	0.959	1.014	0.984	0.946	0.0042578	0.975	0.083398	0.962	0.0179612	0.969	0.050135	0.92	1.80397e-05	1.03	0.16572	1.017	0.7296	1.024	0.167641	0.973	0.060696	0.987	0.35876	0.994	0.89702	0.944	0.00140111	1.007	0.38482	0.957	0.041444	0.95	0.00082285
c114120_g1	gi|255540859|ref|XP_002511494.1| ATP binding protein, putative [Ricinus communis] gi|223550609|gb|EEF52096.1| ATP binding protein, putative [Ricinus communis]	52.716	13.561	5.5	2	3	2	0.935	1.219	1.016	0.944	0.943	0.956	1.001		0.987		1.01		0.774		0.929		0.986		1.009		0.774		0.928		1.022		0.784		0.941		0.767		0.92		1.2
c114131_g1	gi|460392800|ref|XP_004242001.1| PREDICTED: peroxisome biogenesis protein 19-1-like [Solanum lycopersicum]	26.216	18.135	13.9	3	4	3	0.911	1.033	1.05	1.115	0.944	0.992	1.181	0.00131817	1.124	0.0062837	1.224	0.0026049	1.079	0.0188427	1.062	0.128761	0.952	0.024423	1.036	0.23636	0.914	0.0115351	0.899	0.134037	1.089	0.036281	0.96	0.24556	0.945	0.31276	0.882	0.0181814	0.868	0.045741	0.984	0.6752
c114133_g2	gi|50313215|gb|AAT74554.1| QM family protein [Caragana jubata]	19.571	56.982	43.9	7	18	7	0.991	1.081	0.721	1.102	1.011	1.079	1.09	0.026219	1.021	0.60042	1.112	0.00038446	1.019	0.39324	1.528	8.0473e-11	0.937	0.0197824	1.02	0.41112	0.935	0.088719	1.402	2.4355e-08	1.089	0.00173971	0.998	0.22252	1.497	5.1538e-10	0.917	0.00138217	1.374	9.6996e-08	1.499	9.0089e-11
c114142_g1	gi|225423507|ref|XP_002269692.1| PREDICTED: UDP-glucose 6-dehydrogenase-like isoform 1 [Vitis vinifera]	52.888	128.72	40.5	16	31	9	0.938	1.048	1.101	0.961	0.842	1.144	1.141	0.198915	0.84	0.0064807	1.025	0.521	0.917	0.056936	0.873	0.027421	0.736	0.00093504	0.898	0.29588	0.803	0.005778	0.765	0.0042772	1.22	0.00108423	1.092	0.162782	1.039	0.89598	0.895	0.0035411	0.852	0.0111611	0.952	0.33084
c114151_g1	gi|462409035|gb|EMJ14369.1| hypothetical protein PRUPE_ppa026978mg [Prunus persica]	9.3722	40.432	55.6	3	3	3	0.843	0.98	0.94	1.022	1.028	1.047	0.994	0.5857	0.976	0.65898	1.212	0.073401	1.043	0.34278	1.087	0.3291	0.982	0.8195	1.219	0.04852	1.049	0.4268	1.094	0.42272	1.242	0.037295	1.068	0.2998	1.114	0.32316	0.86	0.094638	0.897	0.146178	1.043	0.86908
c114152_g1	gi|225428873|ref|XP_002285113.1| PREDICTED: uncharacterized protein LOC100267469 [Vitis vinifera]	32.995	6.5477	4.1	1	1	1
c114159_g1	gi|225463157|ref|XP_002268154.1| PREDICTED: FYVE and coiled-coil domain-containing protein 1 isoform 1 [Vitis vinifera] gi|296084844|emb|CBI27726.3| unnamed protein product [Vitis vinifera]	31.293	125.53	34.6	8	9	8	0.993	0.971	0.999	0.973	0.98	1.037	0.993	0.81986	0.938	0.056099	0.98	0.70526	1.002	0.182581	0.974	0.44444	0.945	0.038535	0.987	0.80274	1.009	0.24302	0.981	0.3678	1.044	0.107517	1.068	0.0088621	1.038	0.48584	1.023	0.604	0.994	0.38126	0.972	0.116885
c114162_g1	gi|284807026|dbj|BAI67718.1| nuclear matrix constituent protein 2 [Daucus carota]	29.835	86.213	27.7	5	5	5	1.01	0.99	1.075	0.979	0.947	1.052	1.034	0.043797	0.931	0.186303	0.969	0.94906	0.989	0.99296	0.911	0.029542	0.9	0.0138196	0.938	0.057418	0.957	0.056285	0.881	0.00061522	1.042	0.21888	1.063	0.199842	0.979	0.64966	1.02	0.95794	0.94	0.044942	0.921	0.037165
c114163_g1	gi|224145116|ref|XP_002325532.1| predicted protein [Populus trichocarpa] gi|222862407|gb|EEE99913.1| predicted protein [Populus trichocarpa]	38.806	22.491	6.1	3	4	3	0.915	1.054	0.987	0.979	1.052	0.94	0.931	0.051802	1.041	0.81128	1.07	0.023164	0.929	0.166537	0.992	0.7296	1.119	0.100205	1.15	0.0088428	0.998	0.86742	1.066	0.33632	1.027	0.25586	0.892	0.19598	0.952	0.6637	0.868	0.039883	0.927	0.2259	1.068	0.45662
c114174_g1	gi|317106666|dbj|BAJ53169.1| JHL18I08.3 [Jatropha curcas]	44.884	44.333	15.5	4	6	4	0.977	1.053	0.94	0.934	1.03	1.039	0.907	0.196478	0.899	0.145079	0.956	0.153242	0.887	0.13816	0.994	0.47974	0.991	0.71976	1.054	0.95536	0.978	0.53324	1.096	0.96148	1.063	0.6623	0.987	0.75582	1.105	0.77402	0.928	0.4874	1.039	0.9862	1.12	0.615
c114182_g2	gi|449482691|ref|XP_004156372.1| PREDICTED: mannose-P-dolichol utilization defect 1 protein homolog 2-like [Cucumis sativus]	22.055	7.278	4.5	1	2	1	1.01	0.929	0.931	1.091	0.982	1.052	1.111	0.21252	1.037	0.58814	1.08	0.31168	1.174	0.132842	1.172	0.151079	0.933	0.047997	0.972	0.093997	1.057	0.196102	1.055	0.30506	1.042	0.124659	1.132	0.058024	1.13	0.093222	1.087	0.102142	1.085	0.170019	0.998	0.96252
c114192_g1	gi|460407890|ref|XP_004249382.1| PREDICTED: N(6)-adenine-specific DNA methyltransferase 2-like [Solanum lycopersicum]	24.292	6.0338	9.4	1	1	1
c114195_g2	gi|462413173|gb|EMJ18222.1| hypothetical protein PRUPE_ppa001976mg [Prunus persica]	58.931	82.872	18.5	8	9	7	0.894	0.985	1.074	1.041	0.94	0.995	1.107	0.077682	1.046	0.33914	1.164	0.056877	1.057	0.22448	0.969	0.68784	0.945	0.077544	1.051	0.25292	0.954	0.23866	0.875	0.14854	1.113	0.100983	1.01	0.63582	0.926	0.32576	0.908	0.133403	0.832	0.051737	0.917	0.27278
c114215_g1	gi|76573333|gb|ABA46771.1| unknown [Solanum tuberosum]	14.12	14.628	15.5	2	2	2	0.996	0.994	1.048	1.029	0.939	0.999	1.096		1.03		1.033		1.035		0.982		0.94		0.943		0.945		0.896		1.003		1.005		0.953		1.002		0.95		0.948
c114237_g1	gi|407731732|gb|AFU25742.1| soluble acid invertase 2 [Rhododendron hybrid cultivar]	32.964	36.805	14.9	5	7	5	0.932	0.993	1.067	1.08	0.974	0.977	1.109	0.0154003	1.105	0.138718	1.159	0.0036045	1.088	0.063939	1.012	0.39868	0.997	0.90702	1.045	0.056219	0.981	0.34272	0.913	0.39086	1.048	0.4015	0.984	0.58716	0.916	0.48434	0.939	0.031037	0.873	0.103236	0.931	0.69888
c114246_g3	gi|225430884|ref|XP_002269670.1| PREDICTED: BEL1-like homeodomain protein 4-like [Vitis vinifera]	58.383	14.811	2.1	1	1	1	1.006	0.964	0.945	1.015	1	1.068	1.015		0.95		1.009		1.053		1.074		0.936		0.994		1.037		1.058		1.062		1.108		1.13		1.044		1.065		1.02
c114256_g2	gi|225468180|ref|XP_002273530.1| PREDICTED: ras-related protein Rab11A [Vitis vinifera] gi|147811153|emb|CAN70163.1| hypothetical protein VITISV_039255 [Vitis vinifera]	24.9	56.669	36.9	9	14	7	1.022	0.93	0.881	1.017	1.089	1.046	0.934	0.058823	0.972	0.103342	0.995	0.24848	1.094	0.11446	1.154	0.0131636	1.041	0.26352	1.066	0.128437	1.171	0.030064	1.236	0.0064181	1.023	0.406	1.125	0.04734	1.187	0.0058401	1.099	0.066483	1.16	0.0073753	1.056	0.56314
c114257_g2	gi|302143856|emb|CBI22717.3| unnamed protein product [Vitis vinifera]	11.545	31.571	22.2	2	2	2	1.04	0.951	0.98	1.042	1.011	0.969	1.031	0.67786	1.075	0.101204	1.002	0.94128	1.096	0.082982	1.063	0.175803	1.043	0.58344	0.972	0.69736	1.063	0.46038	1.032	0.69056	0.932	0.116041	1.019	0.63322	0.989	0.76882	1.094	0.0931	1.061	0.19494	0.97	0.501
c114272_g2	gi|224089292|ref|XP_002308678.1| predicted protein [Populus trichocarpa] gi|222854654|gb|EEE92201.1| predicted protein [Populus trichocarpa]	18.396	22.109	12.8	3	5	3	1.004	0.965	0.867	1.082	1.038	1.079	1.042	0.66436	1.003	0.64936	1.078	0.28042	1.121	0.27504	1.248	0.047182	0.962	0.181457	1.034	0.37208	1.076	0.36872	1.197	0.044461	1.075	0.0084843	1.118	0.10576	1.245	0.041763	1.04	0.78592	1.158	0.063644	1.113	0.124802
c114284_g4_m.6391	Uncharacterized protein	55.046	22.001	8.7	4	4	4	0.866	0.986	1.034	0.995	0.95	1.185	1.047		0.84		1.149		1.009		0.962		0.802		1.097		0.963		0.919		1.368		1.202		1.146		0.878		0.838		0.954
c114285_g1	gi|225449525|ref|XP_002283615.1| PREDICTED: dolichyl-phosphate beta-glucosyltransferase [Vitis vinifera] gi|296086237|emb|CBI31678.3| unnamed protein product [Vitis vinifera]	20.875	23.334	14.1	2	3	2	1.094	0.975	0.876	1.03	0.986	1.03	1.045	0.63934	1	0.9939	0.941	0.49452	1.056	0.33886	1.176	0.055181	0.957	0.71306	0.901	0.38632	1.011	0.90222	1.126	0.26678	0.941	0.58452	1.056	0.5562	1.176	0.173618	1.122	0.23642	1.249	0.08346	1.113	0.050444
c114286_g1	gi|449443079|ref|XP_004139308.1| PREDICTED: SPX domain-containing protein 1-like [Cucumis sativus] gi|449520703|ref|XP_004167373.1| PREDICTED: SPX domain-containing protein 1-like [Cucumis sativus]	16.861	26.504	21.4	3	3	3	0.92	1.161	1.227	0.912	0.9	0.942	1.013	0.52934	0.968	0.60116	0.991	0.70746	0.786	0.00073643	0.743	0.00068437	0.955	0.075796	0.978	0.71654	0.775	7.9492e-05	0.733	0.0055421	1.024	0.27192	0.811	0.00031567	0.768	0.00041947	0.792	0.00027819	0.75	0.00035839	0.946	0.127383
c114286_g2	gi|462424473|gb|EMJ28736.1| hypothetical protein PRUPE_ppa012809mg [Prunus persica]	16.623	225.32	80.3	15	48	15	0.916	0.873	1.05	1.167	1.08	0.902	1.081	0.000102886	1.294	4.10783e-15	1.274	1.63081e-12	1.337	1.6247e-12	1.111	2.3073e-07	1.197	1.62448e-12	1.179	1e-32	1.237	1e-32	1.029	0.0020769	0.985	0.85808	1.033	0.069696	0.859	8.83238e-12	1.049	0.041097	0.872	1.3315e-11	0.831	1e-32
c114292_g1	gi|462414752|gb|EMJ19489.1| hypothetical protein PRUPE_ppa010700mg [Prunus persica]	25.901	12.477	8	2	2	2	1.026	1.047	1.237	0.814	1.008	0.879	0.808		0.926		0.793		0.777		0.658		1.147		0.982		0.963		0.815		0.857		0.84		0.711		0.98		0.829		0.846
c114305_g1	gi|14548096|sp|Q9LW96.1|INO1_TOBAC RecName: Full=Inositol-3-phosphate synthase; Short=MIP synthase; AltName: Full=Myo-inositol 1-phosphate synthase; Short=IPS; Short=MI-1-P synthase gi|8096266|dbj|BAA95788.1| myo-inositol 1-phosphate synthase [Nicotiana tabacum]	57.807	241.01	29.2	17	40	17	0.921	0.951	1.147	0.893	1.129	0.914	0.791	1e-32	0.977	0.59758	0.97	0.4508	0.939	0.0069206	0.779	1e-32	1.235	1e-32	1.226	1e-32	1.187	1.66189e-12	0.984	0.48412	0.992	0.83158	0.961	0.022202	0.797	1e-32	0.968	0.027482	0.803	1e-32	0.829	1e-32
c114309_g1	gi|225456087|ref|XP_002281066.1| PREDICTED: pre-mRNA-splicing factor SPF27 homolog [Vitis vinifera]	29.71	51.472	21.6	6	12	6	0.97	1.002	1.06	0.999	0.991	0.971	1.008	0.49668	1.029	0.69728	1.03	0.193585	0.997	0.71186	0.942	0.2151	1.021	0.84074	1.022	0.23092	0.989	0.6905	0.935	0.0062786	1.001	0.36262	0.969	0.9366	0.916	0.0865	0.968	0.21848	0.915	0.0026967	0.945	0.046901
c114315_g1	gi|470141949|ref|XP_004306686.1| PREDICTED: abscisic acid receptor PYL9-like [Fragaria vesca subsp. vesca]	13.001	23.955	25.2	3	3	3	1.003	1.053	1.023	0.859	1.069	0.992	0.804	0.148741	0.866	0.12276	0.856	0.109764	0.816	0.066636	0.84	0.179238	1.078	0.093701	1.066	0.13928	1.015	0.51574	1.045	0.60274	0.989	0.60166	0.942	0.094738	0.97	0.67174	0.953	0.154703	0.98	0.78516	1.029	0.6956
c114315_g3	gi|470141949|ref|XP_004306686.1| PREDICTED: abscisic acid receptor PYL9-like [Fragaria vesca subsp. vesca]	15.857	7.6751	7.9	1	1	1	0.917	1.103	0.941	1.003	1.044	0.992	0.961		1.011		1.094		0.909		1.066		1.052		1.138		0.947		1.109		1.082		0.899		1.054		0.831		0.974		1.172
c114315_g4	gi|298540038|emb|CBN72504.1| putative autoinhibited H+ ATPase [Populus x canadensis]	14.519	11.238	45.9	7	15	1
c114327_g1	gi|356554621|ref|XP_003545643.1| PREDICTED: protein disulfide-isomerase-like [Glycine max]	9.7499	79.871	67.8	6	18	6	0.972	0.954	0.975	1.076	0.985	1.002	1.092	0.00162264	1.074	0.0023996	1.107	0.00027683	1.128	0.00043543	1.104	0.00028355	0.983	0.96792	1.013	0.066758	1.032	0.167076	1.01	0.072024	1.031	0.2032	1.05	0.30376	1.028	0.20056	1.019	0.83094	0.997	0.96276	0.978	0.80316
c114333_g1	gi|296086678|emb|CBI32313.3| unnamed protein product [Vitis vinifera]	19.091	30.753	29.9	4	5	4	1.047	1.027	0.965	0.96	0.984	1.044	0.976	0.97102	0.92	0.57044	0.917	0.099376	0.935	0.51034	0.995	0.5713	0.943	0.4987	0.94	0.0198221	0.958	0.46278	1.02	0.5322	0.997	0.466	1.017	0.85122	1.082	0.35906	1.019	0.72438	1.085	0.100036	1.064	0.34036
c114345_g1	gi|225426649|ref|XP_002274756.1| PREDICTED: uncharacterized protein LOC100244375 [Vitis vinifera]	9.8888	11.902	26.1	2	2	2	0.918	1.099	1.05	0.847	0.951	1.154	0.891	0.28384	0.734	0.054704	0.923	0.46688	0.771	0.11536	0.807	0.103342	0.824	0.029918	1.036	0.53948	0.865	0.158359	0.906	0.065681	1.257	0.041999	1.05	0.51466	1.099	0.093623	0.835	0.138822	0.874	0.094517	1.047	0.53922
c114346_g1	gi|147844878|emb|CAN83334.1| hypothetical protein VITISV_043860 [Vitis vinifera]	3.6592	8.1432	27.3	1	1	1	1.066	1.005	1.051	0.884	0.962	1.037	0.919		0.852		0.829		0.88		0.841		0.928		0.902		0.957		0.915		0.973		1.032		0.987		1.061		1.014		0.956
c114349_g1	gi|225438517|ref|XP_002279217.1| PREDICTED: uncharacterized mitochondrial carrier YMR166C-like [Vitis vinifera]	18.517	6.3133	5.3	1	1	1
c114351_g1	gi|225440550|ref|XP_002276167.1| PREDICTED: uncharacterized protein LOC100244272 [Vitis vinifera] gi|297740278|emb|CBI30460.3| unnamed protein product [Vitis vinifera]	21.182	6.3701	4.8	1	1	1
c114353_g1	gi|225448765|ref|XP_002281688.1| PREDICTED: macrophage erythroblast attacher [Vitis vinifera] gi|297736449|emb|CBI25320.3| unnamed protein product [Vitis vinifera]	33.726	36.758	18.8	6	6	6	1.021	0.996	0.941	1.051	1.022	0.938	1.028	0.93808	1.12	0.028302	1.029	0.48388	1.055	0.165305	1.117	0.0154191	1.09	0.064359	1.001	0.5715	1.026	0.25514	1.086	0.035879	0.919	0.0198447	0.942	0.136658	0.997	0.38452	1.025	0.22584	1.085	0.0103364	1.058	0.053862
c114363_g10	gi|339232483|gb|AEJ35173.1| anthocyanidin reductase 2 [Camellia sinensis]	13.521	12.298	13.3	1	1	1
c114365_g1	gi|462411887|gb|EMJ16936.1| hypothetical protein PRUPE_ppa009110mg [Prunus persica]	30.035	16.93	10.5	2	2	2	1.051	1.001	0.912	1.029	0.858	1.157	1.199	0.07028	0.889	0.32802	0.979	0.77298	1.028	0.77114	1.128	0.138535	0.742	0.088935	0.816	0.083515	0.857	0.20978	0.941	0.31052	1.101	0.42084	1.156	0.31656	1.269	0.125543	1.05	0.64014	1.152	0.147675	1.098	0.37596
c114376_g1	gi|225435694|ref|XP_002283442.1| PREDICTED: non-specific lipid-transfer protein-like protein At2g13820-like [Vitis vinifera]	17.349	22.808	12.7	2	3	2	0.902	0.95	1.041	0.962	1.087	1.06	0.885	0.064398	0.908	0.31028	1.067	0.21996	1.013	0.73552	0.924	0.06124	1.025	0.75318	1.205	0.041218	1.144	0.064356	1.044	0.23874	1.175	0.170265	1.116	0.27588	1.018	0.8158	0.949	0.32748	0.866	0.039603	0.913	0.069702
c114378_g2	gi|460391559|ref|XP_004241388.1| PREDICTED: protein argonaute 4-like [Solanum lycopersicum]	7.0321	7.8917	13.8	1	1	1	1.16	0.968	0.769	1.013	1.049	1.019	0.966		0.994		0.873		1.046		1.317		1.029		0.904		1.084		1.364		0.878		1.053		1.325		1.198		1.508		1.259
c114380_g1	gi|460414739|ref|XP_004252721.1| PREDICTED: transcription initiation factor IIA subunit 2-like [Solanum lycopersicum]	11.999	11.206	17	2	2	2	0.877	0.995	1.016	1.066	1.026	1.024	1.039	0.42718	1.041	0.54748	1.216	0.044236	1.071	0.37994	1.049	0.5261	1.002	0.97664	1.17	0.0072046	1.031	0.60294	1.01	0.87592	1.168	0.077096	1.029	0.69744	1.008	0.91762	0.881	0.143463	0.863	0.116743	0.979	0.79232
c114385_g1	gi|1703376|sp|P51824.2|ARF1_SOLTU RecName: Full=ADP-ribosylation factor 1 gi|396808|emb|CAA52468.1| ADP-ribosylation factor 1 [Solanum tuberosum]	18.593	11.711	28.8	5	15	1	1.013	0.951	0.903	1.023	1.029	1.075	0.994	0.84754	0.952	0.23158	1.01	0.83698	1.076	0.172205	1.133	0.097236	0.957	0.072721	1.016	0.66754	1.082	0.060699	1.14	0.050058	1.061	0.21452	1.13	0.035244	1.19	0.032938	1.065	0.2447	1.122	0.126882	1.053	0.30542
c114395_g1	gi|18654477|gb|AAL35363.2|AF442385_1 thioredoxin peroxidase [Capsicum annuum]	10.01	51.933	32.6	3	18	3	0.919	1.004	1.104	0.993	1.017	0.978	0.976	0.9914	1.015	0.80736	1.081	0.049361	0.989	0.72824	0.899	0.0116808	1.04	0.8406	1.107	0.069662	1.013	0.7362	0.921	0.0192166	1.064	0.082225	0.974	0.63092	0.886	0.010321	0.915	0.090117	0.832	0.0008375	0.909	0.121642
c114399_g1	gi|139001604|dbj|BAF51705.1| UDP-galactose [Malus x domestica]	23.735	61.066	44.9	7	16	6	1.07	1.026	0.899	1.077	0.918	0.98	1.173	0.024157	1.099	0.128776	1.007	0.5063	1.05	0.21272	1.198	0.028043	0.937	0.4675	0.858	0.00147738	0.895	0.058096	1.021	0.57616	0.916	0.022902	0.955	0.47918	1.09	0.31032	1.043	0.022002	1.19	0.0046429	1.141	0.080404
c114402_g1	gi|118488865|gb|ABK96242.1| unknown [Populus trichocarpa x Populus deltoides]	19.8	25.421	18.7	2	2	2	0.856	0.947	1.008	0.962	1.236	0.979	0.778		0.983		1.124		1.016		0.954		1.263		1.444		1.305		1.226		1.144		1.034		0.971		0.904		0.849		0.939
c114404_g1	gi|297740406|emb|CBI30588.3| unnamed protein product [Vitis vinifera]	28.541	86.477	30.8	10	15	10	0.802	0.847	0.957	0.976	1.414	0.937	0.69	3.7458e-05	1.042	0.176404	1.217	8.0658e-05	1.152	0.00097982	1.02	0.24312	1.509	3.8577e-07	1.763	2.154e-08	1.669	5.6014e-08	1.478	2.0003e-05	1.168	0.0048387	1.106	0.034324	0.979	0.51838	0.947	0.36512	0.838	0.000184011	0.885	0.002882
c114407_g1	gi|462401070|gb|EMJ06627.1| hypothetical protein PRUPE_ppa007744mg [Prunus persica]	37.645	25.01	13.8	4	5	4	0.966	0.998	1.069	0.908	1.033	1.012	0.879	0.33858	0.897	0.20324	0.94	0.61576	0.91	0.25844	0.849	0.127045	1.021	0.93092	1.069	0.4648	1.035	0.74122	0.966	0.54932	1.048	0.29318	1.014	0.57854	0.947	0.55128	0.968	0.41208	0.904	0.169456	0.934	0.2938
c114416_g4	gi|371501274|dbj|BAL44264.1| ADP-ribosylation factor-like 8c [Nicotiana tabacum]	15.524	6.054	12.9	2	2	1	1.078	0.967	1.027	0.946	0.981	1.001	0.964		0.945		0.878		0.978		0.921		0.98		0.91		1.014		0.955		0.929		1.035		0.975		1.115		1.05		0.942
c114418_g1	gi|460376287|ref|XP_004233930.1| PREDICTED: ras GTPase-activating protein-binding protein 2-like [Solanum lycopersicum]	44.288	38.002	13.9	6	9	5	1.024	1.022	0.971	0.97	0.994	1.071	0.976	0.7729	0.906	0.048061	0.947	0.32324	0.949	0.36384	0.999	0.67702	0.928	0.122518	0.971	0.42202	0.973	0.43276	1.024	0.63674	1.046	0.23178	1.048	0.25442	1.103	0.094144	1.002	0.9937	1.055	0.55242	1.053	0.57608
c114434_g4	gi|255555307|ref|XP_002518690.1| serine-threonine protein kinase, plant-type, putative [Ricinus communis] gi|223542071|gb|EEF43615.1| serine-threonine protein kinase, plant-type, putative [Ricinus communis]	34.052	36.448	21	5	5	5	0.876	0.968	1.108	0.928	1.177	0.939	0.788	0.054602	0.988	0.5077	1.059	0.35562	0.959	0.172463	0.838	0.074021	1.253	0.155059	1.344	0.053322	1.216	0.075156	1.062	0.465	1.072	0.37344	0.97	0.167925	0.847	0.183359	0.905	0.171356	0.791	0.070819	0.874	0.11478
c114435_g1	gi|225429706|ref|XP_002281808.1| PREDICTED: 2-hydroxy-6-oxononadienedioate/2-hydroxy-6-oxononatrienedioate hydrolase isoform 1 [Vitis vinifera] gi|296081728|emb|CBI20733.3| unnamed protein product [Vitis vinifera]	34.102	16.437	13.3	3	3	3
c114435_g2	gi|460378975|ref|XP_004235242.1| PREDICTED: 1-Cys peroxiredoxin A-like [Solanum lycopersicum]	24.346	16.075	9.2	1	1	1	1.043	1.017	1.068	1	0.922	0.956	1.085		1.046		0.959		0.983		0.936		0.964		0.884		0.907		0.863		0.917		0.94		0.895		1.026		0.977		0.952
c114446_g1	gi|242071769|ref|XP_002451161.1| hypothetical protein SORBIDRAFT_05g025140 [Sorghum bicolor] gi|241937004|gb|EES10149.1| hypothetical protein SORBIDRAFT_05g025140 [Sorghum bicolor]	16.078	41.258	41.5	4	5	4	0.979	0.992	1.086	1.037	0.991	0.935	1.046	0.9754	1.109	0.43866	1.059	0.9384	1.045	0.96556	0.955	0.3213	1.06	0.20274	1.012	0.86646	0.999	0.90292	0.913	0.192842	0.955	0.044561	0.943	0.025556	0.861	0.0053013	0.987	0.9251	0.901	0.055205	0.913	0.053522
c114459_g1	gi|225425300|ref|XP_002268217.1| PREDICTED: uncharacterized protein LOC100259097 [Vitis vinifera] gi|296085545|emb|CBI29277.3| unnamed protein product [Vitis vinifera]	48.709	7.9172	2	1	1	1	0.969	0.966	0.869	0.98	1.032	1.183	0.95		0.828		1.011		1.014		1.128		0.872		1.065		1.068		1.188		1.221		1.225		1.361		1.003		1.115		1.112
c114460_g2	gi|470138574|ref|XP_004305030.1| PREDICTED: uncharacterized protein LOC101306742 [Fragaria vesca subsp. vesca]	52.066	16.393	5	3	3	3	1.001	0.994	0.939	1.023	1.025	0.947	0.998	0.91044	1.08	0.75778	1.022	0.42862	1.029	0.38272	1.089	0.0162008	1.082	0.87798	1.024	0.7347	1.031	0.7762	1.092	0.39512	0.946	0.89074	0.953	0.94374	1.009	0.51316	1.007	0.89574	1.066	0.29058	1.059	0.108562
c114463_g1	gi|62318791|dbj|BAD93833.1| adenylosuccinate synthetase [Arabidopsis thaliana]	5.6633	17.918	50	2	3	2	0.972	1.066	1.013	1.036	0.948	0.939	1.093	0.190676	1.103	0.28344	1.066	0.29162	0.972	0.3393	1.023	0.98468	1.01	0.84606	0.975	0.40496	0.889	0.036142	0.936	0.0164007	0.966	0.75496	0.881	0.063915	0.927	0.105937	0.912	0.050541	0.96	0.024543	1.052	0.20914
c114471_g3	gi|462411701|gb|EMJ16750.1| hypothetical protein PRUPE_ppa007256mg [Prunus persica]	42.395	167.84	40.1	16	24	16	0.957	0.988	1.102	0.975	1.006	0.973	0.969	0.22022	1.002	0.68928	1.019	0.32092	0.987	0.171137	0.885	7.733e-07	1.034	0.36228	1.051	0.0046596	1.018	0.89244	0.913	1.7851e-06	1.017	0.102325	0.985	0.28164	0.883	5.4763e-07	0.969	0.00161665	0.868	4.3408e-09	0.897	2.6625e-06
c114472_g1	gi|147812439|emb|CAN65790.1| hypothetical protein VITISV_042049 [Vitis vinifera]	57.142	47.903	14.4	6	8	6	1.114	0.88	0.792	1.153	1.063	0.908	1.085	0.08644	1.27	7.8178e-05	1.035	0.099656	1.31	6.0113e-05	1.456	2.3478e-07	1.171	0.0145197	0.954	0.8088	1.208	0.003996	1.342	8.2973e-05	0.815	0.0047642	1.032	0.24362	1.146	0.0045214	1.266	0.00154126	1.407	2.0162e-05	1.111	0.139759
c114474_g2	gi|255579735|ref|XP_002530706.1| conserved hypothetical protein [Ricinus communis] gi|223529720|gb|EEF31660.1| conserved hypothetical protein [Ricinus communis]	21.078	49.683	29.5	4	7	4	0.953	0.978	1.068	0.924	0.989	0.978	0.934	0.9533	0.945	0.78188	0.97	0.78956	0.945	0.25792	0.865	0.029804	1.011	0.53836	1.038	0.60824	1.011	0.22692	0.926	0.00124031	1.026	0.98868	1	0.132416	0.916	0.00099558	0.974	0.146818	0.892	0.0030789	0.916	0.54284
c114474_g4	gi|470137215|ref|XP_004304365.1| PREDICTED: probable plastid-lipid-associated protein 13, chloroplastic-like [Fragaria vesca subsp. vesca]	3.6341	7.1729	51.5	1	1	1	0.887	0.947	1.233	1.067	0.942	0.94	1.133		1.135		1.203		1.127		0.865		1.002		1.062		0.995		0.764		1.06		0.993		0.762		0.937		0.719		0.768
c114489_g1	gi|157849592|gb|ABV89583.1| plastid 2C-methyl-D-erythritol 2,4-cyclodiphosphate synthase [Rauvolfia verticillata]	25.059	40.01	22.1	4	6	4	1.015	1.064	1.046	0.932	0.882	1.035	1.057	0.195921	0.9	0.013404	0.918	0.28022	0.876	0.104818	0.891	0.09304	0.852	0.0045227	0.869	0.070618	0.829	0.045978	0.843	0.031122	1.02	0.30014	0.973	0.56434	0.989	0.8805	0.954	0.2892	0.97	0.40206	1.017	0.65886
c114509_g1	gi|413951974|gb|AFW84623.1| hypothetical protein ZEAMMB73_137827 [Zea mays]	6.4893	25.951	22.6	1	11	1	1.039	0.938	1.162	0.954	0.904	1.038	1.055	0.127899	0.919	0.0026833	0.918	0.0105989	1.017	0.5935	0.821	1.50188e-05	0.871	1.54e-05	0.87	4.7843e-06	0.964	0.129344	0.778	5.8367e-07	0.999	0.23652	1.107	8.1293e-05	0.893	0.0060239	1.108	0.000117659	0.894	0.00027972	0.807	2.6885e-06
c114519_g4	gi|359473184|ref|XP_003631258.1| PREDICTED: carbonic anhydrase, chloroplastic-like isoform 2 [Vitis vinifera] gi|297739035|emb|CBI28524.3| unnamed protein product [Vitis vinifera]	15.337	61.446	56	6	7	6	0.937	1.031	1.018	0.986	0.969	1.01	1.018	0.31132	0.976	0.66758	1.052	0.062138	0.956	0.59046	0.969	0.89602	0.959	0.456	1.034	0.146759	0.94	0.052238	0.952	0.2263	1.078	0.06886	0.98	0.23832	0.992	0.54996	0.909	0.0100774	0.92	0.042865	1.013	0.68332
c114524_g3	gi|225443845|ref|XP_002275442.1| PREDICTED: malate dehydrogenase, mitochondrial [Vitis vinifera]	36.677	239.13	40.3	13	37	8	0.946	0.971	1.147	1.026	0.973	0.921	1.054	0.0120008	1.114	0.000115995	1.085	0.0020634	1.057	0.031062	0.895	0.020323	1.056	0.025757	1.029	0.39244	1.002	0.54686	0.848	1.3133e-07	0.974	0.128856	0.949	0.0048986	0.803	2.1284e-10	0.974	0.137059	0.825	6.9249e-09	0.847	3.9732e-07
c114542_g1	gi|359490887|ref|XP_002265349.2| PREDICTED: cleavage stimulation factor subunit 1-like [Vitis vinifera]	47.552	23.992	7.4	3	3	3	1.057	1.037	0.855	0.995	1.055	1.05	0.943	0.068944	0.948	0.315	0.941	0.103643	0.959	0.092638	1.164	0.034139	1.005	0.43054	0.998	0.92296	1.017	0.54794	1.234	0.00031881	0.993	0.46744	1.013	0.59212	1.228	0.01078	1.019	0.65314	1.236	0.0026604	1.213	0.00025624
c114549_g3	gi|470135226|ref|XP_004303424.1| PREDICTED: ubiquitin-NEDD8-like protein RUB2-like isoform 2 [Fragaria vesca subsp. vesca]	12.61	13.737	35.4	4	19	2	0.937	0.959	1.123	1.005	0.933	0.949	1.077	0.28796	1.059	0.22374	1.073	0.61302	1.048	0.53204	0.895	0.05104	0.983	0.94588	0.996	0.62336	0.973	0.5432	0.831	0.0165996	1.013	0.5575	0.99	0.44726	0.845	0.0109827	0.977	0.99974	0.834	0.040778	0.854	0.020918
c114561_g2	gi|118489831|gb|ABK96715.1| unknown [Populus trichocarpa x Populus deltoides]	17.529	78.104	47.4	7	11	7	1.008	0.909	0.882	1.1	1.232	0.849	0.893	0.120375	1.296	0.00199741	1.091	0.145337	1.21	0.0036804	1.247	0.0044573	1.451	0.00026159	1.222	0.0127014	1.355	0.00113993	1.397	0.00048304	0.842	0.0077802	0.934	0.32436	0.963	0.55292	1.109	0.0040208	1.143	0.021144	1.031	0.75656
c114566_g1	gi|186886510|gb|ACC93637.1| chloroplast Cu/Zn superoxide dismutase [Gossypium hirsutum]	21.857	92.2	27.4	5	10	3	0.912	0.938	1.052	1.085	0.894	1.135	1.214	0.05922	0.956	0.32954	1.19	0.062376	1.157	0.042424	1.031	0.40098	0.788	0.034464	0.98	0.75478	0.953	0.37198	0.85	0.056135	1.245	0.0343	1.21	0.0181176	1.079	0.090017	0.972	0.52794	0.867	0.056781	0.892	0.0100181
c114575_g1	gi|359474299|ref|XP_002277080.2| PREDICTED: uncharacterized protein LOC100267262 [Vitis vinifera]	13.484	12.584	11.4	1	1	1	1.042	1.053	0.644	1.101	1.125	1.006	0.979		1.094		1.057		1.046		1.71		1.118		1.08		1.068		1.747		0.965		0.955		1.562		0.99		1.618		1.635
c114577_g1	gi|313586599|gb|ADR71310.1| hypothetical protein 32 [Hevea brasiliensis]	10.941	5.9488	9.1	1	1	1	0.995	0.967	0.903	0.994	0.973	1.171	1.022		0.849		0.999		1.028		1.101		0.831		0.978		1.006		1.078		1.177		1.211		1.297		1.029		1.102		1.071
c114578_g1	gi|462411338|gb|EMJ16387.1| hypothetical protein PRUPE_ppa013930mg [Prunus persica]	10.745	40.964	44.2	6	13	6	1.276	0.97	0.886	0.933	0.927	1.016	1.006	0.49518	0.918	0.048263	0.731	0.00071523	0.962	0.94878	1.053	0.029142	0.912	0.0157007	0.726	0.00033559	0.956	0.45962	1.046	0.134275	0.796	0.0074766	1.047	0.029184	1.147	0.00054304	1.315	0.00062329	1.44	9.9678e-05	1.095	0.0126587
c114599_g1	gi|356614433|gb|AET25429.1| class IV chitinase [Actinidia chinensis]	12.093	21.541	17	3	4	3	0.927	0.959	1.041	1.002	1.047	0.988	0.957	0.163859	1.014	0.50464	1.081	0.34772	1.045	0.73572	0.963	0.2412	1.06	0.27614	1.129	0.043024	1.092	0.079496	1.006	0.4331	1.066	0.07474	1.03	0.2083	0.949	0.50942	0.967	0.32018	0.89	0.0180363	0.921	0.050978
c114599_g2	gi|470113920|ref|XP_004293167.1| PREDICTED: uncharacterized protein LOC101293465 [Fragaria vesca subsp. vesca]	12.134	6.4439	12.5	1	1	1
c114600_g1	gi|326380568|gb|ADZ58167.1| leucoanthocyanidin reductase [Camellia sinensis]	16.997	23.687	14.9	2	3	1	0.844	0.869	1.4	0.863	1.377	0.633	0.627	0.0061209	1.363	0.081315	1.023	0.65702	0.993	0.89128	0.616	0.025699	2.175	0.0066583	1.632	0.00081519	1.585	0.00099804	0.984	0.80102	0.75	0.17408	0.728	0.057803	0.452	0.0162407	0.971	0.046364	0.603	0.090258	0.621	0.021719
c114629_g4_m.6642	Uncharacterized protein	15.81	27.967	11.2	1	2	1	0.423	1.671	2.397	0.329	0.576	0.747	0.571		0.44		0.778		0.197		0.137		0.771		1.362		0.345		0.24		1.766		0.447		0.312		0.253		0.176		0.697
c114633_g4	gi|94958323|gb|ABF47292.1| selenocysteine methyltransferase [Camellia sinensis]	17.497	45.706	37.7	6	6	6	0.924	0.93	1.171	0.99	1.052	0.942	0.941	0.37922	1.051	0.51396	1.071	0.34748	1.065	0.44162	0.845	0.036882	1.117	0.0178201	1.139	0.0045233	1.131	0.000100298	0.898	0.061338	1.019	0.65192	1.013	0.8626	0.804	0.0044624	0.994	0.65422	0.789	0.0024416	0.794	0.0121198
c114644_g1	gi|470146548|ref|XP_004308886.1| PREDICTED: uncharacterized protein LOC101304724 [Fragaria vesca subsp. vesca]	35.947	5.745	4.9	1	1	1
c114648_g1	gi|33308405|gb|AAQ03091.1| GTP cyclohydrolase II/3,4-dihydroxy-2-butanone 4-phosphate synthase [Malus x domestica]	18.562	11.466	8.8	1	1	1
c114659_g1	gi|425856436|gb|AFX97758.1| poly(A)-binding protein, partial [Galium verum f. pusillum]	5.8135	14.485	64.8	2	5	1	1.083	1.185	0.883	1.073	0.856	0.922	1.254		1.164		0.991		0.905		1.215		0.928		0.79		0.722		0.969		0.851		0.778		1.044		0.914		1.227		1.342
c114660_g1	gi|147821400|emb|CAN63495.1| hypothetical protein VITISV_011670 [Vitis vinifera]	20.224	20.018	22.8	3	3	3	1.024	1.089	0.868	1.007	0.971	0.971	1.037	0.189735	1.037	0.45738	0.983	0.94114	0.925	0.105459	1.16	0.042102	1	0.63606	0.948	0.35806	0.892	0.033825	1.119	0.112056	0.948	0.60314	0.892	0.062004	1.119	0.093955	0.94	0.138118	1.18	0.072505	1.255	0.0154774
c114662_g3	gi|224070730|ref|XP_002303216.1| predicted protein [Populus trichocarpa] gi|222840648|gb|EEE78195.1| predicted protein [Populus trichocarpa]	32.029	7.3105	4.2	1	1	1	0.975	0.905	0.933	0.997	1.058	1.128	0.942		0.884		1.023		1.102		1.069		0.938		1.085		1.169		1.134		1.157		1.246		1.209		1.077		1.045		0.97
c114681_g1	gi|460398967|ref|XP_004245018.1| PREDICTED: putative clathrin assembly protein At2g25430-like [Solanum lycopersicum]	26.254	41.979	21	5	5	3	0.966	0.995	0.889	1.04	1.033	1.072	1.007	0.95306	0.97	0.69154	1.077	0.38072	1.045	0.5651	1.17	0.125243	0.964	0.7517	1.069	0.59514	1.038	0.75758	1.162	0.29286	1.11	0.175136	1.077	0.26958	1.206	0.047802	0.971	0.60894	1.087	0.184758	1.119	0.107741
c114691_g1	gi|460393560|ref|XP_004242377.1| PREDICTED: glutaredoxin-C5, chloroplastic-like [Solanum lycopersicum]	16.739	15.473	14.7	2	2	2	0.931	1.007	1.066	1.098	0.989	0.911	1.11	0.2278	1.205	0.130976	1.179	0.121405	1.09	0.199601	1.03	0.5322	1.086	0.42548	1.062	0.48284	0.982	0.76372	0.928	0.24646	0.979	0.82498	0.905	0.28576	0.855	0.131082	0.925	0.2918	0.873	0.108555	0.945	0.130177
c114713_g1	gi|460383345|ref|XP_004237386.1| PREDICTED: ubiquitin carboxyl-terminal hydrolase 3-like [Solanum lycopersicum]	12.935	6.2082	7.2	1	1	1	1.037	0.988	0.994	0.961	1.005	1.013	0.956		0.949		0.927		0.973		0.967		0.992		0.969		1.017		1.011		0.977		1.025		1.019		1.05		1.043		0.994
c114715_g1	gi|460395883|ref|XP_004243509.1| PREDICTED: GDSL esterase/lipase At2g04570-like [Solanum lycopersicum]	36.761	15.405	7.3	2	2	2	0.904	0.872	1.189	0.911	1.209	0.909	0.754	0.066103	1.002	0.9611	1.008	0.91786	1.045	0.70584	0.766	0.0167995	1.33	0.078322	1.337	0.089285	1.386	0.107479	1.017	0.83908	1.006	0.95502	1.042	0.74188	0.765	0.033983	1.037	0.78614	0.76	0.049944	0.733	0.081743
c114717_g1	gi|297735400|emb|CBI17840.3| unnamed protein product [Vitis vinifera]	24.985	37.053	17.7	2	6	2	1.013	0.989	0.983	0.997	1.011	1.007	0.986	0.88592	0.99	0.95692	0.984	0.89834	1.008	0.26208	1.014	0.76412	1.004	0.97576	0.998	0.97206	1.022	0.3311	1.028	0.72476	0.994	0.9586	1.018	0.47284	1.024	0.77094	1.024	0.48418	1.031	0.73606	1.006	0.4102
c114722_g2	gi|462411734|gb|EMJ16783.1| hypothetical protein PRUPE_ppa007563mg [Prunus persica]	10.491	62.46	79.3	6	11	5	0.964	1.006	0.935	1.027	1.033	0.995	0.994	0.86586	1.032	0.63992	1.065	0.075478	1.021	0.67724	1.098	0.170941	1.038	0.37216	1.072	0.003923	1.027	0.33064	1.105	0.021884	1.032	0.105443	0.989	0.89758	1.064	0.27218	0.958	0.038361	1.031	0.5406	1.076	0.146256
c114736_g2	gi|297737171|emb|CBI26372.3| unnamed protein product [Vitis vinifera]	13.221	5.9826	10.8	1	1	1
c114737_g1	gi|460378489|ref|XP_004235003.1| PREDICTED: probable 6-phosphogluconolactonase 4, chloroplastic-like [Solanum lycopersicum]	17.73	21.516	9.5	1	4	1	1.004	0.964	1.074	0.981	0.97	0.975	1.011	0.6471	1.006	0.70446	0.977	0.153982	1.018	0.67484	0.913	0.0155419	0.995	0.56134	0.966	0.135575	1.006	0.89864	0.903	0.0158182	0.971	0.5057	1.011	0.56214	0.908	0.050863	1.041	0.2001	0.935	0.068578	0.898	0.02478
c114746_g2	gi|460379929|ref|XP_004235711.1| PREDICTED: uncharacterized protein LOC101250783 [Solanum lycopersicum]	39.514	5.9169	2.4	1	1	1
c114751_g1	gi|225448536|ref|XP_002276751.1| PREDICTED: eukaryotic translation initiation factor 2 subunit alpha [Vitis vinifera]	39.041	94.046	26.7	10	11	7	0.957	1.026	1.056	1.042	1.002	0.993	1.04	0.54508	1.049	0.88422	1.089	0.06396	1.016	0.65442	0.987	0.25316	1.009	0.44762	1.047	0.115858	0.977	0.39444	0.949	0.063305	1.038	0.050762	0.968	0.72778	0.94	0.31992	0.933	0.0872	0.906	0.0064437	0.972	0.76572
c114751_g3	gi|225448536|ref|XP_002276751.1| PREDICTED: eukaryotic translation initiation factor 2 subunit alpha [Vitis vinifera]	27.34	57.145	29.3	8	14	5	0.979	1.012	1.019	0.972	1.024	1.009	0.949	0.152801	0.963	0.98974	0.993	0.4127	0.96	0.90008	0.954	0.37746	1.015	0.123719	1.046	0.038457	1.012	0.179217	1.005	0.42734	1.031	0.34502	0.997	0.89728	0.99	0.31762	0.967	0.33976	0.961	0.082324	0.993	0.44512
c114758_g1	gi|225439850|ref|XP_002277967.1| PREDICTED: uncharacterized protein LOC100267054 [Vitis vinifera]	36.439	13.73	9.3	3	4	2	0.87	1.052	1.201	1.034	0.944	0.915	1.095	0.2197	1.13	0.30978	1.189	0.122017	0.983	0.71842	0.861	0.117345	1.032	0.76256	1.085	0.3196	0.897	0.073342	0.786	0.043744	1.052	0.67156	0.87	0.223	0.762	0.0881	0.827	0.0641	0.724	0.038522	0.876	0.08902
c114761_g4	gi|356537286|ref|XP_003537160.1| PREDICTED: 26S proteasome regulatory subunit 4 homolog A-like [Glycine max]	46.433	164.25	36.9	17	26	15	1.058	0.991	0.954	1	0.993	1.006	1.007	0.20946	0.994	0.37068	0.945	0.96638	1.009	0.04884	1.048	0.056602	0.987	0.44888	0.939	0.21072	1.002	0.95116	1.041	0.8329	0.951	0.3692	1.015	0.126983	1.055	0.148195	1.068	0.042642	1.109	0.052322	1.039	0.80584
c114769_g1	gi|359478691|ref|XP_002285084.2| PREDICTED: beta-galactosidase 8-like [Vitis vinifera] gi|297746241|emb|CBI16297.3| unnamed protein product [Vitis vinifera]	25.633	27.544	12.1	2	5	2	1.034	0.93	1.063	1.12	0.921	1.013	1.216	0.082342	1.106	0.247	1.083	0.27152	1.204	0.33496	1.054	0.8612	0.909	0.159303	0.891	0.58544	0.99	0.59652	0.866	0.100542	0.98	0.80362	1.089	0.88564	0.953	0.31332	1.112	0.95632	0.973	0.33264	0.875	0.4037
c114772_g1	gi|225455716|ref|XP_002267092.1| PREDICTED: dof zinc finger protein DOF5.4-like [Vitis vinifera]	19.646	6.2465	7.9	1	1	1	1.086	0.989	0.991	0.944	0.937	1.056	1.007		0.894		0.869		0.954		0.953		0.887		0.863		0.947		0.946		0.972		1.068		1.066		1.098		1.096		0.998
c114772_g3	gi|359476923|ref|XP_002263194.2| PREDICTED: uncharacterized protein LOC100250759 [Vitis vinifera]	15.27	65.665	48.6	4	6	4	0.94	0.94	1.109	1.056	0.949	1.027	1.113	0.087922	1.028	0.69722	1.123	0.047898	1.123	0.118076	0.952	0.4142	0.924	0.032063	1.01	0.73288	1.01	0.89996	0.856	0.045719	1.093	0.0176397	1.093	0.056777	0.926	0.5639	1	0.88964	0.848	0.024036	0.848	0.070364
c114780_g2	gi|118481305|gb|ABK92596.1| unknown [Populus trichocarpa]	3.8673	14.191	62.9	2	2	2
c114787_g1	gi|15235981|ref|NP_193450.1| RAB GTPase homolog B1C [Arabidopsis thaliana] gi|297800394|ref|XP_002868081.1| hypothetical protein ARALYDRAFT_493160 [Arabidopsis lyrata subsp. lyrata] gi|75279776|sp|P92963.1|RAB1C_ARATH RecName: Full=Ras-related protein RABB1c; Short=AtRABB1c; AltName: Full=Ras-related protein Rab2A; Short=AtRab2A gi|1765896|emb|CAA70498.1| Rab2-like protein [Arabidopsis thaliana] …	23.091	139.39	51.4	9	13	4	1.047	0.907	1.025	0.974	1.037	1.04	0.939	0.153861	0.937	0.133616	0.93	0.053297	1.074	0.30344	0.95	0.49862	0.997	0.74532	0.99	0.88472	1.143	0.0376	1.012	0.43898	0.993	0.42822	1.147	0.0145195	1.015	0.53182	1.154	0.0054426	1.021	0.26388	0.885	0.142238
c114790_g1	gi|255565297|ref|XP_002523640.1| WD-repeat protein, putative [Ricinus communis] gi|223537092|gb|EEF38726.1| WD-repeat protein, putative [Ricinus communis]	17.621	29.314	27.7	4	5	4	0.947	1.002	1.063	1.031	0.99	0.971	1.041	0.09818	1.062	0.088456	1.089	0.0143604	1.029	0.53796	0.97	0.086221	1.02	0.46906	1.045	0.10138	0.988	0.80222	0.931	0.039222	1.025	0.3603	0.969	0.54308	0.913	0.043923	0.945	0.30214	0.891	0.0097364	0.943	0.2656
c114793_g1	gi|296082983|emb|CBI22284.3| unnamed protein product [Vitis vinifera]	32.146	30.872	21	5	5	2	0.935	0.991	1.131	0.931	0.987	1.037	0.943	0.101839	0.898	0.023779	0.996	0.96152	0.939	0.0126007	0.823	0.107819	0.952	0.180363	1.056	0.48832	0.996	0.87158	0.873	0.190918	1.109	0.23968	1.046	0.107237	0.917	0.32744	0.943	0.44686	0.827	0.169402	0.876	0.189096
c114798_g2_m.6762	Uncharacterized protein	19.14	13.631	14.9	2	2	2	1.09	1.117	0.986	0.882	0.908	1.025	0.971		0.86		0.809		0.79		0.895		0.886		0.833		0.813		0.921		0.94		0.918		1.04		0.976		1.105		1.133
c114809_g2	gi|449457500|ref|XP_004146486.1| PREDICTED: protein FMP32, mitochondrial-like [Cucumis sativus] gi|449515255|ref|XP_004164665.1| PREDICTED: protein FMP32, mitochondrial-like [Cucumis sativus]	31.097	26.99	14.1	4	5	4	0.972	1.048	1.17	0.891	0.934	1.006	0.954	0.058445	0.886	0.002823	0.917	0.069217	0.85	0.00033771	0.762	0.00028029	0.928	0.0072157	0.961	0.52582	0.891	0.00016094	0.798	0.00044233	1.035	0.21852	0.96	0.0056234	0.86	0.00185783	0.927	0.0171778	0.831	0.0020367	0.896	0.03112
c114811_g1	gi|462395759|gb|EMJ01558.1| hypothetical protein PRUPE_ppa008200mg [Prunus persica]	34.859	13.365	5.8	2	3	2	1.068	0.982	0.917	0.974	1.024	1	0.951	0.42828	0.974	0.88104	0.912	0.158319	0.992	0.94072	1.062	0.113359	1.024	0.4235	0.959	0.71296	1.043	0.40908	1.117	0.054645	0.936	0.086624	1.018	0.92574	1.091	0.020503	1.088	0.098183	1.165	0.0024969	1.071	0.038276
c114824_g1	gi|460368939|ref|XP_004230322.1| PREDICTED: importin subunit alpha-1-like [Solanum lycopersicum]	5.5225	24.658	45.8	1	1	1	0.973	0.964	0.869	0.992	1.062	1.133	0.934		0.876		1.02		1.029		1.142		0.937		1.091		1.102		1.222		1.164		1.175		1.304		1.009		1.12		1.109
c114833_g1	gi|1778145|gb|AAB40648.1| phosphate/phosphoenolpyruvate translocator precursor [Nicotiana tabacum]	22.632	13.368	6.3	1	2	1	1.113	1.012	0.922	0.953	0.97	1.026	0.982		0.929		0.856		0.942		1.034		0.945		0.872		0.958		1.052		0.922		1.014		1.113		1.1		1.207		1.098
c114834_g1	gi|225438962|ref|XP_002284278.1| PREDICTED: peroxidase 73 [Vitis vinifera]	35.427	73.787	24.5	5	6	2	0.924	0.97	1.031	0.925	1.032	1.126	0.896	0.105124	0.821	0.00062039	1.001	0.94974	0.954	0.008485	0.897	0.161756	0.917	0.131263	1.117	0.110303	1.064	0.34558	1.001	0.984	1.219	0.0032424	1.161	0.00046135	1.092	0.189938	0.953	0.054937	0.896	0.165343	0.941	0.42796
c114834_g3	gi|255568557|ref|XP_002525252.1| Peroxidase 73 precursor, putative [Ricinus communis] gi|223535410|gb|EEF37080.1| Peroxidase 73 precursor, putative [Ricinus communis]	24.517	39.844	29.8	5	6	3	0.917	0.949	1.073	1.022	1.008	1.067	1.014	0.53398	0.958	0.076665	1.115	0.063198	1.077	0.29402	0.952	0.11646	0.945	0.0085377	1.099	0.0026441	1.062	0.0025593	0.939	0.110239	1.164	0.00037766	1.124	5.7051e-05	0.994	0.73232	0.966	0.036679	0.855	0.006224	0.884	0.04942
c114837_g1	gi|8439541|gb|AAF74981.1|AF082891_1 cystathionine gamma-synthase isoform 1 [Solanum tuberosum]	30.858	6.786	16.8	4	5	1	0.959	0.981	1.207	0.901	0.936	1.036	0.963	0.41074	0.87	0.044261	0.94	0.193499	0.918	0.107138	0.746	0.0090799	0.903	0.054885	0.976	0.45896	0.954	0.194337	0.775	0.0080227	1.08	0.054064	1.056	0.077483	0.858	0.010503	0.978	0.32962	0.795	0.0056175	0.813	0.00512
c114838_g1	gi|359493519|ref|XP_002264217.2| PREDICTED: ATP-dependent Clp protease ATP-binding subunit ClpX-like [Vitis vinifera]	18.425	36.21	14.7	1	2	1	1.091	0.95	1.067	0.973	1.001	0.913	0.972	0.8388	1.066	0.61184	0.892	0.50042	1.024	0.85858	0.912	0.52886	1.096	0.50006	0.918	0.6124	1.054	0.70892	0.938	0.66688	0.837	0.30908	0.961	0.73156	0.856	0.29302	1.148	0.42244	1.022	0.889	0.89	0.4324
c114850_g1	gi|297745972|emb|CBI16028.3| unnamed protein product [Vitis vinifera]	9.5869	6.8615	10.7	1	2	1	0.98	0.873	0.792	1.121	1.15	1.06	0.975	0.4311	1.058	0.199818	1.144	0.030324	1.284	0.028459	1.415	0.007777	1.085	0.073484	1.173	0.0083797	1.317	0.0183187	1.452	0.0036181	1.082	0.062282	1.214	0.043759	1.338	0.0090231	1.123	0.091039	1.237	0.0064835	1.102	0.165943
c114856_g2	gi|225425912|ref|XP_002267341.1| PREDICTED: vinorine synthase [Vitis vinifera] gi|297738335|emb|CBI27536.3| unnamed protein product [Vitis vinifera]	49.322	6.9999	3.8	2	2	1
c114857_g2	gi|356555646|ref|XP_003546141.1| PREDICTED: derlin-2.2-like isoform 2 [Glycine max]	6.992	21.448	38.7	2	3	2	1.095	1.036	0.961	0.942	0.894	0.943	1.054	0.50856	0.999	0.9179	0.86	0.0029173	0.909	0.067801	0.98	0.3672	0.948	0.5904	0.816	0.0101639	0.863	0.056356	0.93	0.25956	0.861	0.118178	0.91	0.141961	0.981	0.46586	1.057	0.95398	1.139	0.4909	1.078	0.54876
c114867_g1	gi|255548648|ref|XP_002515380.1| conserved hypothetical protein [Ricinus communis] gi|223545324|gb|EEF46829.1| conserved hypothetical protein [Ricinus communis]	6.0768	6.0458	14	1	1	1	0.938	0.875	1.012	0.904	1.054	1.223	0.858		0.739		0.964		1.033		0.893		0.862		1.124		1.205		1.042		1.304		1.398		1.208		1.072		0.927		0.865
c114869_g3	gi|302142718|emb|CBI19921.3| unnamed protein product [Vitis vinifera]	21.694	5.8546	3.6	1	1	1	1.096	0.963	1.079	0.949	0.925	0.993	1.026		0.956		0.866		0.985		0.88		0.932		0.844		0.961		0.857		0.906		1.031		0.92		1.138		1.016		0.892
c114881_g1	gi|225452278|ref|XP_002270701.1| PREDICTED: ras-related protein RABB1b [Vitis vinifera] gi|296087576|emb|CBI34832.3| unnamed protein product [Vitis vinifera]	22.526	60.842	49.5	8	12	3	1.064	0.976	1.019	0.958	1.028	0.939	0.932	0.0191379	1.02	0.93768	0.9	0.014958	0.982	0.1767	0.94	0.114716	1.095	0.00034097	0.966	0.26542	1.053	0.127778	1.009	0.9947	0.883	0.0194788	0.962	0.099718	0.921	0.125301	1.09	0.062761	1.044	0.50474	0.958	0.41412
c114886_g1	gi|470141476|ref|XP_004306457.1| PREDICTED: 60S ribosomal protein L30-like [Fragaria vesca subsp. vesca]	9.8005	39.127	36	4	8	4	1.111	0.914	0.792	1.146	1.064	1.016	1.077	0.2634	1.128	0.023841	1.032	0.78326	1.254	0.0049786	1.447	0.000184943	1.047	0.0153828	0.958	0.173682	1.164	1.3763e-06	1.343	0.00101865	0.914	0.0075044	1.112	0.0073989	1.283	0.00106231	1.216	4.0973e-05	1.403	4.3702e-05	1.154	0.027379
c114893_g3	gi|224138818|ref|XP_002322909.1| predicted protein [Populus trichocarpa] gi|222867539|gb|EEF04670.1| predicted protein [Populus trichocarpa]	21.7	80.726	50	8	12	7	1.005	0.941	0.986	1.039	1.037	1.027	1.002	0.47614	1.012	0.90768	1.034	0.99216	1.104	0.17806	1.054	0.57326	1.01	0.154159	1.032	0.134223	1.102	0.0051212	1.052	0.027522	1.022	0.84562	1.091	0.080239	1.042	0.46582	1.068	0.042025	1.019	0.29782	0.954	0.21506
c114894_g2	gi|297736305|emb|CBI24943.3| unnamed protein product [Vitis vinifera]	51.742	6.2831	1.9	1	1	1	1.03	0.99	0.93	0.987	1.051	1.004	0.939		0.983		0.958		0.997		1.061		1.047		1.02		1.062		1.13		0.975		1.014		1.08		1.04		1.108		1.065
c114904_g4	gi|297852972|ref|XP_002894367.1| hypothetical protein ARALYDRAFT_892226 [Arabidopsis lyrata subsp. lyrata] gi|297340209|gb|EFH70626.1| hypothetical protein ARALYDRAFT_892226 [Arabidopsis lyrata subsp. lyrata]	16.274	47.062	10.8	1	3	1	1.124	0.917	0.966	0.999	0.984	1.003	1.015	0.8185	0.996	0.8213	0.889	0.065643	1.089	0.59544	1.034	0.39312	0.981	0.76824	0.875	0.165019	1.073	0.68534	1.019	0.80818	0.892	0.078964	1.094	0.57728	1.038	0.37042	1.226	0.26274	1.164	0.067078	0.949	0.74836
c114910_g1	gi|225437840|ref|XP_002263238.1| PREDICTED: deoxyhypusine hydroxylase [Vitis vinifera] gi|297744120|emb|CBI37090.3| unnamed protein product [Vitis vinifera]	13.36	26.055	31.7	3	4	3	0.916	1.061	1.133	0.973	1.007	0.953	0.966	0.54064	1.021	0.81116	1.062	0.22474	0.917	0.22488	0.859	0.064958	1.057	0.48286	1.099	0.21882	0.949	0.57154	0.889	0.166857	1.04	0.4367	0.898	0.21472	0.841	0.065701	0.863	0.094002	0.808	0.035277	0.936	0.31956
c114913_g1	gi|462422910|gb|EMJ27173.1| hypothetical protein PRUPE_ppa013824mg [Prunus persica]	10.665	12.148	19.8	1	1	1
c114919_g3	gi|255562904|ref|XP_002522457.1| Alpha-expansin 1 precursor, putative [Ricinus communis] gi|223538342|gb|EEF39949.1| Alpha-expansin 1 precursor, putative [Ricinus communis]	8.964	5.8075	8.8	1	1	1	0.885	0.881	0.921	0.956	1.3	1.035	0.735		0.924		1.08		1.085		1.038		1.256		1.469		1.476		1.412		1.169		1.175		1.124		1.005		0.961		0.957
c114922_g2	gi|470122698|ref|XP_004297376.1| PREDICTED: 10 kDa chaperonin-like [Fragaria vesca subsp. vesca]	10.404	17.116	23.7	2	4	2	0.886	1.005	1.009	1.114	0.891	1.089	1.25	0.0157399	1.023	0.69952	1.257	0.0160975	1.108	0.094418	1.104	0.116804	0.818	0.0108382	1.006	0.61966	0.887	0.081004	0.883	0.2751	1.229	0.0089562	1.084	0.070702	1.079	0.119715	0.882	0.109023	0.878	0.40846	0.996	0.64792
c114935_g2	gi|313586593|gb|ADR71307.1| hypothetical protein 29 [Hevea brasiliensis]	19.052	28.843	7.6	1	2	1
c114939_g2	gi|225462428|ref|XP_002263945.1| PREDICTED: uncharacterized protein LOC100253681 [Vitis vinifera]	55.389	158.26	24.4	13	18	13	1.029	1.007	0.884	1.023	1.027	1.036	0.996	0.49198	0.987	0.67804	0.994	0.86078	1.016	0.54882	1.157	4.1937e-07	0.991	0.164418	0.998	0.31576	1.02	0.97392	1.162	3.8223e-07	1.007	0.77586	1.029	0.24916	1.172	6.2175e-11	1.022	0.39096	1.164	5.5399e-09	1.139	2.9024e-06
c114945_g1	gi|225451445|ref|XP_002269795.1| PREDICTED: mitochondrial import receptor subunit TOM20 [Vitis vinifera] gi|296082346|emb|CBI21351.3| unnamed protein product [Vitis vinifera]	22.399	148.48	55	12	18	12	1.056	1.002	0.893	1.023	1.015	1.008	1.008	0.96594	1.015	0.76636	0.969	0.22722	1.021	0.60126	1.146	0.0032018	1.007	0.71816	0.961	0.104525	1.013	0.51838	1.137	0.00076396	0.955	0.56358	1.006	0.49448	1.129	0.0111245	1.054	0.074016	1.183	9.7481e-05	1.122	0.0078209
c114953_g3	gi|224061347|ref|XP_002300435.1| predicted protein [Populus trichocarpa] gi|118487939|gb|ABK95791.1| unknown [Populus trichocarpa] gi|222847693|gb|EEE85240.1| predicted protein [Populus trichocarpa]	16.154	15.084	13.2	2	5	2	0.905	0.988	1.249	0.933	0.903	1.035	1.033	0.47372	0.901	0.11124	1.031	0.80656	0.944	0.122502	0.747	0.00026011	0.872	0.11934	0.998	0.81158	0.914	0.063058	0.723	0.000135564	1.144	0.107602	1.048	0.58416	0.829	0.05952	0.916	0.126205	0.725	0.00051511	0.791	0.0070972
c114967_g2	gi|357471247|ref|XP_003605908.1| 50S ribosomal protein L2 [Medicago truncatula] gi|355506963|gb|AES88105.1| 50S ribosomal protein L2 [Medicago truncatula]	28.164	6.9896	3.3	1	1	1	0.99	1.08	0.863	1.094	0.978	0.991	1.119		1.104		1.105		1.013		1.268		0.987		0.988		0.906		1.133		1.001		0.918		1.148		0.917		1.147		1.251
c114983_g1	gi|308943877|gb|ADO51752.1| lipoxygenase [Camellia sinensis]	47.687	86.436	23.1	11	16	9	1.12	1.061	0.916	1.111	0.773	1.049	1.437	4.1628e-08	1.059	0.071702	0.992	0.88768	1.047	0.61384	1.213	0.063079	0.737	2.7399e-07	0.69	3.8238e-07	0.729	4.3851e-08	0.844	0.00144436	0.937	0.093364	0.989	0.161182	1.145	0.50658	1.056	0.56464	1.223	0.069797	1.158	0.11538
c114989_g1	gi|147854406|emb|CAN81292.1| hypothetical protein VITISV_005315 [Vitis vinifera]	18.002	11.82	12.4	2	2	2
c114992_g1	gi|224102217|ref|XP_002312594.1| predicted protein [Populus trichocarpa] gi|222852414|gb|EEE89961.1| predicted protein [Populus trichocarpa]	8.6087	22.841	18.4	1	2	1	0.903	1.054	0.977	1.029	1.042	0.995	0.988	0.8725	1.034	0.5863	1.14	0.127837	0.976	0.67704	1.053	0.42506	1.047	0.49076	1.154	0.1221	0.989	0.85438	1.067	0.36376	1.102	0.042259	0.944	0.118175	1.018	0.55264	0.857	0.0076374	0.924	0.061122	1.079	0.071301
c115014_g1	gi|224139944|ref|XP_002323352.1| predicted protein [Populus trichocarpa] gi|222867982|gb|EEF05113.1| predicted protein [Populus trichocarpa]	20.204	14.003	7.5	1	1	1	0.964	1.009	0.943	0.989	1.053	1.039	0.939		0.952		1.026		0.98		1.049		1.013		1.092		1.044		1.117		1.078		1.03		1.102		0.955		1.022		1.07
c115018_g1	gi|224133454|ref|XP_002328046.1| aminotransferase family protein [Populus trichocarpa] gi|222837455|gb|EEE75834.1| aminotransferase family protein [Populus trichocarpa]	36.585	23.248	10.5	3	3	3	0.929	1.063	1.089	0.949	1	0.979	0.949	0.199319	0.969	0.67278	1.022	0.85042	0.893	0.131224	0.871	0.0180607	1.021	0.77324	1.076	0.51748	0.941	0.31188	0.918	0.049161	1.054	0.68588	0.921	0.37392	0.899	0.21058	0.874	0.308	0.853	0.215	0.976	0.59718
c115025_g1	gi|298204781|emb|CBI25279.3| unnamed protein product [Vitis vinifera]	26.106	84.387	33.6	6	15	6	0.935	0.992	1.19	0.972	1.062	0.878	0.915	0.00108182	1.107	0.024657	1.04	0.91772	0.98	0.28272	0.817	1.3792e-06	1.21	1.9703e-08	1.136	0.00043743	1.071	0.0056794	0.892	0.0030249	0.939	0.021744	0.885	0.00021787	0.738	1.4089e-08	0.943	0.21	0.786	5.5307e-07	0.834	3.4232e-06
c115025_g2	gi|222629679|gb|EEE61811.1| hypothetical protein OsJ_16432 [Oryza sativa Japonica Group]	3.9314	13.897	62.2	2	2	2	0.865	1.019	1.019	1.168	1.109	0.81	1.053	0.83736	1.442	0.3516	1.35	0.35642	1.146	0.63888	1.146	0.6821	1.369	0.191541	1.282	0.0070382	1.088	0.46328	1.088	0.67738	0.936	0.75684	0.795	0.37174	0.795	0.47942	0.849	0.26492	0.849	0.49818	1	0.99982
c115032_g1	gi|462402795|gb|EMJ08352.1| hypothetical protein PRUPE_ppa000613mg [Prunus persica]	35.43	13.059	14	4	5	2	1.086	0.931	1.036	0.914	1.046	0.981	0.874		0.932		0.842		0.982		0.882		1.066		0.963		1.124		1.01		0.903		1.054		0.947		1.166		1.048		0.899
c115033_g2	gi|225451613|ref|XP_002275732.1| PREDICTED: uncharacterized protein LOC100242886 [Vitis vinifera]	32.098	8.1166	6.3	1	1	1	1.227	1.042	0.955	0.879	0.91	0.985	0.966		0.892		0.716		0.844		0.92		0.924		0.742		0.873		0.953		0.803		0.945		1.031		1.178		1.285		1.091
c115049_g1	gi|225455814|ref|XP_002272187.1| PREDICTED: protein Dr1 homolog [Vitis vinifera] gi|297734148|emb|CBI15395.3| unnamed protein product [Vitis vinifera]	16.437	6.5203	6.2	1	2	1
c115063_g1	gi|147844702|emb|CAN82133.1| hypothetical protein VITISV_002643 [Vitis vinifera]	20.477	13.276	8.7	2	3	2	0.905	1.021	1.054	1.062	0.956	1.011	1.111	0.29246	1.05	0.42826	1.173	0.099324	1.04	0.53284	1.008	0.90008	0.946	0.42592	1.056	0.46306	0.936	0.38192	0.907	0.2315	1.117	0.027741	0.99	0.69592	0.959	0.173902	0.886	0.046143	0.859	0.026455	0.969	0.35398
c115085_g1	gi|225458701|ref|XP_002284973.1| PREDICTED: cysteine proteinase RD21a-like [Vitis vinifera]	21.313	11.016	10	3	4	2	0.839	0.94	1.319	0.877	1.055	0.989	0.831	0.0065171	0.887	0.140919	1.045	0.3211	0.933	0.066942	0.665	0.0024414	1.067	0.27768	1.257	0.0142449	1.122	0.0091563	0.8	0.004378	1.179	0.101641	1.052	0.40294	0.75	0.020459	0.893	0.067439	0.636	0.004101	0.713	0.0027233
c115085_g3	gi|359491865|ref|XP_002273243.2| PREDICTED: xylem cysteine proteinase 1-like [Vitis vinifera]	28.856	40.353	6.2	1	2	1	1.095	0.992	0.994	1.046	0.818	1.065	1.279		0.982		0.955		1.054		1.052		0.768		0.747		0.825		0.823		0.973		1.074		1.071		1.104		1.102		0.998
c115086_g3	gi|460415801|ref|XP_004253242.1| PREDICTED: uncharacterized protein LOC101253573 [Solanum lycopersicum]	50.46	12.94	3.5	2	2	2	0.901	1.03	1.025	1.015	1.039	0.992	0.977	0.56162	1.023	0.5989	1.127	0.071244	0.985	0.67914	0.99	0.77832	1.047	0.20434	1.153	0.0140043	1.009	0.64464	1.014	0.48362	1.101	0.0027751	0.963	0.020399	0.968	0.021123	0.875	0.0032212	0.879	0.0030446	1.005	0.56384
c115086_g4	gi|334182746|ref|NP_001185056.1| calcium-binding EF-hand-containing protein [Arabidopsis thaliana] gi|332192008|gb|AEE30129.1| calcium-binding EF-hand-containing protein [Arabidopsis thaliana]	16.213	86.001	78.6	4	4	4	0.864	1.073	0.999	1.096	1.012	0.962	1.083	0.4928	1.139	0.44366	1.269	0.0776	1.021	0.96162	1.097	0.45896	1.052	0.74962	1.171	0.016902	0.943	0.20332	1.013	0.85618	1.113	0.192996	0.897	0.29586	0.963	0.80276	0.805	0.0094773	0.865	5.8807e-05	1.074	0.102501
c115090_g1	gi|295979335|dbj|BAJ07302.1| copper/zinc superoxide dismutase [Melastoma malabathricum]	12.903	58.31	28.9	4	11	4	0.885	1.078	1.168	0.923	0.909	1.095	1.015	0.54508	0.843	0.056462	1.043	0.3052	0.856	0.084639	0.79	0.024984	0.83	0.0042611	1.027	0.60384	0.843	0.0130171	0.778	0.0029019	1.237	0.000138599	1.016	0.96774	0.938	0.38988	0.821	0.0053442	0.758	0.00162375	0.923	0.48108
c115094_g1	gi|225432378|ref|XP_002276628.1| PREDICTED: uncharacterized protein LOC100244223 [Vitis vinifera]	48.335	11.415	3	1	1	1	0.983	1.042	0.986	1.077	0.968	0.944	1.113		1.141		1.096		1.034		1.092		1.025		0.985		0.929		0.982		0.96		0.906		0.957		0.943		0.997		1.057
c115100_g1	gi|225433167|ref|XP_002285284.1| PREDICTED: uncharacterized protein At3g23325 [Vitis vinifera] gi|296083670|emb|CBI23659.3| unnamed protein product [Vitis vinifera]	10.114	29.611	43.7	4	5	4	0.991	0.987	1.054	0.991	0.905	1.043	1.095	0.7766	0.95	0.28884	1	0.88394	1.004	0.79952	0.94	0.37514	0.868	0.155842	0.913	0.64386	0.917	0.54076	0.859	0.2308	1.052	0.3017	1.057	0.272	0.99	0.92746	1.004	0.91586	0.94	0.40798	0.936	0.40596
c115109_g2	gi|224129074|ref|XP_002320494.1| predicted protein [Populus trichocarpa] gi|222861267|gb|EEE98809.1| predicted protein [Populus trichocarpa]	12.029	11.556	13.4	1	3	1	1.064	0.99	0.91	1.11	0.979	0.931	1.134	0.0032971	1.192	0.00051798	1.043	0.092882	1.121	0.00171819	1.22	0.0044614	1.052	0.0132201	0.92	0.110564	0.989	0.95482	1.076	0.086158	0.875	0.0122822	0.94	0.0022977	1.023	0.67644	1.075	0.160204	1.169	0.030005	1.088	0.135598
c115113_g1	gi|297737535|emb|CBI26736.3| unnamed protein product [Vitis vinifera]	37.999	18.006	9.1	3	3	2	0.84	0.974	1.027	1.078	1.081	1	0.997		1.078		1.283		1.107		1.05		1.081		1.287		1.11		1.053		1.19		1.027		0.974		0.862		0.818		0.948
c115129_g1	gi|147866605|emb|CAN83687.1| hypothetical protein VITISV_031800 [Vitis vinifera]	48.191	10.978	2.8	1	1	1	0.997	0.972	1.005	1.011	1.061	0.948	0.953		1.066		1.014		1.04		1.006		1.119		1.064		1.092		1.056		0.951		0.975		0.943		1.026		0.992		0.967
c115131_g1	gi|470148559|ref|XP_004309824.1| PREDICTED: 2Fe-2S ferredoxin-like isoform 1 [Fragaria vesca subsp. vesca]	19.784	30.132	15	2	2	2	0.894	0.961	1.101	1.044	0.998	1.01	1.046		1.034		1.168		1.086		0.948		0.988		1.116		1.039		0.906		1.13		1.051		0.917		0.93		0.812		0.873
c115141_g1	gi|462411947|gb|EMJ16996.1| hypothetical protein PRUPE_ppa009904mg [Prunus persica]	30.415	71.27	27.2	8	11	8	0.932	1.089	1.433	0.846	0.822	0.906	1.029	0.7904	0.934	0.0064587	0.908	0.000142876	0.777	1.5689e-08	0.59	2.2127e-05	0.907	0.052063	0.882	0.0093355	0.755	2.2048e-06	0.574	1.898e-07	0.972	0.51518	0.832	7.9066e-05	0.632	2.1963e-05	0.856	3.7077e-05	0.65	4.3009e-05	0.76	0.00068197
c115145_g1	gi|255552938|ref|XP_002517512.1| conserved hypothetical protein [Ricinus communis] gi|223543523|gb|EEF45054.1| conserved hypothetical protein [Ricinus communis]	5.3341	14.595	25.5	2	2	2	1.022	1.051	0.768	0.903	1.099	1.144	0.822		0.789		0.884		0.859		1.176		0.961		1.075		1.046		1.431		1.119		1.088		1.49		0.972		1.331		1.368
c115152_g1	gi|356500511|ref|XP_003519075.1| PREDICTED: villin-2-like [Glycine max]	7.2538	95.285	67.1	5	7	4	1.032	0.937	1.016	0.977	1.044	0.983	0.936	0.27416	0.994	0.52646	0.947	0.38586	1.043	0.49426	0.962	0.56966	1.062	0.8244	1.012	0.63496	1.114	0.11322	1.028	0.48326	0.953	0.95968	1.049	0.2558	0.968	0.80628	1.101	0.148683	1.016	0.72796	0.922	0.2305
c115165_g1	gi|470144701|ref|XP_004307986.1| PREDICTED: dipeptidyl peptidase 8-like [Fragaria vesca subsp. vesca]	5.2709	9.3871	24.4	1	1	1
c115169_g2	gi|359479631|ref|XP_003632308.1| PREDICTED: tRNA (guanine-N(7)-)-methyltransferase subunit WDR4-like [Vitis vinifera] gi|296085216|emb|CBI28711.3| unnamed protein product [Vitis vinifera]	19.598	11.417	6.1	1	1	1	1.079	1.121	1.034	0.977	0.857	0.942	1.14		1.037		0.905		0.872		0.945		0.91		0.794		0.764		0.829		0.873		0.84		0.911		0.963		1.044		1.084
c115170_g4	gi|330318656|gb|AEC10988.1| trafficking protein [Camellia sinensis]	15.093	17.998	16.4	3	3	1	0.913	1.019	1.033	1.064	1.033	0.937	1.03		1.136		1.165		1.044		1.03		1.102		1.131		1.014		1		1.026		0.92		0.907		0.896		0.884		0.986
c115190_g1	gi|225431259|ref|XP_002268002.1| PREDICTED: d-2-hydroxyglutarate dehydrogenase, mitochondrial-like [Vitis vinifera]	24.212	22.696	16.5	3	3	3	0.951	0.993	1.08	0.984	0.99	1.009	0.994	0.96536	0.975	0.68074	1.035	0.45582	0.991	0.86522	0.911	0.0120557	0.981	0.88996	1.041	0.77156	0.997	0.97718	0.917	0.4977	1.061	0.45188	1.016	0.8486	0.934	0.29828	0.958	0.55114	0.881	0.071003	0.919	0.21568
c115209_g3	gi|435856380|ref|YP_007317255.1| ATP synthase CF1 beta subunit (chloroplast) [Camellia sinensis] gi|430728279|gb|AGA55603.1| ATP synthase CF1 beta subunit (chloroplast) [Camellia sinensis]	53.693	323.31	53.8	19	34	17	0.955	0.972	1.007	1.001	1.034	0.976	0.968	0.41392	1.026	0.27264	1.048	0.065656	1.03	0.068756	0.994	0.90544	1.059	0.026838	1.083	0.0026551	1.064	0.00126008	1.027	0.27968	1.022	0.38042	1.004	0.45088	0.969	0.26964	0.983	0.81302	0.948	0.053445	0.965	0.050279
c115211_g2	gi|255571441|ref|XP_002526668.1| ferritin, plant, putative [Ricinus communis] gi|223533968|gb|EEF35690.1| ferritin, plant, putative [Ricinus communis]	19.319	32.546	24.6	4	5	4	0.831	1.145	1.024	1.125	0.807	1.107	1.394	7.9072e-05	1.016	0.6467	1.354	0.000324	0.983	0.89852	1.099	0.030043	0.729	0.00101941	0.971	0.48714	0.705	9.9956e-05	0.788	3.7462e-05	1.332	0.0024805	0.967	0.58608	1.081	0.21238	0.726	0.00037666	0.812	0.00057846	1.118	0.030103
c115211_g3	gi|449521778|ref|XP_004167906.1| PREDICTED: probable serine/threonine-protein kinase At4g35230-like, partial [Cucumis sativus]	22.138	6.6775	11.3	2	2	1
c115219_g1	gi|449462250|ref|XP_004148854.1| PREDICTED: ATP-dependent Clp protease proteolytic subunit 6, chloroplastic-like [Cucumis sativus] gi|449515355|ref|XP_004164715.1| PREDICTED: ATP-dependent Clp protease proteolytic subunit 6, chloroplastic-like [Cucumis sativus]	27.413	20.403	11	3	4	3	1.052	1.008	0.987	0.971	1.009	0.974	0.962	0.34442	0.997	0.87446	0.923	0.147577	0.963	0.34166	0.984	0.75362	1.036	0.50322	0.959	0.42576	1.001	0.69108	1.022	0.60946	0.926	0.22458	0.966	0.4234	0.987	0.88756	1.044	0.85044	1.066	0.27372	1.021	0.48486
c115232_g1	gi|225458237|ref|XP_002282021.1| PREDICTED: uncharacterized protein DDB_G0288155 isoform 1 [Vitis vinifera] gi|147856360|emb|CAN79636.1| hypothetical protein VITISV_014473 [Vitis vinifera] gi|302142516|emb|CBI19719.3| unnamed protein product [Vitis vinifera]	34.422	121.76	37.6	11	21	11	0.998	1.016	0.957	0.975	1.002	1.036	0.973	0.30126	0.941	0.031642	0.977	0.66796	0.96	0.039579	1.019	0.065285	0.967	0.142885	1.004	0.48028	0.986	0.20898	1.047	0.00107557	1.038	0.04428	1.02	0.63058	1.083	6.3095e-05	0.982	0.053441	1.043	0.0089226	1.062	1.63214e-05
c115234_g1	gi|224112381|ref|XP_002316170.1| predicted protein [Populus trichocarpa] gi|222865210|gb|EEF02341.1| predicted protein [Populus trichocarpa]	42.859	37.312	14.6	6	6	6	1.009	1.039	1.032	1.041	0.95	0.959	1.096	0.33364	1.086	0.81618	1.032	0.61214	1.002	0.82346	1.009	0.89198	0.991	0.52804	0.942	0.51996	0.914	0.146516	0.921	0.132496	0.95	0.83528	0.923	0.64138	0.929	0.69062	0.971	0.38376	0.978	0.40492	1.007	0.90146
c115244_g1	gi|359482090|ref|XP_002271363.2| PREDICTED: tropinone reductase homolog isoform 1 [Vitis vinifera]	27.912	21.153	10.3	3	5	2	1.006	0.915	1.04	1.042	1.003	1.007	1.039	0.147457	1.035	0.82878	1.036	0.131756	1.139	0.0199163	1.002	0.87824	0.996	0.46366	0.997	0.59328	1.096	0.115455	0.964	0.086604	1.001	0.60252	1.101	0.142944	0.968	0.78792	1.099	0.00175996	0.967	0.024501	0.88	1.80864e-05
c115248_g3	gi|27802526|gb|AAO21471.1| NADP-malic enzyme [Aloe vera]	16.748	51.9	38.5	7	15	7	0.956	1.018	1.302	0.873	0.89	0.978	0.981	0.2679	0.893	6.4386e-05	0.913	0.00115587	0.858	1.9434e-06	0.671	1.89182e-13	0.91	1.3062e-06	0.931	0.00173962	0.874	5.6675e-07	0.684	3.61233e-12	1.023	0.30882	0.961	0.051601	0.751	3.2396e-10	0.939	0.0184376	0.734	7.81486e-12	0.782	3.1509e-10
c115258_g1	gi|255547850|ref|XP_002514982.1| 3&apos;-N-debenzoyl-2&apos;-deoxytaxol N-benzoyltransferase, putative [Ricinus communis] gi|223546033|gb|EEF47536.1| 3&apos;-N-debenzoyl-2&apos;-deoxytaxol N-benzoyltransferase, putative [Ricinus communis]	21.87	34.864	26.7	5	7	4	1.123	0.976	0.891	1.005	0.915	1.087	1.098		0.925		0.895		1.03		1.128		0.842		0.815		0.938		1.027		0.968		1.114		1.22		1.151		1.26		1.095
c115260_g1	gi|225459752|ref|XP_002285899.1| PREDICTED: uncharacterized protein LOC100247165 [Vitis vinifera]	17.674	5.7585	5.4	1	1	1
c115274_g1	gi|462403028|gb|EMJ08585.1| hypothetical protein PRUPE_ppa004498mg [Prunus persica]	31.536	35.291	15.9	4	6	4	1.134	0.915	0.829	1.113	1.049	0.947	1.061	0.0124635	1.175	5.7635e-05	0.981	0.24674	1.216	5.5959e-05	1.343	1.55342e-05	1.108	4.0547e-05	0.925	0.005803	1.146	8.1246e-05	1.265	1.5737e-05	0.835	0.0029005	1.035	0.024617	1.142	0.00021632	1.239	7.7836e-05	1.368	1.91417e-05	1.104	0.0055443
c115275_g1	gi|359480989|ref|XP_002271966.2| PREDICTED: probable cysteine synthase, chloroplastic-like [Vitis vinifera] gi|296085861|emb|CBI31185.3| unnamed protein product [Vitis vinifera]	33.712	8.1091	6.1	2	3	1	0.866	1.008	1.263	0.869	1.088	0.919	0.799		0.946		1.003		0.862		0.688		1.184		1.256		1.079		0.861		1.061		0.912		0.728		0.859		0.686		0.798
c115281_g1	gi|297735902|emb|CBI18678.3| unnamed protein product [Vitis vinifera]	71.495	45.424	8.6	4	5	4	0.938	0.972	1.096	0.993	0.944	1.069	1.052	0.178355	0.929	0.32182	1.059	0.109322	1.022	0.40184	0.906	0.056961	0.883	0.165638	1.006	0.77552	0.971	0.28406	0.861	0.026704	1.14	0.14732	1.1	0.22922	0.975	0.69594	0.965	0.132604	0.856	0.0181044	0.887	0.028737
c115282_g1	gi|359806262|ref|NP_001240959.1| uncharacterized protein LOC100806792 [Glycine max] gi|255626639|gb|ACU13664.1| unknown [Glycine max]	12.098	18.429	29.8	3	3	3	0.895	1.01	1.071	0.99	0.979	1.068	1.011	0.55172	0.927	0.36438	1.106	0.030577	0.98	0.68594	0.924	0.118644	0.917	0.32318	1.094	0.050677	0.969	0.56306	0.914	0.106357	1.193	0.127737	1.057	0.53614	0.997	0.97678	0.886	0.123921	0.836	0.034602	0.943	0.35806
c115295_g1	gi|470115359|ref|XP_004293870.1| PREDICTED: auxin-repressed 12.5 kDa protein-like isoform 1 [Fragaria vesca subsp. vesca]	4.6994	9.2169	31	1	1	1	0.801	1.662	0.883	0.982	0.774	0.931	1.269		1.055		1.226		0.591		1.112		0.831		0.966		0.466		0.877		1.162		0.56		1.054		0.482		0.907		1.882
c115297_g1	gi|195605644|gb|ACG24652.1| hypothetical protein [Zea mays]	6.6905	23.331	26.3	2	3	2	0.963	0.963	0.964	0.933	1.129	1.003	0.826	0.23442	0.93	0.7676	0.969	0.7156	0.969	0.8443	0.968	0.8375	1.126	0.28416	1.172	0.140057	1.172	0.21748	1.171	0.32642	1.042	0.43358	1.042	0.50412	1.04	0.97138	1	0.70424	0.999	0.593	0.999	0.70154
c115313_g2	gi|224065128|ref|XP_002301682.1| predicted protein [Populus trichocarpa] gi|222843408|gb|EEE80955.1| predicted protein [Populus trichocarpa]	45.629	9.7451	3.8	1	1	1	0.953	0.962	1.107	0.923	0.997	1.069	0.926		0.863		0.969		0.959		0.834		0.933		1.046		1.036		0.901		1.122		1.111		0.966		0.991		0.861		0.869
c115326_g1	gi|147770309|emb|CAN71304.1| hypothetical protein VITISV_001728 [Vitis vinifera]	14.105	25.313	23.1	3	7	2	1.116	1.014	0.796	1.031	0.983	1.001	1.049	0.37554	1.03	0.82382	0.924	0.088864	1.017	0.67112	1.295	0.0073425	0.982	0.25432	0.881	0.00030072	0.969	0.045358	1.235	0.0028818	0.897	0.0074013	0.987	0.34806	1.258	0.00145775	1.101	0.057697	1.402	2.404e-05	1.274	0.00050478
c115340_g1	gi|359491033|ref|XP_002278671.2| PREDICTED: zinc finger protein VAR3, chloroplastic-like [Vitis vinifera] gi|297734333|emb|CBI15580.3| unnamed protein product [Vitis vinifera]	51.47	27.956	9.4	4	4	4	1.055	0.973	0.969	0.966	0.965	1.074	1.001	0.99344	0.899	0.071136	0.916	0.049823	0.993	0.78052	0.997	0.93146	0.899	0.049405	0.915	0.0149235	0.992	0.6322	0.996	0.90998	1.018	0.48422	1.104	0.049777	1.108	0.079483	1.084	0.006843	1.089	0.060657	1.004	0.88058
c115368_g1	gi|225441809|ref|XP_002283878.1| PREDICTED: uncharacterized protein LOC100245204 [Vitis vinifera] gi|297739671|emb|CBI29853.3| unnamed protein product [Vitis vinifera]	9.0213	53.434	43.8	5	14	5	0.993	1.008	0.967	0.982	1.046	1.008	0.939	0.009917	0.974	0.132118	0.989	0.20824	0.974	0.037936	1.016	0.86322	1.038	0.142722	1.053	0.041084	1.038	0.28306	1.082	0.0063031	1.015	0.57436	1	0.55796	1.042	0.11634	0.985	0.179558	1.027	0.175176	1.042	0.023303
c115371_g2	gi|460380981|ref|XP_004236231.1| PREDICTED: heme-binding protein 2-like [Solanum lycopersicum]	21.922	24.254	11.2	1	1	1	0.972	1.143	1.06	0.949	0.761	1.146	1.247		0.828		0.976		0.83		0.895		0.664		0.783		0.666		0.718		1.179		1.003		1.081		0.85		0.917		1.078
c115383_g3	gi|297742282|emb|CBI34431.3| unnamed protein product [Vitis vinifera]	9.4392	6.2786	12.2	1	1	1
c115394_g1	gi|460405818|ref|XP_004248371.1| PREDICTED: FHA domain-containing protein DDL-like [Solanum lycopersicum]	12.392	21.004	26.7	3	3	3	1.025	1.049	0.782	1.12	1.012	0.998	1.107	0.33142	1.122	0.188684	1.093	0.32164	1.068	0.42642	1.432	0.047438	1.014	0.84194	0.987	0.86432	0.965	0.6483	1.294	0.090136	0.974	0.5593	0.951	0.31494	1.276	0.041762	0.977	0.70408	1.311	0.054323	1.341	0.044919
c115405_g1	gi|224133624|ref|XP_002327641.1| predicted protein [Populus trichocarpa] gi|222836726|gb|EEE75119.1| predicted protein [Populus trichocarpa]	22.307	81.246	23.5	5	8	5	0.942	0.996	1.021	1.087	0.944	1.009	1.151	0.0042241	1.077	0.06066	1.154	0.0056447	1.091	0.028461	1.065	0.061324	0.936	0.070003	1.002	0.76722	0.948	0.081283	0.925	0.037501	1.071	0.023162	1.013	0.70118	0.988	0.8813	0.946	0.0180849	0.923	0.0082216	0.976	0.54574
c115417_g2	gi|225465425|ref|XP_002264858.1| PREDICTED: uncharacterized protein LOC100241465 [Vitis vinifera]	53.436	27.912	7.4	4	5	4	0.655	1.305	2.123	0.46	0.693	0.868	0.664	0.3421	0.53	0.063521	0.702	0.3365	0.352	0.0084247	0.217	0.0066431	0.798	0.080718	1.058	0.96676	0.531	0.0040596	0.326	0.0071003	1.325	0.067477	0.665	0.057901	0.409	0.0169431	0.502	0.0030596	0.309	0.0068047	0.615	0.049517
[truncated: 6,503 more rows]
